# Supplementary material for: Integrative analysis of breast cancer profiles in TCGA by TNBC subgrouping reveals novel microRNA-specific clusters, including miR-17-92a, distinguishing basal-like 1 and basal-like 2 TNBC subtypes
Source: BMC Cancer. 2020 Feb 21;20:141. doi: 10.1186/s12885-020-6600-6 (PMC7035760; doi:10.1186/s12885-020-6600-6)
Supplement: Supplementary file 1 — Additional file 1. Cases - List of used cases from GDC database and their TNBC subtypes. [file 12885_2020_6600_MOESM1_ESM.xlsx]

## Sheet: Sheet1
GDC Case UUID	TNBC Subtype
a9bb8159-32f0-454c-a946-b3286a52b9d5	BL1
b58ad350-5140-4fa8-bc2c-24bca8395f3a	BL1
eb2dbb4f-66b6-4525-8323-431970f7a64e	BL1
324bcba2-f6a4-45a6-807c-215bdffcca21	BL1
99e32c59-aa73-43fa-88c9-399ddadb2c72	BL1
5cbf0aea-ebb4-4005-bdd5-14ef2dc6826c	BL1
a78b04b4-2380-4803-963e-e4e633cd69ab	BL1
c72cb184-462d-4009-9cdb-848782ff8a76	BL1
53886143-c1c6-40e9-88e6-e4e5e0271fc8	BL1
b6633c36-7ce4-4b69-9bf6-30b64d46c66f	BL1
cf9db1af-17f0-490e-8139-142bd704763a	BL1
72e486b8-a866-4916-b2e4-8b4bb5dcd92d	BL1
6412854a-f874-469e-9d1f-8bd3ae5bd41d	BL1
8183f0fb-2303-4d7b-bccd-55e5031fc7df	BL1
dfaabd03-2d40-4422-b210-caf112ff4229	BL1
49717f75-0f2d-4e1c-9a12-f1cd7877b80a	BL1
05506f4c-e701-4a9d-ae06-97f066aade43	BL1
a9b7d7fe-be31-4f71-afee-c1bfdf511888	BL1
e9f4f373-37a5-48ad-a1a0-b0d47820111a	BL1
b094e8b2-8ece-4b36-8025-18073a8b873c	BL1
016caf42-4e19-4444-ab5d-6cf1e76c4afa	BL1
c70ee5e1-4703-4996-bb5c-f4cca0fb53ba	BL1
9938ce5c-e74e-446e-a932-f096f85cc3b1	BL1
972447aa-4332-47e7-bddd-2eb699dbb664	BL1
71f97b63-c970-44ee-98c2-e02e663d5a40	BL1
9848307d-1bd5-40c1-b655-a33297aaf74f	BL1
98e0b4de-52fc-4945-9bf5-11e29368f939	BL1
d3d545b3-457f-4389-821f-704cb24aff7f	BL1
328dfcb0-b5ae-43f2-bc87-dad0ab3df9e7	BL1
4bf50455-9ab7-4521-a791-089f66d3b877	BL1
75b3fe55-1a63-426e-867e-2ef52f54778d	BL1
5a57dc25-d252-4b22-b192-4de630d7002f	BL1
4f608829-ffc4-4527-886e-6bc764ab29f5	BL1
30ec8b1f-28c4-4f46-8a1b-a8d51e558c7d	BL1
6b923e30-2ddc-407f-91b1-c202f1373fbb	BL1
7e1673f8-5758-4963-8804-d5e39f06205b	BL1
f1692f4b-ce1b-4fc5-ac55-1022ecae0d1e	BL1
f0d8a1fe-e313-44f1-99cc-b965cbeeff0e	BL1
fc18d029-9be2-4fa0-9aef-6d647dc55f0b	BL1
97943d87-fed7-4f14-a0a7-c5bfee64c392	BL1
3886b4fb-ba22-4a50-b11a-a6893951f170	BL1
752ad011-79e0-494f-9868-98bf6feb28f8	BL1
4fba3deb-db94-44b5-a0f2-a575d270779e	BL1
e0b1bcd2-1139-44b9-98b3-67bcf92bcc39	BL1
3558dec7-eae3-4a41-a217-266c6a4535fb	BL1
1d27253f-b036-44e7-a04d-8da5bbf57419	BL1
6429c443-8ac3-407f-bb9c-66420b904bbf	BL1
56033839-35d5-4d72-8b8c-400cb345263d	BL1
4da999a0-ef41-4a0b-b1d1-446b39cc855a	BL1
d6f7afc0-1558-43ad-acb1-2b5311ed2264	BL1
65cac997-4d39-4501-85ec-4fcb328a8eb5	BL1
124b693c-77dc-4fa8-b703-54e8b5054a92	BL1
c8f39325-5382-447c-9291-a6915fc978b8	BL1
a82d0a57-4383-473d-b334-d13b278404b1	BL1
35bd694d-1dd2-466f-ab27-03320614b40e	BL1
398fb71b-ca83-44e7-bf0d-b1ca464b0283	BL1
23c31c2e-336c-4878-a476-cf8d811b4875	BL1
18d35983-ea6a-4b70-a209-9bef37595956	BL2
3b7b9c1e-a84c-47ed-983c-9e4b00cbf01a	BL2
5ed024e8-d05e-4c65-9441-eda9930ccc82	BL2
b2ecbc0f-2c30-4200-8d5e-7b95424bcadb	BL2
8c09f413-e938-4f2e-a414-84f0e7fcfe41	BL2
dbf6f981-15cc-40ad-91ac-a66360405fbd	BL2
98e709e7-e195-4b37-9537-f6081affb609	BL2
e8ea576b-eb16-44f7-b241-daefc1375388	BL2
d9fd2724-7db0-4af3-ac14-217bdfa5203f	BL2
3e9f93c0-aa79-4b4c-bd6c-b3325912362a	BL2
a1da9db1-db11-4f4d-a249-c738db81b87e	BL2
0685edd2-ce1c-4e0e-8dda-393139af4223	BL2
23e7a78a-1d56-4ad1-9bb4-72ec0178aff2	BL2
623befd6-0ca4-4a6c-9cf5-d9385c3b718f	BL2
eda6d2d5-4199-4f76-a45b-1d0401b4e54c	BL2
3af31fcf-ad0c-4fd9-a8e3-10f9176b5e9d	BL2
92b5de82-0221-4df1-8094-80f40c0bb4fa	BL2
c49e3b18-fd88-48f4-8b01-300692ceb367	BL2
5a17dcd9-5ced-4a69-8069-23c7fd0649d1	BL2
aa4244a8-0454-4247-a1c3-357fd51746fa	BL2
ae65baeb-6b78-492a-8c63-bb7e93e83dc2	BL2
4ac693e9-10f3-46b3-9d46-df3af7b0d259	BL2
d7308344-5bab-4073-bb4f-4d8cd8d7bd17	BL2
89128dba-403f-4a96-bb3b-23ed0d5e2147	BL2
ef4cbd38-bc79-4d60-a715-647edd2ebe9e	BL2
2a84997d-ccee-4f46-bea2-752534f26416	BL2
e3935ce4-64d3-4a66-ba11-d308b844b410	BL2
521e2140-ae5b-456f-8699-97398d009687	BL2
01674b2c-5cf2-478f-84a1-f69c39f47bd4	BL2
359f12f9-5c41-48a4-85bc-fd7e307bf7d8	BL2
88db1340-e4bf-451a-87c0-6e9168296f5e	BL2
389e5b18-8f89-41a9-9fa5-efd4172836e2	BL2
9087585f-e792-4f33-baaa-56ffe0f745be	BL2
e783e518-c1e5-4eac-8eaf-e2d65ccd9692	BL2
ccd4a24b-d8cc-4686-9dee-c98b0c5a8d21	LAR
2192c1db-4718-4254-ba42-3ae7f30ad5a8	LAR
295cf595-4a29-46a3-a0c5-e5f08f947031	LAR
9d95a65b-e41d-4f93-92d4-99dce29ff40d	LAR
d2f2560c-ec80-4fea-9474-c47a2e85ea95	LAR
b7f74ae1-6f58-447c-be50-a7666eb19d9a	LAR
376ffe63-efd7-42af-90e1-261255b28bb7	LAR
3f834fa7-6d7b-4b85-98c0-5c55d55b6c95	LAR
9416ff9b-6f29-4554-b04d-b537a3ae3969	LAR
18eb4dfc-556f-4bf3-a411-4780209ed1e0	LAR
20e8106b-1290-4735-abe4-7621e08e3dc8	LAR
db4bc6aa-2e7d-4bcb-8519-a455f624d33b	LAR
6b960b58-28e1-41c6-bd6e-7e669c6aa4ef	LAR
9d166970-07c8-4ca3-9cfa-ed0049df9ecc	LAR
ad18820b-a804-49c0-ba8a-86c09fa6bce2	LAR
b97bf89a-7a85-4eef-ae7e-f787aead1f0a	LAR
2dc1cec9-925a-417f-9e21-3c2143e711b4	LAR
70ab4f23-23c4-409f-a5cc-18a010c3a24e	LAR
4d51159f-ab2f-40e3-a363-847c3654431e	LAR
959ff069-8a49-4c9b-85c2-5291cac0acff	LAR
1c40b84e-a0e3-429f-a48c-21566cf881c0	LAR
dcd5e079-813a-4c1a-b320-0931468d2bbc	LAR
7f2a63e6-64d5-4be1-9814-e8416fc9e688	LAR
791c5768-f0f5-4ab6-86eb-998e5c4b49e3	LAR
d8ecba6a-9fff-4993-a799-9a8d2aea524e	LAR
f06f09f3-8133-4a92-ac86-fbe64295e0d8	LAR
408cb583-6dc3-4698-8bd2-e284042bd5ef	LAR
ac68d219-5670-4ddd-8df6-8aa7ad59e5c7	LAR
f2e28af9-c40e-41c4-9e82-205cca38f26a	LAR
6e6b7742-a562-490b-bb72-04a5653852e4	LAR
b343bfe0-7c23-4c6a-8c84-9ee39db2ecda	LAR
5700c1b3-922a-4401-8ab8-89028908d696	LAR
66fa504c-4ae4-49ac-9355-1e063776dc0d	LAR
b8aefc48-4a6e-4254-a57f-5f688399b582	LAR
aa60fa8d-c374-40e0-af2d-b007701e67e3	LAR
c3a981c7-f148-4252-bd50-af8a49ec0df8	LAR
f81ac8a2-4ce6-439e-b027-1c0bfc88ceaa	LAR
6ffd1b8c-6f0b-456a-9160-e0c8021e5897	LAR
a5b44d66-c162-46b5-9df2-86305f0385c5	M
6644fd4e-d2fe-4785-a73c-0f36fcc740e2	M
1c3610f7-e0aa-48d7-9a27-0dbaf6e244f9	M
95c53f69-0f05-4348-822a-571f3d757001	M
128d198e-9b22-427c-90db-3714455f3a17	M
a8e7d8a4-bbf0-496b-b387-8e014cfdcea6	M
deba32e4-0e68-4711-941b-3b63bd965afb	M
3afa1e93-1df8-4e4c-aaa4-557463f4bb77	M
0ec70e40-07df-461d-8ff9-351240a0d454	M
57af5c72-0d60-4a6b-b1b4-ec6dab90f80f	M
6fa2a667-9c36-4526-8a58-1975e863a806	M
67c5f371-3fa9-47c5-8b15-c2dd9acc8519	M
ebc460c2-df88-4dc0-a2c0-aca8072b75ad	M
546248b0-22a0-4b70-a437-76fb0a238a0d	M
baf1207d-7d1a-4cad-ba58-62c26be2415e	M
13b860c3-8048-4dc9-9eb0-7480bc660837	M
96312510-c126-485d-8109-ed81844a1dc3	M
495f9eda-b9be-4eef-bae1-766a4bfbd68e	M
58090433-d8d1-4499-a235-810c3e9d5b74	M
ab89bb2e-da84-4116-a8cd-49aad7bbfd4d	M
a6e11b30-3ae8-4dd1-b04c-a730c6a79746	M
5fd9552a-c742-4388-940d-295d1107ae00	M
d093173f-08ab-4138-bf3c-399c45a6e163	M
045c13ef-3db7-4adf-b0a3-23338f0479f3	M
01eef340-598c-4205-a990-cec190ac2ca5	M
08da7c4c-3067-4bcf-9d7a-78566df72e69	M
6956473b-92e5-4069-a26b-b48e280e76f2	M
a482fc4c-ff1d-46a0-a968-7df06422cc4b	M
790ff5db-b7f3-4946-aaed-305f66b1dd6a	M
6c0066e3-96df-4870-bcd3-98cda64082e9	M
786e8dbe-442e-4551-87b3-b4c333b04dd4	M
747083ff-0703-431b-aad4-f2adff739516	M
a855c228-a263-44df-87a0-cbc32187e3f5	M
ccb22ecc-6e18-44b8-ad48-6ab51314b16e	M
1549dc64-3dab-43fc-96e9-b07d520957e1	M
0dca98b0-f43e-45b6-9a02-00092c78678c	M
a6edb6ca-ae9f-4da7-8ebe-92d83d2987fb	M
91a2f2af-e4b1-4a0b-ab20-6a36ce63c533	M
029ce650-5e5a-4100-8596-cd94300e7ef5	M
ac075bc0-1b59-4557-beea-541694faee03	M
a4c59287-1ad5-46a5-8040-e591e6ce064f	M
f55dd73d-8c36-440b-84e5-9aae53107775	M
9f6be944-83de-42ab-8738-f0022f475e61	M
ea645243-df49-4466-a255-9f3d4321e357	M
