# Supplementary material for: Integrative analysis of breast cancer profiles in TCGA by TNBC subgrouping reveals novel microRNA-specific clusters, including miR-17-92a, distinguishing basal-like 1 and basal-like 2 TNBC subtypes
Source: BMC Cancer. 2020 Feb 21;20:141. doi: 10.1186/s12885-020-6600-6 (PMC7035760; doi:10.1186/s12885-020-6600-6)
Supplement: Supplementary file 2 — Additional file 2. DE mRNAs - List of all differentially expressed mRNAs between BL1 and BL2 subtypes. [file 12885_2020_6600_MOESM2_ESM.xlsx]

## Sheet: BL1 vs BL2
Gene ID	Gene Name	mean All	mean BL1	mean BL2	LFC	LFC SE	p-value (raw)	p-value (FDR)
ENSG00000154198	CYP4Z2P	339.971	3.66178	703.43	-6.61823	0.51731	1.78143e-37	6.01322e-33
ENSG00000134827	TCN1	1343.94	42.1419	4732.03	-5.97848	0.50858	6.6372e-32	1.12019e-27
ENSG00000100867	DHRS2	5524.03	40.6727	4910.87	-5.99404	0.523525	2.36822e-30	2.66464e-26
ENSG00000112280	COL9A1	972.02	1211.54	9.40205	5.78307	0.534227	2.61726e-27	2.20864e-23
ENSG00000181333	HEPHL1	191.857	47.8597	755.22	-3.73764	0.35834	1.80082e-25	1.21574e-21
ENSG00000229647	MYOSLID	21.1097	8.68194	57.8166	-2.6411	0.258577	1.71698e-24	9.65946e-21
ENSG00000221986	MYBPHL	13.8308	3.10936	52.8171	-3.82093	0.379052	6.75642e-24	3.25804e-20
ENSG00000182585	EPGN	46.2214	4.1748	127.916	-4.48198	0.447273	1.23655e-23	5.21748e-20
ENSG00000235884	LINC00941	23.3509	7.53812	60.9809	-2.89085	0.290478	2.47094e-23	9.26739e-20
ENSG00000204949	FAM83A-AS1	38.708	3.43229	120.325	-4.6208	0.46538	3.11095e-23	1.0501e-19
ENSG00000145113	MUC4	302.932	70.5177	1236.24	-3.83276	0.388538	5.92925e-23	1.81947e-19
ENSG00000171401	KRT13	129.591	11.5326	484.293	-4.79255	0.486913	7.3693e-23	2.07292e-19
ENSG00000169085	C8orf46	1087.62	2381.42	129.532	3.88701	0.398599	1.81402e-22	4.71018e-19
ENSG00000187908	DMBT1	162.28	13.4089	658.004	-4.92808	0.509546	3.98439e-22	9.60666e-19
ENSG00000130287	NCAN	819.05	729.409	8.65398	5.19698	0.544403	1.34559e-21	3.02802e-18
ENSG00000117472	TSPAN1	933.054	180.897	1811.61	-3.16429	0.332104	1.60359e-21	3.38308e-18
ENSG00000103310	ZP2	157.476	0.953717	183.305	-5.92708	0.624594	2.32176e-21	4.52002e-18
ENSG00000147689	FAM83A	909.378	108.835	2424.56	-4.09997	0.432231	2.41032e-21	4.52002e-18
ENSG00000100427	MLC1	690.793	708.214	17.4475	4.60927	0.489588	4.74858e-21	8.43623e-18
ENSG00000183273	CCDC60	12.3359	0.40476	52.8273	-5.67399	0.610711	1.53161e-20	2.58498e-17
ENSG00000168487	BMP1	2971.52	1879.31	5761.2	-1.59422	0.172557	2.49237e-20	4.00619e-17
ENSG00000157551	KCNJ15	252.739	119.886	682.953	-2.4284	0.263289	2.88015e-20	4.41906e-17
ENSG00000153294	ADGRF4	88.1816	10.3753	216.833	-4.00587	0.436626	4.53297e-20	6.65262e-17
ENSG00000186160	CYP4Z1	908.002	44.8462	1983.08	-4.7593	0.52092	6.46032e-20	9.08616e-17
ENSG00000142623	PADI1	33.7896	3.35269	127.854	-4.60679	0.506652	9.66894e-20	1.3055e-16
ENSG00000137975	CLCA2	3352.14	134.375	5241.18	-4.63404	0.511266	1.2592e-19	1.58101e-16
ENSG00000140022	STON2	612.989	231.232	1631.83	-2.70441	0.298388	1.26462e-19	1.58101e-16
ENSG00000147041	SYTL5	91.2608	5.86037	84.6406	-3.59392	0.397177	1.44736e-19	1.74485e-16
ENSG00000276170	AC244153.1	41.1499	12.6266	143.214	-3.27425	0.366287	3.92613e-19	4.56988e-16
ENSG00000256812	CAPNS2	35.0238	6.4267	140.015	-4.02212	0.450793	4.56593e-19	5.13743e-16
ENSG00000170465	KRT6C	414.636	71.7367	1806.24	-4.16414	0.46748	5.21339e-19	5.67671e-16
ENSG00000172551	MUCL1	34606.3	265.456	13669.3	-4.85293	0.546561	6.74409e-19	7.11396e-16
ENSG00000080573	COL5A3	3080.58	1459.43	7098.14	-2.21701	0.251315	1.12775e-18	1.15356e-15
ENSG00000160182	TFF1	447.734	11.2729	701.97	-4.99752	0.567523	1.2986e-18	1.25241e-15
ENSG00000257298	AC008147.2	13.3119	4.7696	30.678	-2.55406	0.289968	1.2731e-18	1.25241e-15
ENSG00000125999	BPIFB1	372.63	33.9599	1409.5	-4.65049	0.529941	1.70159e-18	1.59548e-15
ENSG00000258711	AL358334.2	28.0545	7.46992	100.996	-3.48216	0.39761	1.99248e-18	1.81773e-15
ENSG00000233539	AC011294.1	14.674	1.25201	59.4463	-4.77845	0.545878	2.06459e-18	1.83395e-15
ENSG00000171873	ADRA1D	17.2057	6.90129	41.2758	-2.47152	0.282823	2.357e-18	2.04001e-15
ENSG00000050405	LIMA1	4384.91	2506.02	6694.88	-1.40217	0.161259	3.46547e-18	2.8531e-15
ENSG00000166033	HTRA1	9220.12	4159.95	15709.5	-1.87967	0.216163	3.4496e-18	2.8531e-15
ENSG00000253161	LINC01605	40.0097	19.0533	82.5096	-2.06153	0.237881	4.46671e-18	3.58985e-15
ENSG00000185614	FAM212A	117.331	62.3048	260.871	-2.01051	0.235362	1.3169e-17	1.03377e-14
ENSG00000259459	LINC02568	103.942	10.8803	200.475	-3.82437	0.448111	1.40851e-17	1.08055e-14
ENSG00000205403	CFI	1305.47	586.048	2906.7	-2.23939	0.262641	1.50948e-17	1.13228e-14
ENSG00000114248	LRRC31	69.6509	3.29824	86.0732	-4.16736	0.494465	3.51544e-17	2.57965e-14
ENSG00000163618	CADPS	39.9568	15.3674	81.4169	-2.32548	0.276604	4.1974e-17	3.01453e-14
ENSG00000087494	PTHLH	512.703	178.595	1388.1	-2.80726	0.334101	4.37372e-17	3.07572e-14
ENSG00000165181	C9orf84	29.8399	8.74124	78.1766	-2.97344	0.356445	7.30801e-17	5.03432e-14
ENSG00000183671	GPR1	73.6412	31.5867	163.005	-2.29054	0.274866	7.86354e-17	5.30868e-14
ENSG00000167123	CERCAM	4199.43	2355.44	6647.35	-1.47696	0.177721	9.52321e-17	6.30306e-14
ENSG00000175311	ANKS4B	12.9829	1.46379	34.199	-4.04317	0.486951	1.01493e-16	6.58827e-14
ENSG00000204362	AL590644.1	6.79101	1.28554	26.2743	-3.88585	0.468355	1.06951e-16	6.81154e-14
ENSG00000184956	MUC6	1280.55	26.6126	746.908	-4.22305	0.513103	1.86567e-16	1.16621e-13
ENSG00000099250	NRP1	5986.99	3720.89	10056.4	-1.41592	0.172153	1.95529e-16	1.20001e-13
ENSG00000150471	ADGRL3	351.229	55.5118	700.738	-3.386	0.412089	2.09213e-16	1.26107e-13
ENSG00000154096	THY1	8211.08	4551.52	14652.6	-1.65673	0.202478	2.78505e-16	1.64929e-13
ENSG00000223829	AC004870.2	12.1386	0.545336	36.6939	-4.90226	0.602285	3.97166e-16	2.31144e-13
ENSG00000138316	ADAMTS14	368.406	209.188	741.722	-1.78555	0.219939	4.72396e-16	2.70267e-13
ENSG00000130635	COL5A1	21908.9	10748.2	37624	-1.77106	0.218555	5.34044e-16	3.00444e-13
ENSG00000197565	COL4A6	234.351	42.2204	411.841	-3.08213	0.381028	6.0158e-16	3.3289e-13
ENSG00000128606	LRRC17	334.001	97.8598	550.167	-2.40066	0.297287	6.73437e-16	3.66643e-13
ENSG00000254560	BBOX1-AS1	22.4197	7.0672	56.8137	-2.84059	0.352618	7.90178e-16	4.23372e-13
ENSG00000134121	CHL1	424.994	152.341	1123.25	-2.73105	0.339399	8.50334e-16	4.48484e-13
ENSG00000256235	SMIM3	1018.21	625.941	1677.05	-1.40263	0.175266	1.21535e-15	6.31139e-13
ENSG00000151388	ADAMTS12	1986.22	912.579	3240.92	-1.78993	0.225084	1.83133e-15	9.36617e-13
ENSG00000196542	SPTSSB	1064.08	126.367	1699.49	-3.442	0.433548	2.03575e-15	1.02562e-12
ENSG00000257859	CASC18	5.16292	1.75945	12.1358	-2.63023	0.333876	3.33044e-15	1.65322e-12
ENSG00000251144	AC113346.1	9.09781	2.35147	32.1743	-3.4434	0.437274	3.41546e-15	1.67085e-12
ENSG00000005513	SOX8	1584.17	2474.45	208.03	3.26207	0.414526	3.5639e-15	1.71856e-12
ENSG00000129951	PLPPR3	150.463	252.357	13.3222	3.71453	0.474743	5.10493e-15	2.40147e-12
ENSG00000152402	GUCY1A2	474.919	205.65	836.929	-1.9705	0.251857	5.12237e-15	2.40147e-12
ENSG00000108821	COL1A1	268040	125160	482572	-1.89804	0.2428	5.39605e-15	2.49512e-12
ENSG00000121057	AKAP1	6388.81	8115.1	3670.36	1.13388	0.145312	6.04137e-15	2.75576e-12
ENSG00000169851	PCDH7	1152.51	369.411	1713.22	-2.14566	0.275192	6.34226e-15	2.85444e-12
ENSG00000120328	PCDHB12	82.9933	35.5782	141.285	-1.93859	0.248707	6.45837e-15	2.86845e-12
ENSG00000173212	MAB21L3	20.8696	2.55238	34.5008	-3.43075	0.44115	7.43627e-15	3.25989e-12
ENSG00000198535	C2CD4A	433.656	29.3842	387.594	-3.40288	0.43857	8.55806e-15	3.70356e-12
ENSG00000114270	COL7A1	1496.6	710.4	3983.64	-2.37784	0.30672	9.01011e-15	3.84982e-12
ENSG00000164574	GALNT10	3247.03	1874.21	4397.13	-1.21804	0.157343	9.84051e-15	4.15208e-12
ENSG00000144649	FAM198A	1117.79	1575.57	376.043	2.00282	0.259102	1.07658e-14	4.4864e-12
ENSG00000005884	ITGA3	3952.75	2265.04	8557.13	-1.86608	0.24167	1.14874e-14	4.67176e-12
ENSG00000070886	EPHA8	81.5363	163.519	7.46665	3.86079	0.49994	1.14064e-14	4.67176e-12
ENSG00000237234	Z99289.1	15.0191	5.20647	34.6432	-2.58758	0.335236	1.17523e-14	4.72261e-12
ENSG00000261434	AC021087.4	118.256	242.296	15.4004	3.54172	0.461809	1.73021e-14	6.87096e-12
ENSG00000149380	P4HA3	427.122	200.985	737.044	-1.82871	0.239633	2.32429e-14	9.12283e-12
ENSG00000069020	MAST4	1492	860.624	2634.5	-1.58351	0.20797	2.65535e-14	1.03025e-11
ENSG00000161381	PLXDC1	1230.51	730.731	2176.88	-1.54593	0.203316	2.88098e-14	1.10509e-11
ENSG00000235885	LINC01828	4.48477	1.0655	12.734	-3.25335	0.428134	2.98641e-14	1.13266e-11
ENSG00000113319	RASGRF2	549.3	330.944	889.383	-1.40498	0.185071	3.16034e-14	1.1853e-11
ENSG00000276527	AL356515.1	7.70847	1.32673	17.6567	-3.39502	0.447941	3.47778e-14	1.29003e-11
ENSG00000148680	HTR7	51.3911	25.2781	149.764	-2.43628	0.322313	4.07045e-14	1.49346e-11
ENSG00000187595	ZNF385C	449.212	769.408	146.38	2.29453	0.303764	4.23232e-14	1.53615e-11
ENSG00000087245	MMP2	21600.4	11262.5	36235	-1.65166	0.218862	4.4676e-14	1.6043e-11
ENSG00000106258	CYP3A5	53.7026	28.164	112.978	-1.94003	0.25723	4.62848e-14	1.63085e-11
ENSG00000168490	PHYHIP	95.6764	34.4767	172.531	-2.237	0.296623	4.64443e-14	1.63085e-11
ENSG00000248771	SMIM31	42.0224	0.747968	70.2103	-4.90655	0.650705	4.68649e-14	1.63085e-11
ENSG00000009765	IYD	142.319	7.71245	115.844	-3.52127	0.467953	5.27833e-14	1.81806e-11
ENSG00000233101	HOXB-AS3	43.5298	4.79502	58.5009	-3.30161	0.439156	5.55804e-14	1.89507e-11
ENSG00000105641	SLC5A5	59.4742	18.3919	194.108	-3.12275	0.416267	6.29495e-14	2.10441e-11
ENSG00000260807	AC009041.2	651.208	836.174	115.713	2.66966	0.355871	6.29671e-14	2.10441e-11
ENSG00000158008	EXTL1	1165.35	1548.81	115.826	3.33663	0.445011	6.48737e-14	2.14687e-11
ENSG00000133466	C1QTNF6	2139.39	1316.71	3928.4	-1.54688	0.206565	6.96223e-14	2.28165e-11
ENSG00000175874	CREG2	41.2206	21.0697	99.9526	-2.15614	0.288622	7.99181e-14	2.56918e-11
ENSG00000189129	PLAC9	234.642	87.4778	436.098	-2.22866	0.298326	7.98542e-14	2.56918e-11
ENSG00000010438	PRSS3	97.8705	201.876	28.4313	2.67783	0.358827	8.47412e-14	2.69853e-11
ENSG00000184599	FAM19A3	293.279	450.84	60.8477	2.71474	0.364445	9.40792e-14	2.96789e-11
ENSG00000164692	COL1A2	183686	86452.3	293981	-1.72632	0.232352	1.08816e-13	3.40101e-11
ENSG00000280152	AC009078.3	23.2961	12.1721	52.1693	-2.01584	0.271497	1.12867e-13	3.49524e-11
ENSG00000001617	SEMA3F	3083.52	1906.76	4356.07	-1.17951	0.158964	1.17136e-13	3.59448e-11
ENSG00000185860	CCDC190	5.47077	0.658052	18.6593	-4.09257	0.552046	1.23035e-13	3.71456e-11
ENSG00000238117	AP000844.2	18.8521	0.256523	21.8687	-4.78008	0.644803	1.2325e-13	3.71456e-11
ENSG00000106541	AGR2	3893.19	264.822	3243.18	-3.3089	0.446706	1.28876e-13	3.84974e-11
ENSG00000143387	CTSK	9243.17	5070.95	17753.9	-1.76239	0.238118	1.3482e-13	3.99196e-11
ENSG00000185668	POU3F1	61.3026	29.3275	169.433	-2.40199	0.325274	1.53025e-13	4.49162e-11
ENSG00000178860	MSC	689.748	405.557	1646.1	-1.95369	0.26502	1.68252e-13	4.89599e-11
ENSG00000229771	AL035665.1	8.56669	3.24834	24.8338	-2.74007	0.372097	1.78659e-13	5.15439e-11
ENSG00000163364	LINC01116	228.638	102.724	430.548	-2.00093	0.27181	1.81869e-13	5.20252e-11
ENSG00000236120	AC110995.1	42.1067	23.8132	103.982	-2.04368	0.278262	2.0663e-13	5.86118e-11
ENSG00000240764	PCDHGC5	25.7251	13.8225	55.3376	-1.9282	0.263092	2.31883e-13	6.52267e-11
ENSG00000275832	ARHGAP23	1627.08	1121.37	2703.72	-1.25295	0.171043	2.38256e-13	6.64656e-11
ENSG00000143369	ECM1	2202.87	1231.23	3913.36	-1.63229	0.222914	2.43358e-13	6.73322e-11
ENSG00000164175	SLC45A2	8.58697	2.96909	18.8487	-2.50098	0.341788	2.52923e-13	6.94098e-11
ENSG00000117525	F3	1607.15	833.671	3800.29	-2.10456	0.287744	2.59288e-13	7.05829e-11
ENSG00000235142	LINC02532	120.919	281.341	28.9439	3.04075	0.415903	2.6476e-13	7.14959e-11
ENSG00000230882	AC005077.4	128.211	21.1213	123.447	-2.43339	0.333351	2.88195e-13	7.72066e-11
ENSG00000198074	AKR1B10	153.435	20.8483	299.947	-3.44589	0.472803	3.14107e-13	8.34857e-11
ENSG00000101955	SRPX	1119.04	603.271	2142.86	-1.78022	0.244314	3.17857e-13	8.38224e-11
ENSG00000227038	GTF2IP7	33.2946	6.06806	38.7063	-2.534	0.348056	3.32735e-13	8.70657e-11
ENSG00000174501	ANKRD36C	327.491	165.648	710.963	-2.02673	0.278683	3.52841e-13	9.16166e-11
ENSG00000255471	AP001528.2	45.8798	14.0002	58.5729	-1.99918	0.275059	3.6434e-13	9.38803e-11
ENSG00000253552	HOXA-AS2	143.896	64.5347	270.491	-1.99819	0.275106	3.77583e-13	9.65553e-11
ENSG00000214548	MEG3	917.603	394.521	1969.61	-2.22219	0.306407	4.09398e-13	1.03904e-10
ENSG00000165694	FRMD7	9.91927	2.93333	26.5801	-2.94949	0.408071	4.9055e-13	1.23571e-10
ENSG00000073737	DHRS9	114.08	58.8467	277.757	-2.14392	0.296761	5.03341e-13	1.25854e-10
ENSG00000123384	LRP1	18266.4	10787.1	29266.8	-1.41632	0.196206	5.25646e-13	1.30465e-10
ENSG00000038427	VCAN	19313.6	9356.96	29221.3	-1.60941	0.223352	5.77354e-13	1.42252e-10
ENSG00000235387	SPAAR	270.12	426.932	66.651	2.52559	0.351046	6.27107e-13	1.53391e-10
ENSG00000196460	RFX8	55.0314	31.9206	102.31	-1.63589	0.227439	6.35399e-13	1.54301e-10
ENSG00000249500	LINC01179	3.23201	0.347466	13.6435	-4.35226	0.605484	6.57174e-13	1.58449e-10
ENSG00000128713	HOXD11	23.134	6.48395	64.5572	-3.03912	0.422921	6.67081e-13	1.59697e-10
ENSG00000185697	MYBL1	2098.97	3766.54	829.543	2.1021	0.293095	7.38732e-13	1.75605e-10
ENSG00000165424	ZCCHC24	1345.12	735.997	1873.12	-1.32899	0.185412	7.62445e-13	1.79974e-10
ENSG00000205277	MUC12	41.0807	21.2906	128.426	-2.44605	0.341315	7.69099e-13	1.80284e-10
ENSG00000262655	SPON1	2669.65	1193.14	5247.39	-2.05947	0.287453	7.80461e-13	1.81686e-10
ENSG00000238258	AL121748.2	4.00934	1.68458	9.97889	-2.40775	0.336425	8.25464e-13	1.90846e-10
ENSG00000254842	LINC02551	7.98238	3.20164	23.8115	-2.68842	0.375813	8.45123e-13	1.94062e-10
ENSG00000127954	STEAP4	3043.15	646.119	3970.94	-2.48896	0.348345	8.99284e-13	2.05104e-10
ENSG00000230435	AC004160.2	3.6334	1.01629	9.13395	-2.91686	0.40851	9.31574e-13	2.11042e-10
ENSG00000180432	CYP8B1	46.5499	9.16454	117.456	-3.31087	0.46391	9.54771e-13	2.14855e-10
ENSG00000120820	GLT8D2	778.483	445.173	1166.34	-1.36827	0.191783	9.71564e-13	2.17186e-10
ENSG00000188763	FZD9	421.121	633.825	102.618	2.47669	0.347288	9.92627e-13	2.20435e-10
ENSG00000123612	ACVR1C	109.057	53.3244	234.342	-2.05693	0.288797	1.06065e-12	2.34003e-10
ENSG00000111319	SCNN1A	2773.25	930.008	4894.46	-2.28843	0.321438	1.08452e-12	2.3618e-10
ENSG00000139926	FRMD6	2968.75	1747.84	4338.74	-1.29388	0.181738	1.08333e-12	2.3618e-10
ENSG00000185070	FLRT2	840.912	348.045	1640.07	-2.14743	0.30182	1.11978e-12	2.4163e-10
ENSG00000196754	S100A2	6479.18	2258.32	24841.2	-3.12621	0.439419	1.12386e-12	2.4163e-10
ENSG00000102359	SRPX2	925.924	506.625	1559.29	-1.58725	0.223185	1.14515e-12	2.44649e-10
ENSG00000204262	COL5A2	20520.8	10947.1	32684.7	-1.54675	0.217557	1.16368e-12	2.47044e-10
ENSG00000168542	COL3A1	170843	85283	292650	-1.73381	0.244049	1.20872e-12	2.51853e-10
ENSG00000270343	UNGP3	2.093	0.579996	5.88625	-3.03752	0.427546	1.2072e-12	2.51853e-10
ENSG00000271447	MMP28	165.992	81.8695	322.494	-1.91356	0.26931	1.19975e-12	2.51853e-10
ENSG00000197182	MIRLET7BHG	193.654	101.234	442.708	-2.04527	0.288738	1.40561e-12	2.91083e-10
ENSG00000106366	SERPINE1	4589.05	2154.66	9063.39	-1.99976	0.282574	1.47386e-12	3.03355e-10
ENSG00000124491	F13A1	2055.07	966.253	4177.48	-2.03463	0.287596	1.49865e-12	3.06587e-10
ENSG00000274317	LINC02334	10.313	4.00947	23.4393	-2.39463	0.338658	1.53901e-12	3.12947e-10
ENSG00000251314	AC104123.1	4.7324	1.79467	9.97543	-2.32487	0.329154	1.62742e-12	3.28944e-10
ENSG00000038295	TLL1	213.172	84.3912	421.797	-2.22063	0.314542	1.66643e-12	3.34823e-10
ENSG00000066405	CLDN18	19.6534	8.46354	46.0175	-2.31551	0.328126	1.7042e-12	3.40385e-10
ENSG00000074590	NUAK1	1197.34	728.531	1864.03	-1.33443	0.189528	1.91137e-12	3.7952e-10
ENSG00000168907	PLA2G4F	186.713	33.4148	221.514	-2.57895	0.366396	1.94061e-12	3.83072e-10
ENSG00000148948	LRRC4C	198.105	75.2375	433.08	-2.3956	0.340677	2.03769e-12	3.99897e-10
ENSG00000245275	SAP30L-AS1	27.4495	15.2675	52.9883	-1.73174	0.24652	2.1448e-12	4.18484e-10
ENSG00000073060	SCARB1	7783.43	11138.2	4345.53	1.33693	0.190781	2.42322e-12	4.7009e-10
ENSG00000114547	ROPN1B	1394.61	1818.64	228.376	2.75461	0.393266	2.47984e-12	4.78325e-10
ENSG00000143341	HMCN1	1932.17	741.831	3082.57	-1.98625	0.283852	2.6057e-12	4.99746e-10
ENSG00000197635	DPP4	771.339	337.852	1482.02	-2.05267	0.294462	3.14891e-12	6.00517e-10
ENSG00000178363	CALML3	302.092	75.6729	744.494	-3.01496	0.433441	3.50367e-12	6.64417e-10
ENSG00000224743	TEX26-AS1	12.0335	3.96278	32.6205	-2.80776	0.403893	3.60815e-12	6.80408e-10
ENSG00000226440	AL365214.2	8.65357	3.64873	15.4366	-2.00238	0.288166	3.68652e-12	6.91325e-10
ENSG00000197046	SIGLEC15	217.606	38.605	263.184	-2.60427	0.375309	3.94897e-12	7.3645e-10
ENSG00000224286	LINC01142	4.79829	2.16584	14.3499	-2.52879	0.364734	4.11269e-12	7.62768e-10
ENSG00000178934	LGALS7B	191.961	50.8333	692.561	-3.34329	0.482631	4.29229e-12	7.91728e-10
ENSG00000106538	RARRES2	2778.35	1564.38	5430.95	-1.74446	0.252007	4.4439e-12	8.15238e-10
ENSG00000232044	LINC01105	63.1884	13.6292	142.026	-3.08137	0.44582	4.78907e-12	8.73811e-10
ENSG00000149534	MS4A2	54.304	14.6023	88.9865	-2.46531	0.356789	4.85629e-12	8.81311e-10
ENSG00000148942	SLC5A12	11.0127	3.90456	38.7253	-3.0009	0.434735	5.09842e-12	9.20306e-10
ENSG00000065618	COL17A1	1798.48	516.669	4264.4	-2.81463	0.408031	5.27176e-12	9.46534e-10
ENSG00000196639	HRH1	548.923	351.179	888.1	-1.3176	0.191089	5.37857e-12	9.60601e-10
ENSG00000230333	AC004160.1	24.5473	13.0665	44.1842	-1.70113	0.24675	5.41861e-12	9.62659e-10
ENSG00000184408	KCND2	184.373	81.881	286.115	-1.7557	0.254792	5.55172e-12	9.81142e-10
ENSG00000278997	AL662907.1	35.8839	22.5275	63.0319	-1.44643	0.210255	6.0097e-12	1.05655e-09
ENSG00000167779	IGFBP6	552.437	260.443	993.751	-1.86962	0.272071	6.33963e-12	1.10878e-09
ENSG00000153071	DAB2	4049.39	2842.96	6388.98	-1.15363	0.16815	6.85124e-12	1.19208e-09
ENSG00000205420	KRT6A	10380.8	2599.89	42060.8	-3.4998	0.51084	7.32977e-12	1.2688e-09
ENSG00000178573	MAF	2216.26	1461.04	3652.75	-1.30087	0.190036	7.6275e-12	1.3136e-09
ENSG00000164758	MED30	987.449	1347.51	691.369	0.955214	0.139577	7.72162e-12	1.32306e-09
ENSG00000169174	PCSK9	258.333	89.8378	732.871	-2.79272	0.408196	7.83073e-12	1.33498e-09
ENSG00000103355	PRSS33	373.977	659.625	31.8512	3.64417	0.532874	7.99126e-12	1.3555e-09
ENSG00000119699	TGFB3	2295.89	1114.03	3178.97	-1.48397	0.217087	8.15367e-12	1.36929e-09
ENSG00000267710	EDDM13	17.966	9.82064	35.8447	-1.79458	0.262518	8.14293e-12	1.36929e-09
ENSG00000112769	LAMA4	5777.82	3372.2	8040.46	-1.23685	0.181064	8.42976e-12	1.40865e-09
ENSG00000143867	OSR1	1254.31	1647.51	279.142	2.40449	0.352035	8.47614e-12	1.40942e-09
ENSG00000122870	BICC1	1193.8	692.002	1835.04	-1.38258	0.202444	8.52347e-12	1.41034e-09
ENSG00000139973	SYT16	59.7514	18.3091	136.779	-2.69551	0.394811	8.64938e-12	1.42419e-09
ENSG00000249835	VCAN-AS1	5.1546	1.52928	11.9821	-2.73423	0.400744	8.92395e-12	1.46227e-09
ENSG00000184185	KCNJ12	79.3554	38.8851	166.564	-2.01775	0.296048	9.38663e-12	1.53065e-09
ENSG00000255644	AC010185.1	4.17286	1.56943	10.3687	-2.51463	0.36903	9.48165e-12	1.53872e-09
ENSG00000160808	MYL3	15.799	6.7297	28.8342	-2.00811	0.294967	9.90166e-12	1.59919e-09
ENSG00000014257	ACPP	149.691	51.6352	220.619	-2.02187	0.297023	9.95766e-12	1.60058e-09
ENSG00000125848	FLRT3	300.514	60.6918	493.197	-2.80463	0.412081	1.00347e-11	1.60532e-09
ENSG00000165078	CPA6	12.9222	4.21824	26.9405	-2.49125	0.366141	1.01689e-11	1.61912e-09
ENSG00000113721	PDGFRB	8430.4	4726.12	12937.9	-1.42617	0.209785	1.0589e-11	1.67024e-09
ENSG00000143768	LEFTY2	229.653	320.884	24.5787	3.25301	0.478485	1.05662e-11	1.67024e-09
ENSG00000228742	LINC02577	65.1311	15.8075	269.286	-3.5407	0.521367	1.11214e-11	1.74605e-09
ENSG00000236383	LINC00854	64.9237	46.598	132.142	-1.46373	0.21559	1.12565e-11	1.75908e-09
ENSG00000149557	FEZ1	297.557	156.032	484.9	-1.59631	0.235295	1.16656e-11	1.81462e-09
ENSG00000262454	MIR193BHG	36.3132	19.6133	56.5546	-1.49181	0.220264	1.26317e-11	1.95588e-09
ENSG00000100302	RASD2	3183.83	5388.44	1277.83	1.99648	0.295335	1.37933e-11	2.126e-09
ENSG00000259925	AC130456.2	10.1224	0.733475	21.1094	-3.96977	0.587669	1.42729e-11	2.18991e-09
ENSG00000226674	TEX41	49.8679	32.4898	117.99	-1.79176	0.265845	1.58546e-11	2.42159e-09
ENSG00000259616	AC104574.2	11.0924	0.699469	15.9918	-3.78471	0.561729	1.61018e-11	2.44827e-09
ENSG00000126562	WNK4	311.664	418.023	51.5635	2.75123	0.408845	1.70509e-11	2.57176e-09
ENSG00000227076	AL158166.1	8.61624	4.68271	21.3489	-2.08485	0.309824	1.70663e-11	2.57176e-09
ENSG00000075886	TUBA3D	43.9163	17.6873	80.3565	-2.08022	0.309215	1.72716e-11	2.59113e-09
ENSG00000081692	JMJD4	2123.61	2761.51	1298.49	1.07674	0.160216	1.81059e-11	2.70427e-09
ENSG00000086548	CEACAM6	2606.13	526.239	7268.04	-3.34281	0.497997	1.91306e-11	2.83225e-09
ENSG00000151575	TEX9	381.626	211.04	579.366	-1.42946	0.212948	1.91045e-11	2.83225e-09
ENSG00000176153	GPX2	79.718	21.9666	131.471	-2.4326	0.362539	1.9476e-11	2.84595e-09
ENSG00000250320	AC113383.1	17.1882	5.90686	30.2069	-2.22841	0.332099	1.94542e-11	2.84595e-09
ENSG00000261997	AC007336.1	14.6058	8.97648	30.9553	-1.71693	0.255835	1.93182e-11	2.84595e-09
ENSG00000166670	MMP10	227.619	79.7462	726.188	-2.9005	0.432861	2.07342e-11	3.00379e-09
ENSG00000280162	AL136531.3	14.3772	1.9263	19.184	-3.01043	0.449262	2.07246e-11	3.00379e-09
ENSG00000118094	TREH	9.91069	3.97711	22.8028	-2.36857	0.353565	2.09673e-11	3.02458e-09
ENSG00000165323	FAT3	69.1027	22.7877	115.217	-2.22484	0.332268	2.14322e-11	3.07848e-09
ENSG00000185028	LRRC14B	154.037	301.439	27.9427	3.06934	0.45847	2.16066e-11	3.09038e-09
ENSG00000140379	BCL2A1	1054.95	2363.52	468.937	2.23474	0.334408	2.34606e-11	3.3414e-09
ENSG00000118985	ELL2	2602.18	1854.28	3985.5	-1.09087	0.163284	2.3758e-11	3.36954e-09
ENSG00000236548	RNF217-AS1	33.2225	18.6258	58.2407	-1.59619	0.239128	2.47203e-11	3.49135e-09
ENSG00000170624	SGCD	672.586	283.412	851.562	-1.55362	0.233254	2.72688e-11	3.83525e-09
ENSG00000163751	CPA3	262.52	79.6891	429.465	-2.30547	0.346287	2.78166e-11	3.87995e-09
ENSG00000207146	RF00019	5.43387	0.920039	11.5916	-3.21546	0.482946	2.77557e-11	3.87995e-09
ENSG00000260597	AC012531.1	47.8178	18.899	110.199	-2.38954	0.35928	2.91272e-11	4.04604e-09
ENSG00000104368	PLAT	3383.43	1347.12	4718.83	-1.7584	0.264437	2.93851e-11	4.04855e-09
ENSG00000262003	AC087392.1	20.9593	9.56661	43.0501	-2.06666	0.310776	2.93069e-11	4.04855e-09
ENSG00000258602	LINC01629	5.50583	1.35491	18.157	-3.28596	0.494327	2.98416e-11	4.09472e-09
ENSG00000204869	IGFL4	15.9848	8.75919	44.865	-2.22987	0.335633	3.05755e-11	4.17844e-09
ENSG00000279675	AC080100.1	16.1129	6.89526	38.1952	-2.32905	0.350719	3.11988e-11	4.24643e-09
ENSG00000061455	PRDM6	153.254	63.0541	191.782	-1.57143	0.236864	3.26041e-11	4.41988e-09
ENSG00000261402	AL591222.1	11.5823	18.2835	2.78646	2.55166	0.384763	3.31701e-11	4.47862e-09
ENSG00000074410	CA12	3170.21	740.531	3334.35	-2.08532	0.314488	3.33807e-11	4.48911e-09
ENSG00000166147	FBN1	11192.2	6019.32	18005.8	-1.54457	0.232972	3.36064e-11	4.50153e-09
ENSG00000197479	PCDHB11	137.285	33.0181	182.667	-2.34345	0.353588	3.4115e-11	4.53367e-09
ENSG00000280219	AC093908.1	129.855	61.937	222.332	-1.78487	0.269297	3.40527e-11	4.53367e-09
ENSG00000169604	ANTXR1	11787.5	6832.65	17672.4	-1.34718	0.203371	3.49004e-11	4.61986e-09
ENSG00000230499	AC108463.2	9.61223	5.86092	17.5431	-1.51576	0.229038	3.64202e-11	4.8022e-09
ENSG00000139865	TTC6	133.562	16.6935	123.176	-2.68391	0.405944	3.80412e-11	4.99642e-09
ENSG00000249459	ZNF286B	262.807	358.396	128.418	1.44957	0.219309	3.85001e-11	5.0371e-09
ENSG00000179673	RPRML	20.8434	40.0563	1.5549	3.77903	0.572096	3.95973e-11	5.16064e-09
ENSG00000047936	ROS1	104.679	27.8896	299.448	-3.06807	0.467219	5.14546e-11	6.6546e-09
ENSG00000122861	PLAU	5996.39	4100.18	11592.3	-1.46466	0.223043	5.14396e-11	6.6546e-09
ENSG00000163873	GRIK3	394.742	53.5163	461.172	-2.86055	0.4363	5.51304e-11	7.10277e-09
ENSG00000103196	CRISPLD2	4269.53	2503.09	6262.22	-1.30134	0.198696	5.77676e-11	7.41424e-09
ENSG00000154027	AK5	579.758	162.61	909.659	-2.34962	0.359826	6.58276e-11	8.41671e-09
ENSG00000179097	HTR1F	16.7924	8.60396	28.5209	-1.65601	0.253756	6.75544e-11	8.6049e-09
ENSG00000165474	GJB2	3665.44	1969.11	9571.22	-2.16134	0.331233	6.79401e-11	8.60717e-09
ENSG00000198108	CHSY3	244.758	140.424	342.767	-1.26739	0.194257	6.83372e-11	8.60717e-09
ENSG00000261295	ENSG00000261295	63.2611	30.7764	101.778	-1.67679	0.257006	6.83132e-11	8.60717e-09
ENSG00000257531	AC008147.3	2.65983	0.637086	6.98858	-3.03577	0.466	7.29265e-11	9.15106e-09
ENSG00000173706	HEG1	4362.05	3020.4	7011.51	-1.19672	0.183855	7.56122e-11	9.45292e-09
ENSG00000080031	PTPRH	71.1959	33.8585	133.764	-1.90708	0.293108	7.69691e-11	9.58705e-09
ENSG00000156049	GNA14	144.711	62.3565	183.768	-1.52467	0.234389	7.77558e-11	9.64944e-09
ENSG00000203709	MIR29B2CHG	160.731	87.1888	325.93	-1.83214	0.281937	8.11868e-11	1.00383e-08
ENSG00000161638	ITGA5	6663.28	4839.41	10996.1	-1.16673	0.179671	8.37667e-11	1.0312e-08
ENSG00000236841	AC007750.1	28.2703	15.9701	54.3228	-1.70974	0.26331	8.40111e-11	1.0312e-08
ENSG00000167165	UGT1A6	28.8184	1.72734	78.6456	-4.228	0.651286	8.48303e-11	1.0348e-08
ENSG00000260386	LINC01225	7.70531	1.14337	17.8149	-3.41593	0.526205	8.49174e-11	1.0348e-08
ENSG00000248586	AC025470.1	3.48546	6.84834	0.523552	3.29554	0.50773	8.54197e-11	1.03717e-08
ENSG00000119865	CNRIP1	386.923	239.809	547.158	-1.17337	0.180852	8.698e-11	1.05115e-08
ENSG00000128591	FLNC	807.741	380.943	1471.96	-1.87916	0.289652	8.71932e-11	1.05115e-08
ENSG00000244122	UGT1A7	4.10835	0.274646	12.6013	-4.24014	0.653667	8.77387e-11	1.05396e-08
ENSG00000165383	LRRC18	3.89329	1.31672	12.0804	-2.86253	0.441389	8.85739e-11	1.06022e-08
ENSG00000146373	RNF217	1277.4	816.86	1797.9	-1.12386	0.173556	9.4527e-11	1.12748e-08
ENSG00000116525	TRIM62	616.475	431.649	800.7	-0.884428	0.136727	9.89432e-11	1.176e-08
ENSG00000184347	SLIT3	1973.8	956.603	2871.54	-1.54904	0.239615	1.01483e-10	1.20196e-08
ENSG00000120875	DUSP4	4210.25	1372.08	5493.82	-1.93046	0.298849	1.04956e-10	1.23873e-08
ENSG00000260681	AC130456.4	1.63517	0.208917	4.21641	-3.59027	0.55585	1.05363e-10	1.2392e-08
ENSG00000082196	C1QTNF3	575.946	191.207	725.595	-1.86211	0.288613	1.10419e-10	1.28968e-08
ENSG00000109625	CPZ	37.7822	21.0548	79.2176	-1.84027	0.285204	1.10047e-10	1.28968e-08
ENSG00000132000	PODNL1	578.031	341.977	984.448	-1.48983	0.230962	1.11456e-10	1.29731e-08
ENSG00000181449	SOX2	118.091	16.3095	288.415	-3.53653	0.54862	1.14667e-10	1.33009e-08
ENSG00000177822	AC098864.1	32.6167	16.2057	92.8262	-2.35254	0.365528	1.22662e-10	1.40832e-08
ENSG00000187980	PLA2G2C	5.73356	2.28121	13.1446	-2.34922	0.364996	1.22432e-10	1.40832e-08
ENSG00000250041	AC069360.1	9.04691	5.04143	21.8935	-2.00391	0.311333	1.22219e-10	1.40832e-08
ENSG00000225746	MEG8	3.49955	1.32972	7.73235	-2.34953	0.365396	1.27524e-10	1.45918e-08
ENSG00000111799	COL12A1	23757.1	11581.4	38208	-1.67312	0.260252	1.28568e-10	1.46615e-08
ENSG00000275896	PRSS2	56.3229	135.77	14.0789	2.98016	0.463885	1.32428e-10	1.50509e-08
ENSG00000150630	VEGFC	569.836	356.356	990.553	-1.44128	0.22441	1.34028e-10	1.51816e-08
ENSG00000053747	LAMA3	2121.19	1137.39	5129.64	-2.06696	0.321915	1.35517e-10	1.5248e-08
ENSG00000171368	TPPP	338.63	135.268	493.117	-1.80721	0.281451	1.35337e-10	1.5248e-08
ENSG00000104408	EIF3E	25389.8	31066.8	17732.2	0.803529	0.125177	1.37041e-10	1.53173e-08
ENSG00000261742	LINC00922	28.7287	7.80646	37.4106	-2.15782	0.336151	1.36998e-10	1.53173e-08
ENSG00000124813	RUNX2	1161.79	689.959	1804.92	-1.36039	0.211962	1.37991e-10	1.53726e-08
ENSG00000204856	FAM216A	424.135	601.333	253.323	1.22859	0.191525	1.41032e-10	1.56597e-08
ENSG00000174792	ODAPH	17.6696	10.0153	54.6644	-2.293	0.357621	1.43809e-10	1.59156e-08
ENSG00000104044	OCA2	234.124	398.967	50.0184	2.73125	0.426015	1.44426e-10	1.59317e-08
ENSG00000101825	MXRA5	17264	11030.7	28836.9	-1.35892	0.212244	1.52734e-10	1.67933e-08
ENSG00000069431	ABCC9	580.805	297.521	934.274	-1.60689	0.251045	1.54572e-10	1.69402e-08
ENSG00000103534	TMC5	1285.65	201.352	1532.75	-2.69983	0.422538	1.66354e-10	1.81725e-08
ENSG00000233388	AL022334.1	30.9635	52.489	12.4011	1.98175	0.310269	1.68953e-10	1.83968e-08
ENSG00000106003	LFNG	1258.41	737.374	2031.16	-1.42947	0.223962	1.74062e-10	1.88921e-08
ENSG00000102271	KLHL4	34.5415	16.7195	60.5779	-1.78746	0.280104	1.7546e-10	1.89305e-08
ENSG00000163050	COQ8A	4420.48	6005.04	2793.89	1.09027	0.170852	1.75537e-10	1.89305e-08
ENSG00000277954	AC092376.2	33.7435	16.1976	51.4417	-1.62007	0.253898	1.76165e-10	1.89378e-08
ENSG00000177679	SRRM3	164.486	63.9707	259.926	-1.94412	0.304782	1.78558e-10	1.91341e-08
ENSG00000274654	AC022467.1	5.55566	2.28739	11.6636	-2.21612	0.347462	1.79366e-10	1.91598e-08
ENSG00000136327	NKX2-8	11.8432	3.0306	26.7672	-2.85547	0.447777	1.80591e-10	1.92298e-08
ENSG00000162804	SNED1	965.422	486.273	1391.59	-1.48332	0.232714	1.84125e-10	1.95444e-08
ENSG00000269927	AC004817.3	4.12407	2.42698	11.0226	-2.05686	0.322752	1.85534e-10	1.96323e-08
ENSG00000109061	MYH1	17.0889	6.59232	36.5344	-2.31855	0.363968	1.88777e-10	1.9913e-08
ENSG00000269956	MKNK1-AS1	14.2502	9.65835	33.4247	-1.71129	0.268738	1.91662e-10	2.01544e-08
ENSG00000251257	AC010457.1	4.15434	1.63053	9.06282	-2.32406	0.365437	2.02194e-10	2.11959e-08
ENSG00000187398	LUZP2	50.3717	8.82354	78.0642	-2.86535	0.450972	2.1016e-10	2.19627e-08
ENSG00000137809	ITGA11	3131.67	1479.04	4847.8	-1.66386	0.261905	2.11255e-10	2.20089e-08
ENSG00000082781	ITGB5	9762.3	5969.89	13828.9	-1.19427	0.188003	2.12017e-10	2.20204e-08
ENSG00000173421	CCDC36	29.3496	17.2961	51.2026	-1.5178	0.239567	2.36377e-10	2.44752e-08
ENSG00000230417	LINC00595	7.18274	2.27295	16.8484	-2.66472	0.421153	2.49655e-10	2.57709e-08
ENSG00000104205	SGK3	1073.58	1440.17	629.021	1.17662	0.186002	2.51865e-10	2.59199e-08
ENSG00000159713	TPPP3	763.745	359.052	1416.44	-1.90089	0.300663	2.57616e-10	2.64311e-08
ENSG00000137745	MMP13	1816.23	717.202	4863.5	-2.5484	0.403111	2.58472e-10	2.64386e-08
ENSG00000225526	MKRN2OS	62.743	28.1065	88.2614	-1.60665	0.254164	2.59374e-10	2.64507e-08
ENSG00000153233	PTPRR	54.7582	23.05	106.144	-2.09991	0.33248	2.68609e-10	2.73099e-08
ENSG00000109472	CPE	3424.04	1597.71	4551.1	-1.47785	0.23417	2.77194e-10	2.80982e-08
ENSG00000168702	LRP1B	106.77	23.9419	184.744	-2.71144	0.429744	2.80041e-10	2.83017e-08
ENSG00000049192	ADAMTS6	157.027	98.0067	239.962	-1.26901	0.201151	2.81369e-10	2.83511e-08
ENSG00000054356	PTPRN	100.557	35.4648	173.327	-2.17351	0.344553	2.82278e-10	2.8358e-08
ENSG00000140287	HDC	50.4446	15.235	68.6842	-2.07403	0.328938	2.87739e-10	2.88208e-08
ENSG00000011260	UTP18	2552.74	3172.22	1946.67	0.700759	0.111332	3.08785e-10	3.08374e-08
ENSG00000130948	HSD17B3	24.5651	13.7092	66.9828	-2.15142	0.341917	3.12906e-10	3.11568e-08
ENSG00000250995	AL391280.1	25.884	14.6702	47.5853	-1.64077	0.260832	3.16385e-10	3.14105e-08
ENSG00000153113	CAST	10733.8	8709.42	16144.7	-0.882354	0.140335	3.22626e-10	3.19362e-08
ENSG00000213949	ITGA1	2813.23	1915.46	4045.67	-1.06548	0.169544	3.2922e-10	3.24937e-08
ENSG00000203697	CAPN8	284.813	70.6666	549.069	-2.7122	0.431765	3.35013e-10	3.2969e-08
ENSG00000168032	ENTPD3	210.932	96.6571	352.684	-1.80051	0.286679	3.37299e-10	3.30974e-08
ENSG00000156219	ART3	2123.81	4935.22	570.407	2.83699	0.452277	3.54904e-10	3.4724e-08
ENSG00000180660	MAB21L1	49.7543	15.9805	74.6198	-2.11542	0.337556	3.68357e-10	3.59361e-08
ENSG00000120708	TGFBI	16992.8	11577.8	37710.1	-1.64647	0.262962	3.81847e-10	3.70934e-08
ENSG00000249740	OSMR-AS1	21.8667	11.2956	46.0726	-1.93516	0.30908	3.82417e-10	3.70934e-08
ENSG00000237916	AC011753.4	7.13382	3.7939	16.8741	-2.02292	0.323234	3.88982e-10	3.7622e-08
ENSG00000257150	PGAM1P5	9.47898	3.68769	19.0996	-2.22717	0.35594	3.9207e-10	3.78123e-08
ENSG00000112499	SLC22A2	5.06061	1.76858	14.6683	-2.76279	0.44169	3.97413e-10	3.82184e-08
ENSG00000156486	KCNS2	12.6544	5.67042	31.7531	-2.31951	0.371086	4.08863e-10	3.92079e-08
ENSG00000215595	C20orf202	17.6471	12.3677	30.0628	-1.25308	0.200508	4.11636e-10	3.9362e-08
ENSG00000229720	AL109924.2	5.80279	2.46602	13.0053	-2.23415	0.357557	4.14781e-10	3.95506e-08
ENSG00000079102	RUNX1T1	252.594	127.871	373.52	-1.50806	0.241473	4.23037e-10	4.0183e-08
ENSG00000087116	ADAMTS2	4544.71	2820.26	7341.87	-1.35224	0.216547	4.24984e-10	4.0183e-08
ENSG00000271590	AC108463.3	9.91599	4.77234	21.5162	-2.04018	0.326691	4.2388e-10	4.0183e-08
ENSG00000087303	NID2	1612.09	993.24	2646.99	-1.38386	0.22169	4.31094e-10	4.05605e-08
ENSG00000259847	LINC02126	7.27246	2.82424	14.4209	-2.21185	0.354337	4.3138e-10	4.05605e-08
ENSG00000138039	LHCGR	3.97809	1.00647	13.5155	-3.25909	0.522352	4.39648e-10	4.12231e-08
ENSG00000257219	LINC02407	14.921	6.27452	27.2729	-2.02453	0.32453	4.42285e-10	4.13555e-08
ENSG00000155269	GPR78	17.6672	9.15301	40.585	-2.04069	0.327398	4.5738e-10	4.26488e-08
ENSG00000224577	LINC01117	13.7881	5.67483	25.2574	-2.05351	0.329519	4.60967e-10	4.28649e-08
ENSG00000120075	HOXB5	114.225	34.3898	169.997	-2.18388	0.350467	4.62486e-10	4.2888e-08
ENSG00000117152	RGS4	540.954	237.372	780.691	-1.6678	0.267879	4.7873e-10	4.40929e-08
ENSG00000196083	IL1RAP	852.237	624.736	1512.34	-1.25149	0.20102	4.79398e-10	4.40929e-08
ENSG00000254389	RHPN1-AS1	348.226	472.481	204.911	1.18446	0.190251	4.79243e-10	4.40929e-08
ENSG00000236256	DIAPH2-AS1	7.03755	4.76937	17.0808	-1.76006	0.282731	4.80897e-10	4.41105e-08
ENSG00000005379	TSPOAP1	1251.68	1798.97	576.477	1.59324	0.256243	5.04519e-10	4.61519e-08
ENSG00000137648	TMPRSS4	456.151	151.037	1458.94	-2.92278	0.470233	5.11309e-10	4.66466e-08
ENSG00000092068	SLC7A8	2253.94	958.555	2468.29	-1.33999	0.216017	5.53441e-10	5.00842e-08
ENSG00000125775	SDCBP2	434.87	262.659	782.983	-1.53378	0.247232	5.51115e-10	5.00842e-08
ENSG00000178462	TUBAL3	95.5051	149.767	30.0761	2.17837	0.351172	5.5339e-10	5.00842e-08
ENSG00000164171	ITGA2	2428.29	1357.29	4017.89	-1.5249	0.245892	5.59233e-10	5.03493e-08
ENSG00000171227	TMEM37	473.449	309.843	765.36	-1.28002	0.206406	5.59354e-10	5.03493e-08
ENSG00000186297	GABRA5	150.266	330.842	14.7311	3.63179	0.586037	5.74768e-10	5.15992e-08
ENSG00000215386	MIR99AHG	228.954	120.987	410.276	-1.70278	0.274901	5.85933e-10	5.24619e-08
ENSG00000204361	NXPE2	4.60803	2.08398	9.72049	-2.05516	0.332413	6.3074e-10	5.63244e-08
ENSG00000160180	TFF3	1251.54	149.169	1795.74	-3.1575	0.510747	6.32448e-10	5.63279e-08
ENSG00000151136	BTBD11	320.595	140.358	497.986	-1.76345	0.285465	6.51359e-10	5.78595e-08
ENSG00000085276	MECOM	732.624	432.333	1323.87	-1.56829	0.25391	6.55171e-10	5.80454e-08
ENSG00000172638	EFEMP2	2549.39	1644.69	3988.81	-1.25516	0.203275	6.62981e-10	5.85836e-08
ENSG00000153086	ACMSD	16.6625	4.73906	25.7684	-2.27705	0.368879	6.70534e-10	5.90963e-08
ENSG00000138135	CH25H	161.756	90.8639	292.629	-1.63367	0.264958	7.01433e-10	6.16586e-08
ENSG00000253746	AC091182.2	8.69828	4.93653	18.8805	-1.8446	0.299252	7.09232e-10	6.21821e-08
ENSG00000084636	COL16A1	6934.71	3948.7	12805.8	-1.64367	0.266693	7.13192e-10	6.23673e-08
ENSG00000182566	CLEC4G	12.177	4.66864	28.6793	-2.42908	0.394214	7.19101e-10	6.27216e-08
ENSG00000023171	GRAMD1B	338.273	260.519	672.077	-1.33608	0.216943	7.33443e-10	6.38076e-08
ENSG00000160539	PLPP7	118.891	71.4831	197.65	-1.43133	0.232501	7.44908e-10	6.46384e-08
ENSG00000236467	KCNMA1-AS1	11.9536	1.45709	12.0371	-2.74919	0.446663	7.51009e-10	6.50008e-08
ENSG00000272068	AL365181.2	38.9868	15.5422	90.9238	-2.37118	0.385495	7.69998e-10	6.64739e-08
ENSG00000133110	POSTN	39370.7	18888.5	56385.1	-1.53784	0.250161	7.87539e-10	6.78148e-08
ENSG00000228763	LIMS1-AS1	5.28747	3.12573	10.8406	-1.66777	0.271356	7.94395e-10	6.8231e-08
ENSG00000150687	PRSS23	5688.51	3449.23	7459.26	-1.09863	0.178777	7.98298e-10	6.83923e-08
ENSG00000105255	FSD1	183.909	275.482	45.2631	2.41441	0.393554	8.52246e-10	7.28292e-08
ENSG00000136542	GALNT5	353.175	155.562	514.68	-1.67301	0.273011	8.89915e-10	7.58563e-08
ENSG00000115648	MLPH	2707.27	567.794	2134.69	-1.84609	0.30135	9.00698e-10	7.63896e-08
ENSG00000258791	LINC00520	7.70489	2.60664	19.1765	-2.63984	0.430917	9.0059e-10	7.63896e-08
ENSG00000145244	CORIN	239	98.7634	356.958	-1.78861	0.292057	9.11495e-10	7.71115e-08
ENSG00000164754	RAD21	31626.1	41897.1	20915.3	0.991174	0.161937	9.31453e-10	7.8603e-08
ENSG00000128683	GAD1	63.9768	20.8124	100.988	-2.15879	0.353092	9.71949e-10	8.12606e-08
ENSG00000163909	HEYL	835.53	511.693	1330.23	-1.34894	0.220636	9.72575e-10	8.12606e-08
ENSG00000227066	Z98257.1	75.8822	26.221	216.915	-2.75106	0.449935	9.6958e-10	8.12606e-08
ENSG00000249180	AC020900.1	2.10954	0.723546	6.77251	-2.87122	0.469543	9.66013e-10	8.12606e-08
ENSG00000178033	CALHM5	452.848	290.712	677.57	-1.20063	0.196459	9.87896e-10	8.23369e-08
ENSG00000260401	AP002761.4	474.173	209.716	964.633	-2.08596	0.341478	1.00501e-09	8.35567e-08
ENSG00000149256	TENM4	752.024	384.909	1113.06	-1.49415	0.244678	1.01774e-09	8.44072e-08
ENSG00000196979	AL360004.1	4.44328	2.3737	10.9565	-2.07027	0.339058	1.02195e-09	8.45487e-08
ENSG00000234722	LINC01287	18.4322	43.0521	3.87719	3.08535	0.505569	1.04271e-09	8.60554e-08
ENSG00000172020	GAP43	32.644	15.8831	68.0651	-1.99473	0.327176	1.08203e-09	8.90825e-08
ENSG00000127241	MASP1	58.1957	21.377	133.236	-2.44648	0.401305	1.08542e-09	8.91441e-08
ENSG00000142619	PADI3	401.617	78.2279	1172.94	-3.32594	0.545661	1.09269e-09	8.9524e-08
ENSG00000145147	SLIT2	816.507	428.085	1169.66	-1.41812	0.232724	1.10414e-09	9.02426e-08
ENSG00000166548	TK2	1588.97	1200.65	2030.16	-0.753099	0.123668	1.13147e-09	9.22532e-08
ENSG00000258955	LINC00519	20.8028	14.6903	40.3481	-1.4125	0.232065	1.15302e-09	9.37832e-08
ENSG00000115602	IL1RL1	48.8489	18.0889	81.0732	-2.05513	0.337758	1.16766e-09	9.47465e-08
ENSG00000246363	LINC02458	4.18728	1.80329	8.24178	-2.03923	0.335295	1.1878e-09	9.61488e-08
ENSG00000188883	KLRG2	770.417	1188.69	324.544	1.79916	0.295889	1.19787e-09	9.67323e-08
ENSG00000128918	ALDH1A2	116.721	59.2597	184.354	-1.58891	0.261422	1.21737e-09	9.80728e-08
ENSG00000165633	VSTM4	748.617	425.614	1090.85	-1.33084	0.218993	1.22386e-09	9.83604e-08
ENSG00000175591	P2RY2	382.232	180.066	643.926	-1.77084	0.291541	1.24704e-09	9.99857e-08
ENSG00000153923	CLCA3P	2.81333	1.21481	7.85781	-2.4726	0.407126	1.25307e-09	1.00231e-07
ENSG00000151617	EDNRA	1309.9	716.798	1814.98	-1.31487	0.216756	1.3104e-09	1.04569e-07
ENSG00000224888	AC138028.2	33.9054	22.9512	63.9039	-1.43071	0.236067	1.35595e-09	1.07948e-07
ENSG00000259367	AC087286.2	13.7323	5.79627	26.4299	-2.06715	0.341384	1.40241e-09	1.11384e-07
ENSG00000099953	MMP11	12876	5396.63	22402.3	-1.96125	0.323987	1.41758e-09	1.12325e-07
ENSG00000179598	PLD6	380.219	485.871	223.151	1.10572	0.182818	1.46478e-09	1.15793e-07
ENSG00000137501	SYTL2	1684.42	889.587	2224.13	-1.2974	0.214581	1.48301e-09	1.1696e-07
ENSG00000149451	ADAM33	186.094	73.1349	302.38	-1.95601	0.323659	1.50861e-09	1.18702e-07
ENSG00000272567	AC109347.2	27.5916	37.7128	15.162	1.27699	0.211404	1.53618e-09	1.2059e-07
ENSG00000138944	SHISAL1	519.846	150.469	786.149	-2.24319	0.371557	1.5673e-09	1.22747e-07
ENSG00000133740	E2F5	1357.24	1830.1	905.864	1.00284	0.166208	1.60309e-09	1.24722e-07
ENSG00000182463	TSHZ2	852.931	421.482	1308	-1.58669	0.262977	1.6036e-09	1.24722e-07
ENSG00000264370	MIR3125	10.1514	1.23816	12.9542	-2.99974	0.497173	1.60347e-09	1.24722e-07
ENSG00000102935	ZNF423	348.76	159.572	450.712	-1.46399	0.242689	1.61559e-09	1.24992e-07
ENSG00000176194	CIDEA	126.171	36.1535	387.172	-3.0105	0.499081	1.61856e-09	1.24992e-07
ENSG00000232682	AL592430.1	12.0417	6.21042	24.1369	-1.86216	0.308725	1.62187e-09	1.24992e-07
ENSG00000272180	AC011306.1	3.73481	1.75944	10.9724	-2.41225	0.399904	1.61872e-09	1.24992e-07
ENSG00000135723	FHOD1	1776.68	1165.28	2282.14	-0.959679	0.159252	1.67907e-09	1.29091e-07
ENSG00000240891	PLCXD2	20.683	12.1161	49.8805	-1.93149	0.320536	1.68272e-09	1.29091e-07
ENSG00000106236	NPTX2	568.754	87.2376	545.211	-2.46876	0.409849	1.70594e-09	1.30576e-07
ENSG00000196109	ZNF676	40.2204	9.54973	68.4827	-2.60745	0.433011	1.72612e-09	1.31822e-07
ENSG00000233818	AP000695.2	28.8928	20.2126	51.7247	-1.31964	0.21922	1.74739e-09	1.33144e-07
ENSG00000255423	EBLN2	42.8786	29.4455	82.0472	-1.43194	0.237918	1.75918e-09	1.33741e-07
ENSG00000148513	ANKRD30A	274.164	10.4286	141.724	-3.2429	0.53901	1.78353e-09	1.35287e-07
ENSG00000163216	SPRR2D	72.9934	5.4096	299.727	-4.1799	0.694955	1.80289e-09	1.3645e-07
ENSG00000253972	MAL2-AS1	13.619	8.62716	33.4071	-1.85814	0.308998	1.81628e-09	1.37156e-07
ENSG00000232118	BACH1-AS1	13.1635	7.14635	27.4494	-1.84276	0.306497	1.8289e-09	1.378e-07
ENSG00000087253	LPCAT2	1586.5	1110.69	2491.13	-1.14652	0.190809	1.86984e-09	1.40571e-07
ENSG00000144366	GULP1	515.159	243.108	668.693	-1.42764	0.237622	1.87815e-09	1.40882e-07
ENSG00000163359	COL6A3	51016.6	26520.5	73646.8	-1.43909	0.239581	1.89352e-09	1.4172e-07
ENSG00000178726	THBD	1230.64	814.949	1912.84	-1.20893	0.201426	1.95087e-09	1.45689e-07
ENSG00000142661	MYOM3	86.3736	41.4584	139.291	-1.68661	0.28107	1.9649e-09	1.46091e-07
ENSG00000214617	SLC6A10P	15.4726	29.6422	0.675511	3.89679	0.649352	1.96058e-09	1.46091e-07
ENSG00000171954	CYP4F22	155.108	25.7763	150.829	-2.38157	0.396953	1.97782e-09	1.46728e-07
ENSG00000148848	ADAM12	4437.95	2519.79	6932.58	-1.42521	0.237591	1.99073e-09	1.47362e-07
ENSG00000278811	LINC00624	241.324	25.6987	147.403	-2.36241	0.394031	2.02873e-09	1.49846e-07
ENSG00000156466	GDF6	55.125	24.6206	115.719	-2.10641	0.351389	2.0406e-09	1.50394e-07
ENSG00000173068	BNC2	635.752	318.361	989.263	-1.58747	0.264921	2.06969e-09	1.52206e-07
ENSG00000175426	PCSK1	119.716	60.7043	253.984	-1.96183	0.327547	2.10506e-09	1.5447e-07
ENSG00000251538	LINC02201	6.47198	2.82594	17.1213	-2.3838	0.398051	2.11546e-09	1.54897e-07
ENSG00000117318	ID3	2331.37	1461.75	3468.64	-1.2246	0.204565	2.14629e-09	1.56814e-07
ENSG00000263718	AC068594.1	5.86882	1.40099	8.74898	-2.45288	0.409962	2.18831e-09	1.59539e-07
ENSG00000171444	MCC	1554.87	994.537	2730.23	-1.42019	0.237401	2.20072e-09	1.60098e-07
ENSG00000203740	METTL11B	5.13673	1.76298	9.18194	-2.23262	0.373398	2.24216e-09	1.62762e-07
ENSG00000171951	SCG2	138.833	52.762	174.705	-1.67386	0.280097	2.28643e-09	1.65619e-07
ENSG00000223949	ROR1-AS1	19.7511	8.37342	40.9747	-2.15353	0.360457	2.30885e-09	1.66885e-07
ENSG00000187260	WDR86	220	131.734	442.083	-1.68269	0.281952	2.40155e-09	1.73214e-07
ENSG00000166546	BEAN1	120.699	54.7132	180.43	-1.66578	0.279201	2.4278e-09	1.74735e-07
ENSG00000181619	GPR135	70.3766	42.3203	114.203	-1.39744	0.234251	2.43805e-09	1.75098e-07
ENSG00000078053	AMPH	226.397	112.95	418.941	-1.81459	0.304381	2.49826e-09	1.79042e-07
ENSG00000101180	HRH3	8.69847	14.3223	1.81893	2.64689	0.444058	2.51196e-09	1.79643e-07
ENSG00000176697	BDNF	35.9108	17.945	88.3268	-2.15155	0.361055	2.53684e-09	1.81038e-07
ENSG00000116774	OLFML3	3846.05	1596.76	5119.45	-1.63014	0.273806	2.62285e-09	1.86781e-07
ENSG00000179954	SSC5D	901.334	450.336	1276.14	-1.46592	0.246276	2.64288e-09	1.87811e-07
ENSG00000249464	LINC01091	20.9428	9.15266	36.1082	-1.88673	0.317311	2.74757e-09	1.94841e-07
ENSG00000268864	AC011487.2	52.4472	121.442	8.22924	3.29261	0.553831	2.76196e-09	1.95451e-07
ENSG00000164933	SLC25A32	2531.46	3195.53	1933.46	0.720302	0.121228	2.82043e-09	1.99171e-07
ENSG00000010327	STAB1	3651.11	2950.01	7300.8	-1.27709	0.215043	2.87179e-09	2.01952e-07
ENSG00000164176	EDIL3	1403.14	553.529	1765.34	-1.62437	0.273519	2.87137e-09	2.01952e-07
ENSG00000183090	FREM3	5.3376	2.03331	10.9233	-2.2571	0.380164	2.89963e-09	2.03487e-07
ENSG00000106211	HSPB1	21986	10928.3	37803.7	-1.7251	0.290638	2.92824e-09	2.05068e-07
ENSG00000183347	GBP6	88.7893	50.7331	243.711	-2.1202	0.357406	2.98944e-09	2.08558e-07
ENSG00000213759	UGT2B11	1396.21	4.18444	178.432	-3.93022	0.662534	2.99074e-09	2.08558e-07
ENSG00000259500	KRT8P24	10.083	20.7897	3.47975	2.41979	0.407936	2.99661e-09	2.08558e-07
ENSG00000003400	CASP10	846.181	574.694	1384.45	-1.24255	0.209715	3.12417e-09	2.16988e-07
ENSG00000044524	EPHA3	165.51	78.5078	291.005	-1.81219	0.305921	3.14765e-09	2.1817e-07
ENSG00000278918	AC080112.3	23.5535	12.4613	35.7418	-1.47109	0.248559	3.24951e-09	2.24769e-07
ENSG00000175906	ARL4D	384.788	207.825	610.301	-1.51134	0.255379	3.25811e-09	2.24903e-07
ENSG00000280047	AC091825.1	45.2623	33.7336	68.1889	-1.00107	0.169262	3.33328e-09	2.29622e-07
ENSG00000113140	SPARC	103491	65029.1	145522	-1.14402	0.193754	3.53695e-09	2.42662e-07
ENSG00000222047	C10orf55	49.6574	32.1499	87.1223	-1.39956	0.237027	3.53448e-09	2.42662e-07
ENSG00000175793	SFN	8177.66	5103.94	19876.6	-1.86626	0.316118	3.55481e-09	2.429e-07
ENSG00000246763	RGMB-AS1	29.4327	14.1808	36.4131	-1.32596	0.224598	3.55431e-09	2.429e-07
ENSG00000234111	LINC02433	2.87168	0.789403	7.36404	-2.83945	0.48101	3.56733e-09	2.43263e-07
ENSG00000258086	AC079313.1	2.86336	1.34962	6.48638	-2.06542	0.350658	3.85901e-09	2.62623e-07
ENSG00000108370	RGS9	290.756	442.19	106.991	1.94705	0.330891	3.99834e-09	2.70503e-07
ENSG00000246859	STARD4-AS1	199.09	124.02	388.044	-1.58854	0.269945	3.98851e-09	2.70503e-07
ENSG00000262576	PCDHGA4	97.1033	47.768	172.196	-1.77362	0.301418	3.99885e-09	2.70503e-07
ENSG00000175121	WFDC5	18.2569	2.82276	39.2872	-3.22848	0.548809	4.03606e-09	2.72474e-07
ENSG00000099139	PCSK5	510.793	304.107	834.765	-1.41979	0.241394	4.06241e-09	2.73706e-07
ENSG00000133742	CA1	8.1426	3.09916	19.9049	-2.44496	0.415774	4.09037e-09	2.75041e-07
ENSG00000187134	AKR1C1	790.759	415.205	1790.51	-1.9948	0.339612	4.26035e-09	2.85901e-07
ENSG00000160818	GPATCH4	3171.08	4039.52	2303.78	0.803847	0.136878	4.28708e-09	2.86555e-07
ENSG00000274322	AL136531.2	13.9497	5.88942	21.911	-1.81033	0.308254	4.28362e-09	2.86555e-07
ENSG00000119630	PGF	768.468	493.924	1287.91	-1.34979	0.229966	4.37119e-09	2.916e-07
ENSG00000176092	CRYBG2	278.649	188.388	611.796	-1.63617	0.278808	4.3992e-09	2.9289e-07
ENSG00000164076	CAMKV	99.7708	137.426	16.8822	2.68541	0.457682	4.42643e-09	2.94122e-07
ENSG00000271533	Z83843.1	233.855	149.867	395.943	-1.36575	0.232854	4.48408e-09	2.97368e-07
ENSG00000163430	FSTL1	20090.7	13748.3	29330.6	-1.07734	0.183715	4.51363e-09	2.97574e-07
ENSG00000196139	AKR1C3	1738.94	837.871	3821.06	-2.06499	0.352131	4.51091e-09	2.97574e-07
ENSG00000214797	AP002358.1	5.88725	1.71779	15.9881	-2.84428	0.484986	4.50052e-09	2.97574e-07
ENSG00000169213	RAB3B	445.955	125.006	583.543	-2.10492	0.358992	4.53422e-09	2.98348e-07
ENSG00000204103	MAFB	3488.54	2660.55	5365.46	-0.998658	0.170351	4.56324e-09	2.99674e-07
ENSG00000205414	AC007608.1	2.16247	0.777266	5.04751	-2.43448	0.415601	4.69256e-09	3.06506e-07
ENSG00000257322	AC138123.1	4.14506	1.85424	8.77433	-2.0947	0.357601	4.69452e-09	3.06506e-07
ENSG00000258203	AC004801.5	4.9712	6.91334	0.473366	3.21433	0.548739	4.69404e-09	3.06506e-07
ENSG00000278621	AC037198.2	28.874	6.88982	33.8005	-2.15274	0.36754	4.70882e-09	3.06846e-07
ENSG00000179862	CITED4	3574.64	4641.27	1619.91	1.47435	0.251751	4.73128e-09	3.07715e-07
ENSG00000115594	IL1R1	4074.92	2741.23	5884.07	-1.08588	0.185585	4.88255e-09	3.16335e-07
ENSG00000130720	FIBCD1	176.871	25.4099	166.847	-2.50901	0.428796	4.87798e-09	3.16335e-07
ENSG00000137266	SLC22A23	1206.44	703.779	1670.9	-1.22486	0.2094	4.93374e-09	3.19039e-07
ENSG00000153246	PLA2R1	973.221	640.664	1708.41	-1.3794	0.236051	5.10711e-09	3.28989e-07
ENSG00000224238	WARS2-IT1	8.96711	4.48196	20.1448	-2.02105	0.345846	5.10282e-09	3.28989e-07
ENSG00000138411	HECW2	874.123	555.601	1247.8	-1.14826	0.196515	5.1229e-09	3.29378e-07
ENSG00000261253	AC137932.2	9.75994	6.47731	18.8899	-1.45264	0.248696	5.18763e-09	3.32906e-07
ENSG00000164934	DCAF13	5692.6	7164.69	4256.12	0.746299	0.127786	5.2132e-09	3.33912e-07
ENSG00000112167	SAYSD1	2285.87	2683.76	1664.35	0.685063	0.117311	5.22882e-09	3.34278e-07
ENSG00000181418	DDN	119.41	167.004	40.8814	1.92538	0.329744	5.25109e-09	3.35067e-07
ENSG00000100448	CTSG	61.2119	20.0751	106.601	-2.24974	0.385339	5.27275e-09	3.35814e-07
ENSG00000106031	HOXA13	70.7319	13.677	109.16	-2.70974	0.464157	5.28323e-09	3.35848e-07
ENSG00000186340	THBS2	16352.6	8831.86	22109.6	-1.29754	0.222303	5.32081e-09	3.37601e-07
ENSG00000101138	CSTF1	2517.88	2890.61	1937.05	0.57492	0.0985389	5.39693e-09	3.41789e-07
ENSG00000164318	EGFLAM	625.282	346.712	853.363	-1.27402	0.218382	5.4151e-09	3.42297e-07
ENSG00000246451	AL049840.1	116.749	83.2065	223.524	-1.38431	0.237337	5.45456e-09	3.44147e-07
ENSG00000115414	FN1	219495	123684	328248	-1.37532	0.235921	5.55647e-09	3.49923e-07
ENSG00000005243	COPZ2	770.517	471.542	1268.83	-1.39209	0.238957	5.68768e-09	3.56854e-07
ENSG00000157680	DGKI	229.535	96.9842	314.588	-1.64162	0.281785	5.68461e-09	3.56854e-07
ENSG00000179041	RRS1	2510.61	3338.58	1662.34	0.993771	0.17071	5.83558e-09	3.65455e-07
ENSG00000131097	HIGD1B	58.3977	33.6399	88.4933	-1.35506	0.23279	5.85227e-09	3.65821e-07
ENSG00000123572	NRK	221.901	35.7928	179.145	-2.19954	0.378108	5.98261e-09	3.73277e-07
ENSG00000188738	FSIP2	139.035	29.9314	142.97	-2.13772	0.367538	6.01602e-09	3.7467e-07
ENSG00000169474	SPRR1A	67.4745	16.0203	280.398	-3.41206	0.587106	6.18597e-09	3.84544e-07
ENSG00000233578	EIF4EP1	9.10308	5.14673	16.2252	-1.58934	0.273516	6.21808e-09	3.85285e-07
ENSG00000255864	ENSG00000255864	5.08594	2.18957	12.3405	-2.2972	0.39534	6.22072e-09	3.85285e-07
ENSG00000177359	AC024940.2	1352.11	2915.77	437.139	2.52264	0.434389	6.3481e-09	3.91834e-07
ENSG00000232053	AC078845.1	4.08913	2.81124	11.369	-1.91814	0.330299	6.34967e-09	3.91834e-07
ENSG00000102362	SYTL4	697.481	439.835	928.522	-1.06317	0.183127	6.4128e-09	3.95007e-07
ENSG00000182871	COL18A1	12254.3	8137.8	18630.4	-1.17379	0.202498	6.7686e-09	4.16164e-07
ENSG00000006788	MYH13	30.3775	17.7161	73.3513	-1.9399	0.334699	6.7931e-09	4.16911e-07
ENSG00000136114	THSD1	224.912	154.982	318.271	-1.02241	0.176484	6.90513e-09	4.21685e-07
ENSG00000166741	NNMT	5888.32	3932.72	9887.75	-1.30017	0.224433	6.90837e-09	4.21685e-07
ENSG00000197614	MFAP5	2075.51	1193.91	3622.06	-1.55074	0.267662	6.88748e-09	4.21685e-07
ENSG00000176029	C11orf16	50.3802	108.488	19.1925	2.33337	0.402884	6.96954e-09	4.24651e-07
ENSG00000182333	LIPF	3.65253	0.61676	10.6434	-3.40879	0.588911	7.11075e-09	4.31697e-07
ENSG00000243243	AC073130.2	12.0134	6.7621	24.0326	-1.72316	0.297695	7.10828e-09	4.31697e-07
ENSG00000177363	LRRN4CL	78.5019	37.0162	127.09	-1.71406	0.296482	7.41061e-09	4.49094e-07
ENSG00000181610	MRPS23	2957.56	3452.44	2086.45	0.721525	0.124828	7.46412e-09	4.51526e-07
ENSG00000260034	LCMT1-AS2	9.7207	5.59794	20.1577	-1.73773	0.300765	7.57213e-09	4.5724e-07
ENSG00000164294	GPX8	2290.56	1659.58	3176.81	-0.92631	0.160607	8.04327e-09	4.84822e-07
ENSG00000248319	LINC02275	12.5127	15.9253	1.62184	2.83658	0.491981	8.13484e-09	4.89468e-07
ENSG00000120533	ENY2	4985.54	6059.4	3812.87	0.664608	0.115307	8.22239e-09	4.93855e-07
ENSG00000171889	MIR31HG	17.1695	8.25041	49.5064	-2.37208	0.411858	8.43903e-09	5.05967e-07
ENSG00000270108	AL049840.5	19.3507	13.4172	36.971	-1.40601	0.244163	8.48719e-09	5.07953e-07
ENSG00000135048	TMEM2	4380.53	3209.96	6108.44	-0.918092	0.159558	8.71752e-09	5.20759e-07
ENSG00000156804	FBXO32	15277.5	21453.8	7425.31	1.48488	0.258075	8.73202e-09	5.20759e-07
ENSG00000000971	CFH	2503.17	1747.96	3958.72	-1.15792	0.20127	8.76356e-09	5.21718e-07
ENSG00000237548	TTLL11-IT1	3.06838	1.73672	7.17076	-1.88809	0.32825	8.82017e-09	5.24164e-07
ENSG00000163380	LMOD3	19.2826	13.1904	50.814	-1.83881	0.319776	8.90869e-09	5.28494e-07
ENSG00000164398	ACSL6	486.77	841.916	157.826	2.24399	0.390303	8.95914e-09	5.30554e-07
ENSG00000185532	PRKG1	471.554	236.388	557.519	-1.21671	0.211651	8.99633e-09	5.31433e-07
ENSG00000251003	ZFPM2-AS1	58.1492	13.3423	115.786	-2.78013	0.48363	9.00548e-09	5.31433e-07
ENSG00000164309	CMYA5	736.654	333.786	1123.48	-1.688	0.293784	9.15319e-09	5.39075e-07
ENSG00000230479	AP000695.1	33.5453	22.5046	57.4858	-1.31452	0.228792	9.16691e-09	5.39075e-07
ENSG00000121058	COIL	1600.49	1862.03	1183.24	0.650476	0.113223	9.18803e-09	5.39377e-07
ENSG00000185633	NDUFA4L2	2374.37	832.307	3392.77	-1.9333	0.336567	9.23749e-09	5.40401e-07
ENSG00000273321	AC023983.2	24.1356	38.5916	11.9027	1.63506	0.284643	9.23228e-09	5.40401e-07
ENSG00000266835	GAPLINC	34.3378	23.5958	55.7081	-1.20385	0.209654	9.35162e-09	5.46131e-07
ENSG00000185305	ARL15	947.395	658.767	1212.01	-0.871001	0.151755	9.49335e-09	5.53451e-07
ENSG00000251596	HADHAP1	3.51271	2.04281	7.42897	-1.75069	0.305147	9.62658e-09	5.6025e-07
ENSG00000073282	TP63	781.517	355.568	1748.05	-2.14752	0.374348	9.65319e-09	5.60832e-07
ENSG00000255282	WTAPP1	16.68	9.9499	39.8081	-1.88989	0.329456	9.6706e-09	5.60878e-07
ENSG00000140937	CDH11	5650.18	3039.51	7649.04	-1.3038	0.227341	9.75172e-09	5.64613e-07
ENSG00000173705	SUSD5	517.679	696.825	160.454	1.9954	0.347957	9.77241e-09	5.64842e-07
ENSG00000178882	RFLNA	1091.03	1432.65	352.516	1.91476	0.333943	9.82196e-09	5.66735e-07
ENSG00000089159	PXN	5541.06	4279.15	7459.51	-0.795022	0.138705	9.93942e-09	5.71559e-07
ENSG00000145365	TIFA	1907.46	2521.44	1317.58	0.925793	0.161518	9.93611e-09	5.71559e-07
ENSG00000164056	SPRY1	1771.72	973.863	2309.05	-1.22321	0.213545	1.01562e-08	5.82044e-07
ENSG00000177234	LINC01561	22.8169	9.83226	41.1607	-1.95528	0.341349	1.0156e-08	5.82044e-07
ENSG00000212242	RNA5SP219	4.42702	2.66378	10.649	-1.88277	0.328792	1.02641e-08	5.87229e-07
ENSG00000276603	AL109614.1	9.9607	6.78003	18.7156	-1.40393	0.245344	1.05094e-08	6.00243e-07
ENSG00000197181	PIWIL2	39.241	22.8045	66.6929	-1.49612	0.26149	1.05581e-08	6.02007e-07
ENSG00000152049	KCNE4	591.929	257.932	652.279	-1.31161	0.229325	1.06865e-08	6.083e-07
ENSG00000182752	PAPPA	264.99	157.747	505.712	-1.61954	0.283181	1.07099e-08	6.08608e-07
ENSG00000166963	MAP1A	967.113	649.658	1429.4	-1.11881	0.195701	1.08474e-08	6.15387e-07
ENSG00000142515	KLK3	8.50806	1.74193	22.099	-3.12661	0.547254	1.10829e-08	6.27688e-07
ENSG00000078098	FAP	1771.02	1068.73	2697.53	-1.30614	0.228738	1.12835e-08	6.37981e-07
ENSG00000120341	SEC16B	14.4299	9.40472	27.9525	-1.50126	0.263026	1.14535e-08	6.46511e-07
ENSG00000155886	SLC24A2	125.636	47.8433	189.284	-1.89353	0.332021	1.17686e-08	6.63186e-07
ENSG00000137507	LRRC32	1910.27	1164.27	2597.57	-1.13912	0.199771	1.18313e-08	6.65607e-07
ENSG00000175471	MCTP1	629.859	446.264	1076.72	-1.24295	0.218015	1.18939e-08	6.68019e-07
ENSG00000116183	PAPPA2	34.1061	14.2466	52.9655	-1.8092	0.317443	1.20322e-08	6.7466e-07
ENSG00000131831	RAI2	459.394	199.491	512.113	-1.33193	0.233975	1.25108e-08	7.00336e-07
ENSG00000171195	MUC7	20.0129	3.11836	49.8369	-3.30845	0.581218	1.25364e-08	7.00605e-07
ENSG00000185261	KIAA0825	106.093	52.4087	128.993	-1.27127	0.223347	1.25654e-08	7.01066e-07
ENSG00000146054	TRIM7	98.1661	57.7102	207.418	-1.76198	0.309798	1.28919e-08	7.18098e-07
ENSG00000106624	AEBP1	29018.6	17578.6	42694.5	-1.25408	0.220556	1.30041e-08	7.23152e-07
ENSG00000169083	AR	2904.34	326.385	1353.03	-1.96706	0.3461	1.3196e-08	7.32619e-07
ENSG00000102181	CD99L2	2341.86	1801.55	3089.75	-0.772052	0.135873	1.32989e-08	7.37116e-07
ENSG00000128655	PDE11A	62.009	24.7451	94.2693	-1.8437	0.32453	1.33808e-08	7.40439e-07
ENSG00000146021	KLHL3	248.194	179.155	360.75	-0.994954	0.175169	1.34718e-08	7.44257e-07
ENSG00000106571	GLI3	1683.78	918.145	2340.02	-1.32016	0.232539	1.3694e-08	7.55297e-07
ENSG00000133401	PDZD2	1656.34	1023.5	2804.79	-1.41461	0.249224	1.37839e-08	7.57778e-07
ENSG00000147654	EBAG9	1839.75	2228.57	1384.3	0.682397	0.120219	1.37665e-08	7.57778e-07
ENSG00000102802	MEDAG	600.803	272.232	913.45	-1.68291	0.296764	1.42064e-08	7.79736e-07
ENSG00000153714	LURAP1L	1288.29	656.693	1887.06	-1.48031	0.261191	1.44876e-08	7.93876e-07
ENSG00000236060	HSPB1P1	75.9535	39.8654	135.941	-1.69727	0.299492	1.4518e-08	7.94256e-07
ENSG00000205622	AP001043.1	10.9022	5.12836	21.7073	-1.96257	0.346408	1.46617e-08	8.00819e-07
ENSG00000139318	DUSP6	3622.98	1653.77	4750.13	-1.48141	0.261551	1.4792e-08	8.0663e-07
ENSG00000182636	NDN	662.424	374.834	1053.4	-1.44896	0.255855	1.4857e-08	8.07567e-07
ENSG00000266274	RN7SL138P	22.2645	16.9776	43.8775	-1.31692	0.232533	1.48454e-08	8.07567e-07
ENSG00000137033	IL33	810.046	347.585	1610.39	-2.07788	0.366936	1.48931e-08	8.08226e-07
ENSG00000122133	PAEP	42.5494	10.6294	80.75	-2.63919	0.46629	1.51402e-08	8.1937e-07
ENSG00000228113	AC003991.1	6.25722	2.32092	10.1452	-1.99238	0.352017	1.5147e-08	8.1937e-07
ENSG00000069812	HES2	432.066	201.45	989.281	-2.14335	0.378866	1.53792e-08	8.30601e-07
ENSG00000172572	PDE3A	548.075	326.299	1070.37	-1.6476	0.291297	1.5487e-08	8.35086e-07
ENSG00000279384	AC080188.2	24.6108	10.9056	39.3073	-1.77278	0.313483	1.55749e-08	8.38485e-07
ENSG00000187955	COL14A1	3248.67	1492.26	5037.22	-1.68951	0.298803	1.56526e-08	8.41327e-07
ENSG00000174804	FZD4	1875.12	1009.33	2140.74	-1.0703	0.189384	1.59067e-08	8.53627e-07
ENSG00000139508	SLC46A3	995.154	654.42	1483.54	-1.15945	0.205229	1.60871e-08	8.60709e-07
ENSG00000226673	LINC01108	2.29539	0.955785	5.12072	-2.21005	0.391192	1.60897e-08	8.60709e-07
ENSG00000121068	TBX2	615.284	322.515	922.679	-1.47303	0.260781	1.61822e-08	8.64288e-07
ENSG00000234292	AC123595.1	5.83107	3.07288	11.7278	-1.83977	0.325856	1.6426e-08	8.75925e-07
ENSG00000120471	TP53AIP1	34.4356	14.7229	67.0221	-2.05242	0.363553	1.64735e-08	8.77072e-07
ENSG00000228748	AL450306.1	27.1949	15.3378	46.6912	-1.5463	0.273999	1.66672e-08	8.85987e-07
ENSG00000165617	DACT1	761.108	434.911	1094.63	-1.30249	0.230815	1.67111e-08	8.86921e-07
ENSG00000260592	AC130456.3	4.23168	0.936233	9.01783	-2.85245	0.505509	1.67379e-08	8.86949e-07
ENSG00000147614	ATP6V0D2	100.56	57.7167	227.4	-1.87503	0.33247	1.70352e-08	9.01291e-07
ENSG00000163221	S100A12	18.4079	6.90769	38.8562	-2.30052	0.40803	1.71922e-08	9.06755e-07
ENSG00000274461	AL391425.1	7.76025	4.26736	15.7019	-1.76907	0.313756	1.71687e-08	9.06755e-07
ENSG00000064692	SNCAIP	434.398	203.32	951.248	-2.08645	0.370188	1.73847e-08	9.15476e-07
ENSG00000235848	RMDN2-AS1	8.61233	3.39298	19.836	-2.32295	0.412232	1.75002e-08	9.20122e-07
ENSG00000124749	COL21A1	218.139	98.2579	380.672	-1.86204	0.330509	1.76217e-08	9.23495e-07
ENSG00000125968	ID1	1047.24	678.879	1967.93	-1.48621	0.263808	1.7643e-08	9.23495e-07
ENSG00000250906	AC131953.1	3.79823	1.56169	7.70971	-2.10262	0.373226	1.76464e-08	9.23495e-07
ENSG00000186417	GLDN	104.035	48.1608	177.105	-1.79461	0.318641	1.78047e-08	9.30336e-07
ENSG00000254799	SLC25A47P1	2.39809	0.275211	5.27914	-3.44588	0.612342	1.82969e-08	9.54575e-07
ENSG00000228363	AC015971.1	19.046	10.0904	31.3247	-1.56359	0.277914	1.84238e-08	9.59714e-07
ENSG00000233117	LINC00702	91.7295	46.4702	131.309	-1.45603	0.258903	1.86739e-08	9.71245e-07
ENSG00000250961	AC025470.2	18.7451	20.8138	2.61429	2.59833	0.462549	1.93843e-08	1.00664e-06
ENSG00000196872	KIAA1211L	660.397	376.584	894.087	-1.22374	0.217922	1.95982e-08	1.01619e-06
ENSG00000253408	AC083973.1	4.7537	2.52915	11.4046	-2.02671	0.361008	1.97664e-08	1.02334e-06
ENSG00000184985	SORCS2	446.32	215.802	702.657	-1.64197	0.292527	1.98792e-08	1.025e-06
ENSG00000196159	FAT4	566.786	266.488	802.141	-1.54113	0.274566	1.98896e-08	1.025e-06
ENSG00000229065	AL354893.2	2.39567	1.26784	6.48801	-2.11654	0.377051	1.98384e-08	1.025e-06
ENSG00000203837	PNLIPRP3	238.265	1.41081	253.789	-4.09009	0.728769	1.99616e-08	1.02714e-06
ENSG00000227165	WDR11-AS1	8.7686	4.37727	18.278	-1.94062	0.345998	2.0379e-08	1.04702e-06
ENSG00000113083	LOX	3334.86	2148.77	4631.09	-1.0904	0.194583	2.09705e-08	1.07578e-06
ENSG00000114541	FRMD4B	1345.49	972.619	1947.24	-0.987847	0.176441	2.15903e-08	1.10589e-06
ENSG00000107554	DNMBP	1015.3	609.699	1237.7	-1.00847	0.180154	2.1705e-08	1.11008e-06
ENSG00000224086	AC245452.1	177.113	145.801	273.726	-0.893009	0.159548	2.17947e-08	1.11298e-06
ENSG00000128652	HOXD3	17.1175	10.1915	26.9099	-1.34507	0.240379	2.19855e-08	1.12005e-06
ENSG00000273186	AL359091.5	18.6751	10.8608	29.5055	-1.40099	0.250379	2.19995e-08	1.12005e-06
ENSG00000182782	HCAR2	121.522	67.3276	220.183	-1.64207	0.29352	2.21373e-08	1.12537e-06
ENSG00000108381	ASPA	45.7291	26.342	87.3797	-1.65778	0.296601	2.28017e-08	1.15685e-06
ENSG00000273796	BX322562.1	40.9496	26.4415	73.6668	-1.43053	0.25595	2.28252e-08	1.15685e-06
ENSG00000254245	PCDHGA3	36.7195	17.695	64.5852	-1.78607	0.319596	2.28987e-08	1.15884e-06
ENSG00000168386	FILIP1L	1860.51	1190.79	2657.65	-1.13808	0.203673	2.30002e-08	1.16223e-06
ENSG00000157150	TIMP4	108.774	43.0248	192.513	-2.03639	0.364635	2.34066e-08	1.17748e-06
ENSG00000258876	TGFB3-AS1	2.52093	0.864881	6.47748	-2.57854	0.461711	2.34052e-08	1.17748e-06
ENSG00000279649	AC020978.9	47.782	30.436	90.3175	-1.51234	0.270791	2.3383e-08	1.17748e-06
ENSG00000221972	C3orf36	27.8397	15.4004	47.3172	-1.55852	0.279089	2.34641e-08	1.17862e-06
ENSG00000072840	EVC	1311.99	829.227	1893.06	-1.16883	0.20935	2.36233e-08	1.1831e-06
ENSG00000259345	AC013652.1	16.0036	7.86504	30.8044	-1.87438	0.335723	2.36233e-08	1.1831e-06
ENSG00000244468	AC093001.1	2820.2	44.9215	704.621	-3.28092	0.587717	2.37108e-08	1.18571e-06
ENSG00000011465	DCN	22045.6	11489.4	30660.2	-1.38096	0.247529	2.41905e-08	1.20792e-06
ENSG00000231231	LINC01423	2.76146	1.12471	6.47186	-2.31597	0.415236	2.44032e-08	1.21674e-06
ENSG00000228971	AL356479.1	144.345	207.487	23.7524	2.71404	0.486645	2.44644e-08	1.21799e-06
ENSG00000104415	WISP1	875.273	482.07	1313.63	-1.40755	0.252448	2.46677e-08	1.2263e-06
ENSG00000238271	IFNWP19	12.8351	5.79302	37.737	-2.44809	0.439196	2.48897e-08	1.23552e-06
ENSG00000223704	LINC01422	16.9939	8.45659	34.4268	-1.90463	0.341754	2.50256e-08	1.24044e-06
ENSG00000138395	CDK15	39.1077	21.7995	66.827	-1.55988	0.280067	2.55236e-08	1.26293e-06
ENSG00000147036	LANCL3	86.7699	58.8674	158.453	-1.38796	0.24921	2.55542e-08	1.26293e-06
ENSG00000105472	CLEC11A	759.041	429.663	1163.64	-1.39897	0.251247	2.57525e-08	1.27087e-06
ENSG00000162949	CAPN13	916.856	240.388	1416.53	-2.35658	0.423355	2.59979e-08	1.28111e-06
ENSG00000263612	AF186192.3	19.8705	37.4725	5.46293	2.51729	0.452359	2.62455e-08	1.29142e-06
ENSG00000189377	CXCL17	2497.73	588.368	5244.58	-2.78457	0.50051	2.64475e-08	1.29947e-06
ENSG00000211445	GPX3	4204.55	2638.59	7530.09	-1.4656	0.263512	2.67032e-08	1.31013e-06
ENSG00000259446	AC055874.1	6.90187	11.405	0.486897	3.37342	0.606618	2.68187e-08	1.31388e-06
ENSG00000110841	PPFIBP1	3893.8	2555.05	4926.42	-0.93629	0.168406	2.70192e-08	1.32179e-06
ENSG00000132749	TESMIN	1024.27	1292.64	585.254	1.12171	0.201791	2.71655e-08	1.32702e-06
ENSG00000167244	IGF2	3059.33	1301.64	4409.47	-1.69373	0.30496	2.7927e-08	1.36225e-06
ENSG00000137672	TRPC6	179.321	124.734	255.674	-1.01973	0.183642	2.8109e-08	1.36915e-06
ENSG00000074181	NOTCH3	18529.4	12096.1	28815.2	-1.22532	0.220689	2.82001e-08	1.37053e-06
ENSG00000155367	PPM1J	261.915	353.622	158.625	1.13748	0.204872	2.82186e-08	1.37053e-06
ENSG00000214691	LINC01913	4.43381	1.14284	15.4408	-3.15547	0.568409	2.8339e-08	1.3744e-06
ENSG00000116996	ZP4	14.6668	34.0219	3.06007	3.01353	0.542928	2.84814e-08	1.37932e-06
ENSG00000196169	KIF19	154.257	301.464	67.548	2.03595	0.366854	2.86093e-08	1.38155e-06
ENSG00000271417	ENSG00000271417	1.45317	0.487508	3.59796	-2.55045	0.459549	2.85823e-08	1.38155e-06
ENSG00000206538	VGLL3	1110.27	690.661	2010.47	-1.49112	0.268696	2.8656e-08	1.38183e-06
ENSG00000197256	KANK2	3127.42	1951.59	3724.09	-0.922437	0.166232	2.87138e-08	1.38265e-06
ENSG00000254042	AC011365.1	8.86626	2.09581	13.2271	-2.41734	0.435675	2.88155e-08	1.38557e-06
ENSG00000267577	AC010327.3	2.83314	1.44775	6.30653	-2.00739	0.362044	2.94646e-08	1.41476e-06
ENSG00000256021	ELOCP31	2.0244	0.920389	5.65423	-2.34813	0.42396	3.04948e-08	1.46215e-06
ENSG00000245910	SNHG6	5699.42	7353.02	3284.08	1.14086	0.206106	3.10706e-08	1.48764e-06
ENSG00000262151	AC133065.1	2.89241	1.54613	9.18509	-2.32187	0.41951	3.11729e-08	1.49043e-06
ENSG00000164251	F2RL1	734.373	418.038	1091.62	-1.35004	0.243989	3.14416e-08	1.50115e-06
ENSG00000171777	RASGRP4	96.4732	79.3024	170.903	-1.08359	0.19587	3.16251e-08	1.50777e-06
ENSG00000203805	PLPP4	350.515	181.117	541.652	-1.52951	0.276656	3.22859e-08	1.53711e-06
ENSG00000147687	TATDN1	2027.73	2582.94	1498.17	0.779208	0.141131	3.36739e-08	1.60093e-06
ENSG00000250551	MIR583HG	3.24777	1.56387	6.6249	-1.95641	0.35442	3.38923e-08	1.60905e-06
ENSG00000228634	AL136115.1	3.35742	1.81888	8.52915	-2.00916	0.364054	3.41232e-08	1.61773e-06
ENSG00000277463	AC080038.2	15.9707	22.7542	4.851	2.09485	0.379608	3.41976e-08	1.61899e-06
ENSG00000197641	SERPINB13	51.3418	6.8166	148.909	-3.49963	0.634633	3.49946e-08	1.6544e-06
ENSG00000226318	RPS3AP38	10.8663	6.08078	21.9808	-1.74295	0.316164	3.53138e-08	1.66716e-06
ENSG00000248388	AC093801.1	1.88177	0.736035	5.29132	-2.50327	0.454243	3.57061e-08	1.68332e-06
ENSG00000137976	DNASE2B	25.5861	6.5155	38.7334	-2.36711	0.429635	3.59681e-08	1.69331e-06
ENSG00000248360	LINC00504	59.064	11.0727	40.8957	-1.80148	0.327024	3.61483e-08	1.69942e-06
ENSG00000136859	ANGPTL2	3290.43	2061.73	4427.18	-1.08509	0.197	3.62751e-08	1.70301e-06
ENSG00000157087	ATP2B2	246.448	75.462	476.969	-2.42725	0.440766	3.65227e-08	1.71226e-06
ENSG00000169758	TMEM266	88.197	58.8543	141.385	-1.23637	0.224619	3.70625e-08	1.73515e-06
ENSG00000278518	AL161645.1	3.58811	1.59474	7.33451	-2.05259	0.373007	3.73777e-08	1.74749e-06
ENSG00000120068	HOXB8	67.6428	19.7883	81.4133	-1.94042	0.352729	3.7726e-08	1.76133e-06
ENSG00000138801	PAPSS1	11604.3	14521.7	7754.59	0.894752	0.16288	3.94444e-08	1.83901e-06
ENSG00000041982	TNC	26776.6	14251.7	52321	-1.78604	0.325191	3.9675e-08	1.84645e-06
ENSG00000163106	HPGDS	98.1241	60.8909	165.627	-1.40131	0.255149	3.97132e-08	1.84645e-06
ENSG00000148516	ZEB1	1340.62	792.304	1808.13	-1.16853	0.21285	4.02099e-08	1.86697e-06
ENSG00000270300	PHACTR2P1	6.47023	3.38557	16.8233	-2.11238	0.384917	4.06766e-08	1.88604e-06
ENSG00000164506	STXBP5	1460.21	1182.09	2078.77	-0.80647	0.14703	4.13264e-08	1.91354e-06
ENSG00000006468	ETV1	879.559	349.838	999.12	-1.47312	0.268652	4.17246e-08	1.9267e-06
ENSG00000231638	LUARIS	8.28013	3.91265	17.985	-2.05487	0.374729	4.16744e-08	1.9267e-06
ENSG00000133317	LGALS12	126.707	33.7981	174.116	-2.20184	0.401684	4.2164e-08	1.94432e-06
ENSG00000115252	PDE1A	164.219	91.1449	206.183	-1.15588	0.210976	4.28325e-08	1.97246e-06
ENSG00000149212	SESN3	3720.97	2202	4975.93	-1.15514	0.210955	4.35656e-08	2.00348e-06
ENSG00000146090	RASGEF1C	176.313	266.395	52.6302	2.1596	0.394427	4.36793e-08	2.00598e-06
ENSG00000171408	PDE7B	219.287	96.3461	273.361	-1.46195	0.26708	4.40386e-08	2.01973e-06
ENSG00000272405	AL365181.3	198.132	64.6084	326.934	-2.17877	0.398161	4.448e-08	2.03721e-06
ENSG00000130052	STARD8	466.105	347.174	664.556	-0.925003	0.169083	4.48213e-08	2.05006e-06
ENSG00000229656	ITGB1-DT	10.4595	7.61002	17.5997	-1.15283	0.210757	4.50092e-08	2.05587e-06
ENSG00000080293	SCTR	6.23178	2.87325	11.3825	-1.87739	0.343352	4.55587e-08	2.07816e-06
ENSG00000185149	NPY2R	15.92	1.09043	18.9521	-3.3157	0.606554	4.5913e-08	2.09149e-06
ENSG00000273584	AC096708.3	2.95849	0.87343	7.19778	-2.64778	0.484456	4.61695e-08	2.10034e-06
ENSG00000225913	AL138767.3	13.0997	23.1596	5.1539	2.04429	0.374329	4.72873e-08	2.1483e-06
ENSG00000166257	SCN3B	74.689	24.8872	84.5023	-1.6985	0.31105	4.74677e-08	2.15359e-06
ENSG00000267013	LINC01929	94.8704	38.2796	160.067	-1.94748	0.35683	4.82245e-08	2.18499e-06
ENSG00000119681	LTBP2	7498.87	4774.59	10404.2	-1.10471	0.202561	4.93329e-08	2.22922e-06
ENSG00000129514	FOXA1	2810.31	368.487	1779.61	-2.13976	0.392342	4.9301e-08	2.22922e-06
ENSG00000129990	SYT5	29.7408	13.8391	59.9774	-1.98627	0.364304	4.97402e-08	2.24163e-06
ENSG00000143319	ISG20L2	5525.86	6673.62	4344.13	0.616055	0.112987	4.9685e-08	2.24163e-06
ENSG00000128594	LRRC4	178.693	109.549	293.799	-1.38156	0.253437	5.00094e-08	2.25076e-06
ENSG00000156510	HKDC1	26.9162	14.5273	64.3192	-2.0093	0.368763	5.07176e-08	2.27656e-06
ENSG00000253227	AC090192.2	2.276	0.697606	5.85532	-2.70152	0.495798	5.07034e-08	2.27656e-06
ENSG00000258616	LINC02303	22.7494	0.593815	21.7412	-3.71045	0.681136	5.10995e-08	2.29066e-06
ENSG00000206634	SNORA22	4.91641	3.01527	11.7579	-1.78971	0.328763	5.21615e-08	2.33516e-06
ENSG00000234779	BNC2-AS1	11.4953	5.88087	25.1835	-1.96108	0.360301	5.24179e-08	2.34353e-06
ENSG00000239552	HOXB-AS2	14.8908	3.66987	25.0968	-2.50365	0.460029	5.25781e-08	2.34759e-06
ENSG00000249885	ARHGEF38-IT1	6.92774	1.33518	9.91201	-2.59252	0.476584	5.33411e-08	2.37851e-06
ENSG00000238120	LINC01589	4.41836	1.74788	6.75999	-1.81819	0.334442	5.43422e-08	2.41995e-06
ENSG00000130173	ANGPTL8	6.50408	2.50025	11.3834	-2.04539	0.376373	5.49575e-08	2.44091e-06
ENSG00000232284	GNG12-AS1	27.169	15.4215	38.8069	-1.28439	0.236339	5.49482e-08	2.44091e-06
ENSG00000138028	CGREF1	1399.42	1652.42	613.785	1.3842	0.254729	5.50945e-08	2.44378e-06
ENSG00000162520	SYNC	132.339	86.3136	210.008	-1.25204	0.23062	5.66617e-08	2.50753e-06
ENSG00000175315	CST6	294.97	102.315	437.338	-1.97963	0.364642	5.66804e-08	2.50753e-06
ENSG00000271789	AL080317.2	18.5295	9.69525	29.6964	-1.54464	0.284551	5.68848e-08	2.51034e-06
ENSG00000278156	TSC22D1-AS1	31.9497	21.051	46.9297	-1.12319	0.206914	5.68926e-08	2.51034e-06
ENSG00000121297	TSHZ3	655.686	369.547	847.743	-1.17559	0.216631	5.74141e-08	2.53004e-06
ENSG00000271811	Z97200.1	39.2507	21.1144	78.6572	-1.79692	0.331143	5.74982e-08	2.53045e-06
ENSG00000103647	CORO2B	167.142	88.6656	231.01	-1.34486	0.247854	5.76185e-08	2.53244e-06
ENSG00000139289	PHLDA1	6510.43	4397.93	12560.1	-1.46164	0.269414	5.78703e-08	2.5402e-06
ENSG00000274204	AL138689.1	6.31602	2.82644	11.2716	-1.87057	0.3449	5.84416e-08	2.56194e-06
ENSG00000165434	PGM2L1	1629.37	1161.6	2452.73	-1.06017	0.195501	5.86522e-08	2.56683e-06
ENSG00000249436	AC008780.2	7.77255	11.8847	1.35144	2.72695	0.502876	5.87052e-08	2.56683e-06
ENSG00000115053	NCL	49355.3	59403.7	40045.7	0.566353	0.104467	5.91567e-08	2.58323e-06
ENSG00000163297	ANTXR2	1987.36	1576.7	3006.62	-0.918908	0.169584	6.00618e-08	2.61936e-06
ENSG00000235609	AF127577.4	196.28	120.5	277.864	-1.18127	0.218025	6.02501e-08	2.62418e-06
ENSG00000269821	KCNQ1OT1	747.965	456.694	1501.29	-1.64263	0.303259	6.07482e-08	2.64247e-06
ENSG00000164002	EXO5	695.253	899.666	580.493	0.628821	0.116111	6.10505e-08	2.6522e-06
ENSG00000077063	CTTNBP2	100.354	38.2146	123.696	-1.63248	0.301474	6.12965e-08	2.65946e-06
ENSG00000259192	AC109631.1	1.02269	0.297088	3.08439	-2.80013	0.517238	6.17607e-08	2.67617e-06
ENSG00000185269	NOTUM	179.79	333.658	63.1023	2.22053	0.410277	6.22287e-08	2.69299e-06
ENSG00000235790	AC114488.2	28.4663	19.149	59.3365	-1.56087	0.288486	6.28226e-08	2.71521e-06
ENSG00000081051	AFP	30.6054	2.01701	19.4364	-2.84329	0.525774	6.37941e-08	2.75328e-06
ENSG00000165566	AMER2	10.5104	22.522	3.05434	2.58038	0.477194	6.39481e-08	2.75328e-06
ENSG00000227467	LINC01537	11.5622	6.19712	22.5195	-1.77031	0.327377	6.3886e-08	2.75328e-06
ENSG00000151650	VENTX	52.6576	38.5634	98.9026	-1.31657	0.243513	6.42519e-08	2.76283e-06
ENSG00000091844	RGS17	87.4165	63.7842	126.005	-0.967058	0.178898	6.45769e-08	2.76975e-06
ENSG00000214485	RPL7P1	129.007	184.979	77.4489	1.22981	0.227498	6.45149e-08	2.76975e-06
ENSG00000212027	MIR374B	1.63889	0.61598	4.62963	-2.50795	0.464158	6.54541e-08	2.80381e-06
ENSG00000225399	AC121247.1	9.81634	5.74979	15.3966	-1.35701	0.251187	6.57561e-08	2.81318e-06
ENSG00000247287	AL359220.1	39.6204	27.5431	63.9521	-1.18045	0.218529	6.59748e-08	2.81896e-06
ENSG00000203722	RAET1G	53.1458	34.3121	108.928	-1.59522	0.295406	6.65995e-08	2.84206e-06
ENSG00000243838	PSMC1P7	3.34824	0.814286	7.85177	-2.85532	0.528999	6.7538e-08	2.87646e-06
ENSG00000279468	ENSG00000279468	29.9093	18.4193	53.5525	-1.47731	0.273703	6.75761e-08	2.87646e-06
ENSG00000257017	HP	162.192	47.0467	346.371	-2.57587	0.477543	6.89019e-08	2.9292e-06
ENSG00000109452	INPP4B	1052.24	496.671	1263.13	-1.3148	0.243763	6.89996e-08	2.92966e-06
ENSG00000161642	ZNF385A	1987.47	1598.86	3033.03	-0.911223	0.168975	6.94209e-08	2.94385e-06
ENSG00000271850	LINC02343	6.71137	0.995146	7.09628	-2.53554	0.470417	7.04639e-08	2.98433e-06
ENSG00000125772	GPCPD1	2245.59	1651.12	3090.57	-0.893702	0.165842	7.0901e-08	2.99908e-06
ENSG00000225187	AC073283.1	10.0243	6.36051	26.5161	-1.91814	0.355998	7.12271e-08	3.0091e-06
ENSG00000271749	AC005828.6	3.59287	1.22017	7.58069	-2.36458	0.439014	7.19933e-08	3.03767e-06
ENSG00000144452	ABCA12	983.287	121.132	607.267	-2.17876	0.40456	7.22452e-08	3.04449e-06
ENSG00000173237	C11orf86	131.457	314.548	36.2303	2.75867	0.512355	7.27291e-08	3.06106e-06
ENSG00000196151	WDSUB1	808.041	960.343	581.731	0.717429	0.133279	7.32909e-08	3.08087e-06
ENSG00000183346	CABCOCO1	32.1228	13.6539	49.9504	-1.78237	0.331146	7.34912e-08	3.08544e-06
ENSG00000277452	RN7SL473P	4.08874	1.9712	10.315	-2.19961	0.409455	7.7844e-08	3.26413e-06
ENSG00000158786	PLA2G2F	14.9312	1.70343	25.63	-3.20056	0.595891	7.82758e-08	3.27816e-06
ENSG00000121361	KCNJ8	499.561	354.429	697.451	-0.963274	0.17947	7.9913e-08	3.33845e-06
ENSG00000183604	SMG1P5	56.4379	38.1576	95.7458	-1.28643	0.23967	7.98341e-08	3.33845e-06
ENSG00000205363	C15orf59	86.5244	33.0098	101.603	-1.57026	0.292616	8.038e-08	3.3538e-06
ENSG00000278716	AC133540.1	12.6459	3.64271	26.0435	-2.5446	0.474342	8.11768e-08	3.38287e-06
ENSG00000253796	AC104248.1	10.5873	5.5163	22.6415	-1.91581	0.357179	8.15231e-08	3.39311e-06
ENSG00000223403	MEG9	10.2213	4.11383	17.6685	-1.97732	0.368675	8.17053e-08	3.3942e-06
ENSG00000272320	AL445309.1	13.3838	7.6275	22.7551	-1.47982	0.275919	8.17503e-08	3.3942e-06
ENSG00000278309	ENSG00000278309	49.3469	17.8505	79.278	-2.02131	0.376976	8.23427e-08	3.41459e-06
ENSG00000077238	IL4R	3096.71	2490.62	4733.08	-0.913595	0.170452	8.33018e-08	3.45013e-06
ENSG00000278952	AP003068.4	12.1193	6.54198	26.2197	-1.88245	0.351256	8.35851e-08	3.45762e-06
ENSG00000267361	SEC24AP1	2.31221	0.61939	6.21388	-2.832	0.528541	8.40773e-08	3.47372e-06
ENSG00000200385	RF00406	2.90468	0.280811	3.68092	-3.02049	0.563744	8.41898e-08	3.47412e-06
ENSG00000168389	MFSD2A	791.733	479.104	1315.58	-1.41271	0.263686	8.43688e-08	3.47725e-06
ENSG00000134013	LOXL2	5229.76	3232.22	7384.4	-1.16822	0.218148	8.54834e-08	3.51889e-06
ENSG00000129521	EGLN3	3524.18	1324.74	4428.22	-1.67241	0.312456	8.67675e-08	3.5674e-06
ENSG00000218336	TENM3	657.672	292.72	1042.25	-1.74931	0.326999	8.8149e-08	3.61979e-06
ENSG00000276517	AL133243.3	44.7602	33.8843	69.1839	-0.999521	0.186849	8.82741e-08	3.62052e-06
ENSG00000087128	TMPRSS11E	69.2179	15.4894	97.5264	-2.41754	0.451952	8.83889e-08	3.62084e-06
ENSG00000236045	AL031283.3	6.42131	3.342	10.9084	-1.62559	0.303996	8.92252e-08	3.65066e-06
ENSG00000179057	IGSF22	106.553	42.3098	103.605	-1.26257	0.236183	9.00617e-08	3.68043e-06
ENSG00000225129	AL035250.1	2.67211	6.27714	0.686874	2.79004	0.522043	9.06876e-08	3.70152e-06
ENSG00000130158	DOCK6	2001.95	1542.87	2505.33	-0.69427	0.130003	9.27284e-08	3.77754e-06
ENSG00000269404	SPIB	1261.26	2821.26	512.945	2.28168	0.427255	9.27738e-08	3.77754e-06
ENSG00000139329	LUM	24663.1	14651.8	34853	-1.22321	0.229067	9.29784e-08	3.78131e-06
ENSG00000146038	DCDC2	200.902	60.5229	268.362	-2.02259	0.378881	9.38044e-08	3.80116e-06
ENSG00000158458	NRG2	199.746	309.901	95.6858	1.62514	0.304415	9.3694e-08	3.80116e-06
ENSG00000213246	SUPT4H1	3730	4174.4	2758.85	0.594228	0.111306	9.36169e-08	3.80116e-06
ENSG00000196468	FGF16	8.07314	3.55131	15.6955	-2.0068	0.37606	9.48213e-08	3.83776e-06
ENSG00000266588	AC006441.4	2.15001	0.873511	4.96757	-2.22659	0.417315	9.52751e-08	3.85151e-06
ENSG00000163637	PRICKLE2	771.591	465.543	1027.85	-1.12212	0.210508	9.79372e-08	3.95439e-06
ENSG00000104447	TRPS1	21202.9	31188.3	13065.7	1.22754	0.230347	9.87098e-08	3.97481e-06
ENSG00000108511	HOXB6	220.404	84.0542	300.853	-1.75635	0.329589	9.87962e-08	3.97481e-06
ENSG00000248734	AC008906.1	24.3899	19.2685	45.0558	-1.19242	0.223763	9.87815e-08	3.97481e-06
ENSG00000162891	IL20	30.0901	4.04527	21.3767	-2.23367	0.419281	9.96369e-08	4.00076e-06
ENSG00000249947	XBP1P1	9.81545	5.89994	17.9429	-1.51498	0.284381	9.96784e-08	4.00076e-06
ENSG00000238057	ZEB2-AS1	11.3768	8.55841	22.9865	-1.35736	0.254903	1.00952e-07	4.04707e-06
ENSG00000116729	WLS	3074.36	1271.42	3848.06	-1.54431	0.290038	1.0123e-07	4.05341e-06
ENSG00000106483	SFRP4	3797.21	2062.47	6355.85	-1.56252	0.293508	1.01733e-07	4.06872e-06
ENSG00000227992	AC108463.1	21.9717	15.3062	34.3176	-1.1294	0.212275	1.03496e-07	4.13432e-06
ENSG00000168461	RAB31	5778.28	4257.54	8448.04	-0.974064	0.183099	1.03833e-07	4.14288e-06
ENSG00000136854	STXBP1	1299.81	755.608	1562.46	-1.03319	0.194309	1.0533e-07	4.19766e-06
ENSG00000175985	PLEKHD1	49.5879	16.9373	63.1873	-1.80771	0.340035	1.05931e-07	4.21663e-06
ENSG00000271888	AL136162.1	54.3886	71.8667	29.3369	1.25756	0.236585	1.06373e-07	4.22923e-06
ENSG00000258890	CEP95	2056.78	2414	1515.44	0.667276	0.125622	1.08575e-07	4.31169e-06
ENSG00000250130	AC090519.1	5.05498	3.50554	12.8025	-1.75198	0.329868	1.08938e-07	4.32105e-06
ENSG00000259623	AC125257.1	929.071	1044.32	673.12	0.629661	0.118605	1.10286e-07	4.36938e-06
ENSG00000164825	DEFB1	828.405	402.354	2126.23	-2.20333	0.415289	1.12341e-07	4.44559e-06
ENSG00000273328	AC099329.2	158.418	57.9242	372.025	-2.42127	0.456487	1.13207e-07	4.47459e-06
ENSG00000088882	CPXM1	1751.41	953.427	2374.93	-1.28571	0.242447	1.13878e-07	4.49059e-06
ENSG00000253873	PCDHGA11	66.1297	36.549	109.153	-1.52117	0.286844	1.13825e-07	4.49059e-06
ENSG00000144824	PHLDB2	1466.24	1013.9	2528.04	-1.28275	0.24193	1.14437e-07	4.50737e-06
ENSG00000156413	FUT6	92.5287	34.1117	211.877	-2.386	0.450379	1.17239e-07	4.60646e-06
ENSG00000169744	LDB2	653.779	387.097	823.839	-1.07201	0.202347	1.17161e-07	4.60646e-06
ENSG00000230084	AC006059.1	15.7926	10.2572	25.6629	-1.2687	0.239487	1.17362e-07	4.60646e-06
ENSG00000120129	DUSP1	5826	3765.39	9271.73	-1.26714	0.239268	1.18416e-07	4.64242e-06
ENSG00000235531	MSC-AS1	293.072	179.85	483.475	-1.383	0.261193	1.19053e-07	4.662e-06
ENSG00000075223	SEMA3C	3860.5	2109.69	5910.74	-1.43972	0.271978	1.19989e-07	4.68777e-06
ENSG00000151067	CACNA1C	798.686	422.568	1107.76	-1.35335	0.255656	1.19909e-07	4.68777e-06
ENSG00000071967	CYBRD1	6703.39	3743.72	8233.81	-1.11767	0.211216	1.21266e-07	4.73218e-06
ENSG00000120526	NUDCD1	2794.79	3601.3	2163.99	0.729027	0.137816	1.22409e-07	4.77128e-06
ENSG00000196604	POTEF	17.8169	7.04683	32.2701	-2.04456	0.386639	1.23636e-07	4.81355e-06
ENSG00000159259	CHAF1B	2214.1	2773.86	1518.8	0.858835	0.16268	1.29695e-07	5.04362e-06
ENSG00000263639	MSMB	124.222	30.0474	175.017	-2.32601	0.441118	1.34222e-07	5.21365e-06
ENSG00000182950	ODF3L1	18.7952	9.75433	29.8445	-1.54537	0.293116	1.34798e-07	5.224e-06
ENSG00000273264	AL360219.1	7.9471	3.94518	13.7837	-1.67821	0.318308	1.34737e-07	5.224e-06
ENSG00000120440	TTLL2	22.4986	35.2417	8.28533	1.95257	0.370512	1.36477e-07	5.28302e-06
ENSG00000275024	AC005383.1	4.17356	2.01809	7.63265	-1.76087	0.334326	1.38724e-07	5.36383e-06
ENSG00000277998	AC107075.1	21.0355	28.6333	12.2993	1.18455	0.224922	1.39058e-07	5.37058e-06
ENSG00000176984	AP000679.1	5.08784	2.85053	11.8206	-1.90723	0.362188	1.39535e-07	5.37671e-06
ENSG00000249212	ATP1B1P1	4.98643	3.14644	10.515	-1.61192	0.306102	1.39467e-07	5.37671e-06
ENSG00000257890	AC011595.2	1.79737	0.548678	3.58511	-2.39922	0.45579	1.41051e-07	5.42893e-06
ENSG00000254554	AC080023.1	4.88604	3.13502	9.63233	-1.53536	0.291699	1.41344e-07	5.43401e-06
ENSG00000078898	BPIFB2	53.0137	2.10128	18.3655	-2.75516	0.523504	1.41793e-07	5.44509e-06
ENSG00000139219	COL2A1	11216.2	7661.69	655.143	2.89007	0.549186	1.42145e-07	5.45239e-06
ENSG00000187048	CYP4A11	2.77255	0.755442	5.12656	-2.44656	0.465065	1.43526e-07	5.4991e-06
ENSG00000150722	PPP1R1C	18.4961	7.11262	37.3747	-2.1924	0.416851	1.44512e-07	5.5306e-06
ENSG00000120149	MSX2	367.393	95.5844	368.395	-1.85245	0.352265	1.45093e-07	5.54655e-06
ENSG00000211448	DIO2	1893.94	875.51	2775.38	-1.59864	0.304031	1.45524e-07	5.55674e-06
ENSG00000065371	ROPN1	979.363	1266.82	254.769	2.12133	0.403483	1.4599e-07	5.56823e-06
ENSG00000134668	SPOCD1	226.89	152.219	398.293	-1.34565	0.256082	1.48232e-07	5.64737e-06
ENSG00000064995	TAF11	2825.92	3251.52	2225.18	0.544698	0.103679	1.49063e-07	5.67262e-06
ENSG00000223652	AC106786.1	28.8771	9.82127	27.8183	-1.46507	0.278888	1.49424e-07	5.67998e-06
ENSG00000157214	STEAP2	918.543	518.724	1358.65	-1.35058	0.257119	1.49839e-07	5.68934e-06
ENSG00000248610	HSPA8P4	8.83519	4.27902	12.9809	-1.5217	0.289725	1.50294e-07	5.70018e-06
ENSG00000160349	LCN1	3.76659	1.56266	7.02075	-2.00485	0.381747	1.5064e-07	5.70692e-06
ENSG00000261437	AC108860.2	254.54	323.748	147.953	1.10678	0.210793	1.51648e-07	5.73223e-06
ENSG00000274021	AC024909.2	18.655	7.19495	23.497	-1.64412	0.313121	1.51479e-07	5.73223e-06
ENSG00000188778	ADRB3	3.90474	2.03504	7.29869	-1.7315	0.329908	1.53411e-07	5.79239e-06
ENSG00000235897	TM4SF19-AS1	27.5033	21.3692	54.19	-1.29929	0.247687	1.55701e-07	5.87227e-06
ENSG00000263968	RN7SL381P	10.7273	6.24593	20.5773	-1.60953	0.306983	1.57932e-07	5.94977e-06
ENSG00000185758	CLDN24	0.974121	0.335423	2.78782	-2.68142	0.511449	1.58163e-07	5.95182e-06
ENSG00000237073	AL162727.2	4.03406	2.58919	8.54235	-1.60327	0.306051	1.6183e-07	6.08303e-06
ENSG00000105971	CAV2	2403.97	1469.49	3355.2	-1.16656	0.222699	1.62078e-07	6.08559e-06
ENSG00000206199	ANKUB1	4.39525	2.18929	9.20511	-1.91576	0.365836	1.635e-07	6.12807e-06
ENSG00000230937	MIR205HG	1266.4	592.834	2705.94	-2.03764	0.389117	1.63573e-07	6.12807e-06
ENSG00000176884	GRIN1	92.331	38.9272	140.745	-1.76553	0.337214	1.64417e-07	6.15286e-06
ENSG00000113555	PCDH12	957.336	688.728	1300.24	-0.904808	0.172825	1.64615e-07	6.15347e-06
ENSG00000263300	AC015853.3	1.24867	0.464706	2.96392	-2.2949	0.438458	1.65861e-07	6.19319e-06
ENSG00000246640	AC009720.1	7.6434	4.93383	14.3184	-1.46108	0.279216	1.66966e-07	6.22757e-06
ENSG00000170345	FOS	9094.34	5231.84	15837.9	-1.53633	0.293677	1.68264e-07	6.26903e-06
ENSG00000173726	TOMM20	21707.5	24803.6	15177.7	0.702877	0.134394	1.69546e-07	6.30983e-06
ENSG00000147677	EIF3H	20886.2	24750.6	15557.1	0.665207	0.127256	1.71987e-07	6.39365e-06
ENSG00000138347	MYPN	118.391	4.75344	39.333	-2.69061	0.514933	1.74005e-07	6.46156e-06
ENSG00000234263	AL024508.1	5.85225	3.40277	10.1004	-1.4557	0.278779	1.77291e-07	6.57632e-06
ENSG00000114861	FOXP1	3284.16	2312.01	4086.59	-0.813675	0.155852	1.78148e-07	6.60087e-06
ENSG00000005108	THSD7A	307.555	138.517	391.788	-1.45442	0.278683	1.8e-07	6.66217e-06
ENSG00000174640	SLCO2A1	1409.78	770.573	1941.04	-1.29916	0.248988	1.81107e-07	6.69581e-06
ENSG00000224067	AL354877.1	4.56754	2.6918	9.51904	-1.69546	0.324965	1.81473e-07	6.70199e-06
ENSG00000248329	APELA	42.3614	13.2444	56.6063	-1.97053	0.377882	1.8414e-07	6.79304e-06
ENSG00000143344	RGL1	1818.45	1372.13	2553.67	-0.884929	0.169718	1.84713e-07	6.80675e-06
ENSG00000184564	SLITRK6	730.038	198.507	972.368	-2.13331	0.409306	1.86804e-07	6.86585e-06
ENSG00000184828	ZBTB7C	1052.09	518.131	1642.27	-1.59818	0.306641	1.86927e-07	6.86585e-06
ENSG00000226926	PDZPH1P	1.48381	0.242803	2.53262	-2.85627	0.548011	1.86743e-07	6.86585e-06
ENSG00000151790	TDO2	498.363	334.082	1114.02	-1.65186	0.316959	1.87237e-07	6.86975e-06
ENSG00000248636	AC002070.1	15.4076	10.4204	23.3361	-1.1368	0.218496	1.96257e-07	7.1929e-06
ENSG00000166220	TBATA	3.19638	1.05078	7.10587	-2.44928	0.470945	1.98445e-07	7.2652e-06
ENSG00000228430	AL162726.3	1.12151	0.45436	2.6527	-2.31317	0.44488	1.998e-07	7.30687e-06
ENSG00000204961	PCDHA9	11.3142	5.63425	29.1698	-2.17718	0.41875	2.00104e-07	7.31006e-06
ENSG00000106823	ECM2	747.322	442.49	980.203	-1.12617	0.216663	2.01639e-07	7.35818e-06
ENSG00000171119	NRTN	279.826	323.471	106.623	1.53656	0.295757	2.04318e-07	7.44791e-06
ENSG00000164125	FAM198B	3495.96	1954.66	4352.43	-1.13359	0.218301	2.07184e-07	7.54421e-06
ENSG00000253537	PCDHGA7	62.355	42.893	119.286	-1.42113	0.273704	2.07811e-07	7.55891e-06
ENSG00000249375	CASC11	27.1578	38.9298	12.0791	1.62744	0.313548	2.09846e-07	7.62471e-06
ENSG00000250072	SH3TC2-DT	4.84872	2.09671	12.1457	-2.28778	0.441127	2.14605e-07	7.78088e-06
ENSG00000268941	LINC01711	36.0488	18.7467	49.1389	-1.34795	0.259902	2.14413e-07	7.78088e-06
ENSG00000124942	AHNAK	45658.7	31699.4	63831.7	-0.994083	0.191713	2.15693e-07	7.81193e-06
ENSG00000238062	SPATA3-AS1	21.5253	35.3917	10.6743	1.64096	0.316483	2.1604e-07	7.81612e-06
ENSG00000099282	TSPAN15	3556.1	1924.92	3914.91	-1.00983	0.194825	2.18015e-07	7.8791e-06
ENSG00000165124	SVEP1	881.375	438.512	1267.4	-1.47971	0.285513	2.18757e-07	7.89749e-06
ENSG00000145107	TM4SF19	57.2651	39.8647	163.53	-1.89628	0.365916	2.19191e-07	7.90471e-06
ENSG00000141384	TAF4B	1235.09	1720.06	848.442	1.00419	0.193824	2.20767e-07	7.95303e-06
ENSG00000145996	CDKAL1	2249.4	3053.78	1459.06	1.0473	0.202177	2.2175e-07	7.97991e-06
ENSG00000108423	TUBD1	748.209	882.671	559.027	0.654805	0.126429	2.22798e-07	8.0091e-06
ENSG00000143740	SNAP47	2864.98	3424.72	2291.96	0.576578	0.111386	2.26209e-07	8.11908e-06
ENSG00000179066	AC020907.1	318.133	505.094	142.118	1.73978	0.336105	2.26338e-07	8.11908e-06
ENSG00000198719	DLL1	389.699	237.203	557.98	-1.20625	0.233099	2.28099e-07	8.17356e-06
ENSG00000122641	INHBA	3915.18	2598.43	6193.49	-1.22219	0.236202	2.28699e-07	8.18636e-06
ENSG00000183580	FBXL7	799.327	404.385	949.568	-1.20595	0.233112	2.30031e-07	8.22532e-06
ENSG00000143772	ITPKB	5161.81	6390.14	3014.08	1.0634	0.205584	2.30911e-07	8.24803e-06
ENSG00000132676	DAP3	10945.4	12923.4	8309.61	0.632994	0.122386	2.31476e-07	8.25077e-06
ENSG00000145423	SFRP2	16513.5	8973.94	23635.2	-1.35759	0.262475	2.31261e-07	8.25077e-06
ENSG00000236345	AL354719.2	26.9673	2.26989	16.5606	-2.5487	0.493064	2.35221e-07	8.37539e-06
ENSG00000240970	RPL23AP64	22.3531	15.7373	45.2548	-1.45524	0.281557	2.35922e-07	8.3915e-06
ENSG00000254458	AP001107.3	2.20535	1.03874	5.38816	-2.17459	0.420758	2.36277e-07	8.39529e-06
ENSG00000258502	LINC02290	3.33715	1.1959	7.98233	-2.46463	0.477001	2.37961e-07	8.44624e-06
ENSG00000103888	CEMIP	1467.18	820.84	2607.33	-1.59564	0.308833	2.38282e-07	8.44876e-06
ENSG00000240216	CPHL1P	204.545	13.4766	70.7322	-2.20904	0.427621	2.3932e-07	8.47666e-06
ENSG00000198216	CACNA1E	52.7253	34.0565	121.16	-1.7291	0.334928	2.43536e-07	8.61694e-06
ENSG00000061273	HDAC7	4059.04	3468.38	5063.64	-0.543213	0.105266	2.46456e-07	8.69291e-06
ENSG00000224318	CHL1-AS2	3.92877	1.47328	9.12109	-2.35453	0.45624	2.46001e-07	8.69291e-06
ENSG00000230953	AC099677.1	17.7893	10.986	32.9398	-1.50658	0.291945	2.46295e-07	8.69291e-06
ENSG00000254428	AP003392.1	26.2233	19.613	51.3241	-1.33248	0.258324	2.49393e-07	8.78322e-06
ENSG00000263069	AC124319.2	68.7934	40.9569	112.051	-1.39888	0.271203	2.49537e-07	8.78322e-06
ENSG00000163064	EN1	3821.97	6450.78	1635.04	1.86795	0.362313	2.52806e-07	8.88904e-06
ENSG00000270614	AC011451.2	6.63895	3.90262	14.7989	-1.78918	0.34724	2.56935e-07	9.02483e-06
ENSG00000242147	AL365356.5	25.9281	17.7684	63.7209	-1.73741	0.337364	2.60536e-07	9.14179e-06
ENSG00000271580	AL583832.1	11.3439	6.77156	22.5081	-1.62762	0.316098	2.61753e-07	9.17495e-06
ENSG00000156463	SH3RF2	414.181	220.333	704.948	-1.60642	0.312049	2.63308e-07	9.21988e-06
ENSG00000214049	UCA1	150.808	64.4731	435.745	-2.45109	0.476256	2.65287e-07	9.27956e-06
ENSG00000156469	MTERF3	2053.12	2500.23	1538.58	0.694939	0.135055	2.66652e-07	9.308e-06
ENSG00000184113	CLDN5	463.589	225.029	702.753	-1.57621	0.306314	2.66493e-07	9.308e-06
ENSG00000087510	TFAP2C	5714.24	6469.89	3102.15	1.03969	0.20212	2.69027e-07	9.38121e-06
ENSG00000179023	KLHDC7A	247.56	14.664	91.6851	-2.41678	0.469858	2.69464e-07	9.38673e-06
ENSG00000237138	HUNK-AS1	1.93981	0.209034	2.75661	-3.01214	0.586086	2.75603e-07	9.59071e-06
ENSG00000157557	ETS2	4227.29	3307.56	5820.1	-0.806409	0.156934	2.76886e-07	9.62544e-06
ENSG00000126861	OMG	21.1999	16.3454	40.4979	-1.25267	0.243809	2.77837e-07	9.64537e-06
ENSG00000205002	AARD	6543.6	11254.9	2651.47	1.95177	0.379888	2.78031e-07	9.64537e-06
ENSG00000134873	CLDN10	361.849	124.999	950.653	-2.55789	0.497964	2.79609e-07	9.69013e-06
ENSG00000042062	RIPOR3	171.158	133.906	301.366	-1.1411	0.222215	2.82002e-07	9.76304e-06
ENSG00000233231	HNRNPA1P49	17.5696	13.1987	38.3315	-1.46373	0.285167	2.85361e-07	9.86924e-06
ENSG00000275910	AC138932.5	16.245	9.51054	29.0753	-1.53322	0.299002	2.93188e-07	1.01295e-05
ENSG00000222022	AC112721.1	10.6185	5.03229	17.8062	-1.72399	0.336238	2.93931e-07	1.01448e-05
ENSG00000259087	AL121790.2	9.25945	1.67235	10.1492	-2.35073	0.458609	2.96313e-07	1.02166e-05
ENSG00000113742	CPEB4	1693.37	1182.81	2118.52	-0.832058	0.162391	2.99456e-07	1.03144e-05
ENSG00000183729	NPBWR1	16.0219	5.95689	46.9364	-2.60131	0.507727	3.00009e-07	1.03229e-05
ENSG00000104760	FGL1	26.1967	6.06367	40.2695	-2.44656	0.477673	3.02595e-07	1.03907e-05
ENSG00000133422	MORC2	5188.8	5819.59	4167.13	0.48008	0.093731	3.02478e-07	1.03907e-05
ENSG00000270661	Z99289.2	4.71429	2.20938	9.59545	-1.94512	0.379897	3.05336e-07	1.04742e-05
ENSG00000229807	XIST	4911.05	2541.84	9603.31	-1.80911	0.353467	3.08508e-07	1.05723e-05
ENSG00000186603	HPDL	471.959	626.643	207.401	1.52757	0.298497	3.09564e-07	1.05977e-05
ENSG00000170412	GPRC5C	1662.87	590.687	2062.05	-1.72304	0.336742	3.10787e-07	1.06288e-05
ENSG00000133800	LYVE1	221.862	139.884	428.179	-1.54542	0.302163	3.14533e-07	1.07135e-05
ENSG00000147604	RPL7	53452.9	62482.4	35429.4	0.8092	0.158209	3.14138e-07	1.07135e-05
ENSG00000151715	TMEM45B	411.707	65.7765	218.207	-1.66898	0.326315	3.14361e-07	1.07135e-05
ENSG00000261888	AC144831.1	70.6273	36.1359	93.8567	-1.33927	0.261853	3.14446e-07	1.07135e-05
ENSG00000207588	MIR593	2.44357	1.25975	5.59518	-1.97201	0.385793	3.19486e-07	1.08712e-05
ENSG00000243742	RPLP0P2	235.913	165.141	371.79	-1.14328	0.223688	3.20407e-07	1.08916e-05
ENSG00000160678	S100A1	13062.1	13656.6	3018.41	2.00538	0.392399	3.21197e-07	1.09e-05
ENSG00000183098	GPC6	993.178	571.155	1500.7	-1.3521	0.264573	3.213e-07	1.09e-05
ENSG00000106128	GHRHR	12.967	21.8274	4.40982	2.1219	0.415312	3.23563e-07	1.09657e-05
ENSG00000079308	TNS1	6958.02	5034.38	9793.85	-0.945919	0.18517	3.24933e-07	1.10011e-05
ENSG00000100558	PLEK2	555.424	446.946	958.598	-1.07721	0.211011	3.30829e-07	1.11671e-05
ENSG00000145283	SLC10A6	36.0211	23.8355	63.8746	-1.37733	0.269798	3.30715e-07	1.11671e-05
ENSG00000258811	AL583810.2	14.3617	8.88403	29.6239	-1.64432	0.322091	3.30542e-07	1.11671e-05
ENSG00000234925	ATP5PDP4	18.9613	14.338	45.8628	-1.5889	0.311333	3.33361e-07	1.12414e-05
ENSG00000173214	MFSD4B	311.234	202.096	416.019	-1.02299	0.200507	3.36068e-07	1.13213e-05
ENSG00000057019	DCBLD2	3257.5	2425.73	4590.72	-0.907285	0.177875	3.38399e-07	1.13771e-05
ENSG00000229453	SPINK8	329.878	9.71682	87.7492	-2.75758	0.540614	3.38161e-07	1.13771e-05
ENSG00000176532	PRR15	337.636	100.702	372.153	-1.79053	0.351223	3.43275e-07	1.15296e-05
ENSG00000258414	AL121790.1	22.3909	2.44562	10.7849	-2.00818	0.394007	3.45434e-07	1.15906e-05
ENSG00000167549	CORO6	98.7376	51.5249	144.675	-1.43819	0.282222	3.47007e-07	1.16318e-05
ENSG00000100191	SLC5A4	19.4549	7.96569	25.9447	-1.62409	0.318736	3.47983e-07	1.16414e-05
ENSG00000257042	AC008011.2	4.39914	1.48961	7.60159	-2.14322	0.420607	3.47774e-07	1.16414e-05
ENSG00000122733	PHF24	195.633	384.587	93.9816	1.91752	0.376394	3.49733e-07	1.16768e-05
ENSG00000234091	AL157392.2	5.444	1.50965	9.63762	-2.3939	0.469901	3.49693e-07	1.16768e-05
ENSG00000259144	RANBP20P	73.1395	149.649	19.8257	2.5916	0.509011	3.55344e-07	1.18524e-05
ENSG00000064989	CALCRL	1438.87	889.996	2059	-1.1828	0.232537	3.64722e-07	1.21532e-05
ENSG00000143382	ADAMTSL4	1102.29	860.9	2439.46	-1.44128	0.283677	3.76023e-07	1.2512e-05
ENSG00000179674	ARL14	15.7266	7.37681	46.3345	-2.36394	0.465301	3.76541e-07	1.2512e-05
ENSG00000259158	ADAM20P1	11.469	7.57373	20.9604	-1.39844	0.275263	3.76693e-07	1.2512e-05
ENSG00000259871	AC130456.1	1.38927	0.511041	3.9611	-2.56835	0.505557	3.76973e-07	1.2512e-05
ENSG00000106333	PCOLCE	4320.97	2928.91	5671.66	-0.940126	0.185074	3.77972e-07	1.25273e-05
ENSG00000271933	AL603756.1	13.9677	9.87015	27.5378	-1.40385	0.276368	3.78177e-07	1.25273e-05
ENSG00000138311	ZNF365	196.487	103.89	307.224	-1.50466	0.296276	3.80266e-07	1.25842e-05
ENSG00000281903	LINC02246	14.7737	7.81222	24.7405	-1.58676	0.312538	3.83388e-07	1.26751e-05
ENSG00000224738	AC099850.1	71.9228	85.541	45.0812	0.918258	0.180894	3.84989e-07	1.27156e-05
ENSG00000249001	AC093895.1	25.253	11.2634	52.6765	-2.05328	0.404732	3.91209e-07	1.29084e-05
ENSG00000134369	NAV1	3533.8	2464.08	4857.84	-0.96415	0.190093	3.9366e-07	1.29766e-05
ENSG00000139220	PPFIA2	38.9746	17.74	54.874	-1.56116	0.307826	3.9456e-07	1.29936e-05
ENSG00000185112	FAM43A	505.924	311.677	658.621	-1.06058	0.209185	3.97676e-07	1.30834e-05
ENSG00000279164	AL118508.3	2.91189	2.00154	6.54291	-1.59889	0.315543	4.03879e-07	1.32745e-05
ENSG00000107807	TLX1	470.158	746.9	100.153	2.52098	0.497581	4.05251e-07	1.33067e-05
ENSG00000106991	ENG	7810.11	6102.67	10977.1	-0.836777	0.165185	4.06921e-07	1.33485e-05
ENSG00000033170	FUT8	1861.32	1318.07	2341.5	-0.820395	0.161967	4.0797e-07	1.33636e-05
ENSG00000113231	PDE8B	416.893	244.879	583	-1.2216	0.241181	4.08224e-07	1.33636e-05
ENSG00000165152	TMEM246	148.204	87.5064	238.579	-1.39812	0.276039	4.08569e-07	1.33636e-05
ENSG00000169427	KCNK9	65.8098	107.452	21.6658	2.12676	0.420087	4.13419e-07	1.35092e-05
ENSG00000148702	HABP2	23.3931	8.03027	45.2055	-2.26324	0.447066	4.13932e-07	1.35128e-05
ENSG00000135643	KCNMB4	318.952	179.551	472.556	-1.35338	0.267395	4.16265e-07	1.35759e-05
ENSG00000246898	LINC00920	97.6961	49.0797	129.743	-1.36304	0.269346	4.18032e-07	1.36203e-05
ENSG00000175175	PPM1E	262.691	309.439	71.8374	1.9448	0.384321	4.18483e-07	1.36219e-05
ENSG00000260971	AC119674.1	14.9968	7.33335	23.9039	-1.62262	0.320728	4.21037e-07	1.36918e-05
ENSG00000172159	FRMD3	1284.88	1960.86	699.384	1.43712	0.284095	4.22393e-07	1.37227e-05
ENSG00000262372	CR936218.1	12.3717	8.35408	23.7863	-1.43682	0.284241	4.30532e-07	1.39737e-05
ENSG00000166676	TVP23A	86.3012	69.5519	167.857	-1.23427	0.244202	4.3196e-07	1.40066e-05
ENSG00000109101	FOXN1	30.77	17.4457	90.8859	-2.15924	0.427276	4.33796e-07	1.40391e-05
ENSG00000273012	AL353600.1	0.88254	0.289188	2.09645	-2.46104	0.486985	4.33514e-07	1.40391e-05
ENSG00000101298	SNPH	778.699	159.522	512.589	-1.62554	0.32172	4.35706e-07	1.40874e-05
ENSG00000224690	UBE2D3P3	2.02806	1.10454	4.55712	-1.8908	0.374234	4.36173e-07	1.4089e-05
ENSG00000171189	GRIK1	20.8519	12.8244	32.1974	-1.28871	0.255109	4.38126e-07	1.41251e-05
ENSG00000250608	AC010210.1	13.8851	9.03899	23.558	-1.31271	0.259852	4.37794e-07	1.41251e-05
ENSG00000234155	LINC02535	3.44419	1.93181	8.6658	-1.99052	0.394294	4.45712e-07	1.43559e-05
ENSG00000148541	FAM13C	116.932	64.3821	151.285	-1.20497	0.238701	4.46392e-07	1.43641e-05
ENSG00000139330	KERA	25.512	6.92548	27.7611	-1.89276	0.375013	4.4838e-07	1.43935e-05
ENSG00000144118	RALB	3377.73	2673.15	4333.41	-0.691481	0.136999	4.47971e-07	1.43935e-05
ENSG00000154262	ABCA6	243.34	146.462	374.964	-1.31617	0.260778	4.48585e-07	1.43935e-05
ENSG00000107815	TWNK	1421.12	1723.78	1054.93	0.702848	0.139272	4.49825e-07	1.44196e-05
ENSG00000137727	ARHGAP20	111.118	61.6776	155.824	-1.29925	0.257489	4.51481e-07	1.44582e-05
ENSG00000156269	NAA11	3.53068	0.588574	12.1923	-3.32426	0.658832	4.51886e-07	1.44582e-05
ENSG00000074317	SNCB	9.23466	3.21304	15.0126	-2.05139	0.406583	4.52493e-07	1.44639e-05
ENSG00000124762	CDKN1A	5243.36	3199.31	7127.81	-1.13193	0.224482	4.59733e-07	1.46814e-05
ENSG00000254154	CRYZL2P-SEC16B	34.254	23.9063	58.4531	-1.24342	0.24673	4.66465e-07	1.48823e-05
ENSG00000215483	LINC00598	8.81325	4.81981	14.5059	-1.50699	0.299061	4.67752e-07	1.49093e-05
ENSG00000174348	PODN	1686.95	864.692	2154.33	-1.28352	0.254833	4.73645e-07	1.50829e-05
ENSG00000278897	AC020951.1	26.351	14.6949	53.1146	-1.74137	0.345787	4.75476e-07	1.5127e-05
ENSG00000196549	MME	2350.53	1119.39	3997.14	-1.74029	0.345682	4.7942e-07	1.52237e-05
ENSG00000258096	AC025031.2	1.60043	0.536025	3.26575	-2.29721	0.456292	4.79049e-07	1.52237e-05
ENSG00000274002	AL135999.3	5.06536	0.429688	4.14053	-2.74959	0.546195	4.8015e-07	1.52326e-05
ENSG00000215704	CELA2B	4.78603	2.64265	8.95297	-1.624	0.322622	4.80984e-07	1.52447e-05
ENSG00000135914	HTR2B	60.9533	34.7351	91.6336	-1.35324	0.268974	4.87596e-07	1.54398e-05
ENSG00000178031	ADAMTSL1	359.033	223.005	531.9	-1.22209	0.242935	4.89108e-07	1.54732e-05
ENSG00000017427	IGF1	121.402	66.428	200.752	-1.53054	0.304302	4.91292e-07	1.55228e-05
ENSG00000123989	CHPF	9519.33	6399.19	12832.6	-0.987725	0.196384	4.91597e-07	1.55228e-05
ENSG00000262714	AC007342.5	43.1349	17.9	61.8356	-1.70021	0.338198	4.97518e-07	1.56951e-05
ENSG00000119929	CUTC	793.453	943.44	623.227	0.595492	0.118512	5.04137e-07	1.5889e-05
ENSG00000232973	CYP1B1-AS1	112.849	74.2116	240.915	-1.61237	0.320968	5.07431e-07	1.59681e-05
ENSG00000270344	POC1B-AS1	85.7502	68.5287	133.128	-0.935453	0.186218	5.07593e-07	1.59681e-05
ENSG00000259867	AC105411.1	6.2393	3.32191	9.73241	-1.49987	0.298708	5.13521e-07	1.61396e-05
ENSG00000227260	LINC01985	2.72594	0.756592	5.41212	-2.51479	0.500901	5.15266e-07	1.61643e-05
ENSG00000253632	AC084026.2	11.1784	3.31362	12.2646	-1.808	0.360118	5.15151e-07	1.61643e-05
ENSG00000188263	IL17REL	69.6808	140.671	25.3503	2.25844	0.44988	5.16441e-07	1.61861e-05
ENSG00000086991	NOX4	426.225	262.443	540.929	-1.0262	0.204443	5.18005e-07	1.62201e-05
ENSG00000110484	SCGB2A2	1893.34	203.919	1791.62	-2.71114	0.540193	5.19875e-07	1.62533e-05
ENSG00000153802	TMPRSS11D	12.9129	4.17909	31.7502	-2.56124	0.510332	5.20028e-07	1.62533e-05
ENSG00000154721	JAM2	714.581	407.43	858.063	-1.05594	0.210409	5.20787e-07	1.62619e-05
ENSG00000256746	AC018410.1	3.42352	2.09234	9.70025	-2.01429	0.401414	5.22142e-07	1.62892e-05
ENSG00000184709	LRRC26	74.5105	13.4897	67.0702	-2.14124	0.427008	5.31693e-07	1.65718e-05
ENSG00000050438	SLC4A8	325.928	129.351	340.289	-1.35694	0.270675	5.35434e-07	1.66548e-05
ENSG00000104472	CHRAC1	3136.35	3984.72	2467.58	0.686068	0.136857	5.35835e-07	1.66548e-05
ENSG00000260876	LINC01229	8.45722	5.29526	19.2107	-1.74986	0.349045	5.35085e-07	1.66548e-05
ENSG00000271843	AC012557.1	17.5748	12.0316	26.6928	-1.09478	0.218419	5.37896e-07	1.67035e-05
ENSG00000166106	ADAMTS15	683.902	216.499	740.418	-1.69481	0.338226	5.41849e-07	1.68108e-05
ENSG00000136295	TTYH3	10289.4	7847.81	13913.8	-0.816726	0.163035	5.45726e-07	1.69155e-05
ENSG00000063660	GPC1	5442.06	3341.44	8843.93	-1.35826	0.271381	5.58661e-07	1.73005e-05
ENSG00000279511	AL356274.2	6.59939	2.22349	15.1673	-2.45361	0.490393	5.6345e-07	1.74329e-05
ENSG00000162493	PDPN	1280.23	888.512	1964.74	-1.1196	0.223859	5.69269e-07	1.75968e-05
ENSG00000105141	CASP14	7923.82	1089.69	13844.8	-2.99409	0.598705	5.70516e-07	1.76192e-05
ENSG00000280403	ENSG00000280403	49.8393	67.9763	19.3612	1.71489	0.34297	5.72949e-07	1.76781e-05
ENSG00000255176	AP000941.1	12.7542	7.98487	24.4638	-1.52015	0.304043	5.73912e-07	1.76917e-05
ENSG00000101670	LIPG	701.975	396.072	1184.47	-1.51636	0.303309	5.75087e-07	1.77117e-05
ENSG00000249899	AC025180.1	1.08643	0.417624	2.30858	-2.06157	0.412394	5.76187e-07	1.77294e-05
ENSG00000118513	MYB	1980.36	2447.14	673.353	1.74622	0.349384	5.79273e-07	1.78039e-05
ENSG00000129038	LOXL1	2232.84	1380	2831.96	-1.01995	0.204077	5.79661e-07	1.78039e-05
ENSG00000124788	ATXN1	2600.92	1975.31	3581.49	-0.847684	0.169633	5.81778e-07	1.78527e-05
ENSG00000164935	DCSTAMP	78.8445	52.4106	167.484	-1.59368	0.318956	5.83645e-07	1.78906e-05
ENSG00000174607	UGT8	1847.85	2765.59	825.139	1.65942	0.332134	5.84587e-07	1.78906e-05
ENSG00000249992	TMEM158	1737.52	2790.17	935.994	1.51591	0.30341	5.84605e-07	1.78906e-05
ENSG00000197588	KLKP1	7.22545	2.69899	12.278	-2.02912	0.406285	5.90378e-07	1.80264e-05
ENSG00000206073	SERPINB4	244.903	73.3114	1019.94	-3.05836	0.612342	5.89791e-07	1.80264e-05
ENSG00000261537	AC027279.2	2.97449	1.19915	8.42291	-2.4528	0.491124	5.90645e-07	1.80264e-05
ENSG00000232633	AC079465.1	6.23194	3.59803	13.7203	-1.78919	0.358313	5.93311e-07	1.80914e-05
ENSG00000234692	AL355601.1	1.34748	0.227843	2.21613	-2.74927	0.550614	5.94178e-07	1.81015e-05
ENSG00000223561	AC005165.1	20.9701	3.65959	24.9538	-2.46929	0.494792	6.0207e-07	1.83254e-05
ENSG00000245311	ARNTL2-AS1	3.09069	1.26828	9.19256	-2.49524	0.500411	6.15177e-07	1.87075e-05
ENSG00000007306	CEACAM7	31.92	5.73545	61.6545	-2.86306	0.574274	6.17946e-07	1.87748e-05
ENSG00000106819	ASPN	2699.28	1209.43	3643.17	-1.5306	0.307027	6.18919e-07	1.87874e-05
ENSG00000231521	AL162385.2	2.75685	1.27097	6.02973	-2.01263	0.40378	6.21294e-07	1.88256e-05
ENSG00000271075	AL139317.4	3.70736	1.692	8.05217	-2.02428	0.406113	6.2116e-07	1.88256e-05
ENSG00000272321	AP003355.2	2.63001	1.09205	5.43898	-2.06153	0.413707	6.25863e-07	1.89471e-05
ENSG00000241984	RPL7AP2	3.06594	1.4431	6.01102	-1.85423	0.372208	6.30258e-07	1.9046e-05
ENSG00000268516	AC020915.3	271.636	206.23	361.684	-0.799208	0.160428	6.3016e-07	1.9046e-05
ENSG00000239282	CASTOR1	120.797	73.5577	155.973	-1.06006	0.212801	6.31097e-07	1.90543e-05
ENSG00000162607	USP1	7494.11	9786.3	5153.05	0.912262	0.18314	6.31825e-07	1.90592e-05
ENSG00000267151	MIR2117HG	2.09361	0.789296	5.91836	-2.54606	0.511172	6.33118e-07	1.90812e-05
ENSG00000166148	AVPR1A	333.953	225.005	486.115	-1.08827	0.218574	6.39276e-07	1.92324e-05
ENSG00000261039	LINC02544	89.3849	40.3051	113.328	-1.44339	0.289893	6.39024e-07	1.92324e-05
ENSG00000278330	AC018529.2	24.529	20.9673	51.0268	-1.23504	0.24807	6.40458e-07	1.92508e-05
ENSG00000241112	RPL29P14	11.9258	6.28761	26.7233	-1.93802	0.389284	6.41098e-07	1.92529e-05
ENSG00000249378	LINC01060	23.3613	9.71398	30.8228	-1.59041	0.319506	6.43332e-07	1.9286e-05
ENSG00000279204	AC134043.2	45.8265	26.757	66.0718	-1.26201	0.253531	6.43341e-07	1.9286e-05
ENSG00000170006	TMEM154	785.384	567.104	1286.95	-1.15299	0.231649	6.44796e-07	1.93124e-05
ENSG00000172575	RASGRP1	1135.48	1708.34	732.425	1.19311	0.239752	6.47623e-07	1.93627e-05
ENSG00000227925	LINC01655	4.21045	1.7808	7.63337	-1.93572	0.388973	6.47505e-07	1.93627e-05
ENSG00000197442	MAP3K5	1617.12	1301.59	2420.89	-0.882385	0.177342	6.5043e-07	1.94123e-05
ENSG00000236304	AP001189.1	13.5141	7.05993	19.9426	-1.4421	0.289826	6.49956e-07	1.94123e-05
ENSG00000113361	CDH6	268.382	172.2	371.753	-1.08697	0.218469	6.51186e-07	1.94177e-05
ENSG00000223117	RN7SKP296	2.59019	0.872884	4.93929	-2.27129	0.456822	6.62915e-07	1.975e-05
ENSG00000279881	AC041040.1	10.2179	5.24122	13.8458	-1.35367	0.272304	6.65434e-07	1.98075e-05
ENSG00000254340	AC022784.7	19.8571	11.063	28.9529	-1.33898	0.269394	6.68401e-07	1.98783e-05
ENSG00000188396	TCTEX1D4	7.80551	3.53696	14.1397	-1.85583	0.373508	6.74236e-07	2.00342e-05
ENSG00000265194	AL359922.2	60.4903	38.8405	120.365	-1.55223	0.312437	6.75936e-07	2.0067e-05
ENSG00000279191	AC068491.4	17.2641	10.9598	33.7268	-1.53417	0.30902	6.88327e-07	2.04169e-05
ENSG00000139988	RDH12	22.418	16.5904	41.1731	-1.26436	0.254693	6.89702e-07	2.04218e-05
ENSG00000246985	SOCS2-AS1	86.9506	33.6004	95.8077	-1.46245	0.294593	6.89461e-07	2.04218e-05
ENSG00000166197	NOLC1	10291.2	12634	8269.48	0.607727	0.12243	6.91061e-07	2.04442e-05
ENSG00000236040	CHIAP1	5.59806	8.17763	1.08129	2.52587	0.509099	6.99649e-07	2.06801e-05
ENSG00000047648	ARHGAP6	147.593	88.0452	176.599	-0.988167	0.19918	7.00669e-07	2.06921e-05
ENSG00000188766	SPRED3	172.721	106.013	228.315	-1.08252	0.218257	7.05601e-07	2.08195e-05
ENSG00000197467	COL13A1	339.702	189.263	439.017	-1.18634	0.239223	7.08084e-07	2.08746e-05
ENSG00000139211	AMIGO2	1256.5	721.045	1909.6	-1.36017	0.274393	7.15825e-07	2.10768e-05
ENSG00000169562	GJB1	207.129	17.1871	102.287	-2.3502	0.474125	7.16191e-07	2.10768e-05
ENSG00000233452	STXBP5-AS1	39.6874	30.5126	55.936	-0.863186	0.174153	7.17774e-07	2.11049e-05
ENSG00000187800	PEAR1	312.362	195.702	412.625	-1.05573	0.213027	7.20141e-07	2.11561e-05
ENSG00000164185	ZNF474	13.9392	9.05267	19.2828	-1.06522	0.214971	7.22694e-07	2.12126e-05
ENSG00000279659	AL451064.2	6.73325	3.69827	13.8057	-1.75208	0.353756	7.31559e-07	2.14542e-05
ENSG00000148926	ADM	1623.43	935.77	2799.08	-1.51512	0.306002	7.36988e-07	2.15946e-05
ENSG00000090776	EFNB1	2340.27	1866.42	3604.12	-0.933438	0.188573	7.42081e-07	2.1725e-05
ENSG00000279365	AP000695.3	5.9331	3.85113	10.2321	-1.30528	0.263723	7.44275e-07	2.17704e-05
ENSG00000222112	RN7SKP16	9.43505	6.50003	18.5234	-1.41142	0.285225	7.48162e-07	2.18651e-05
ENSG00000002726	AOC1	119.461	107.466	304.358	-1.43156	0.289403	7.55223e-07	2.20333e-05
ENSG00000215630	GUSBP9	7.56637	3.8021	13.6179	-1.70071	0.343805	7.54709e-07	2.20333e-05
ENSG00000279311	AC092999.1	7.40157	5.02047	15.4121	-1.51904	0.307111	7.5662e-07	2.2055e-05
ENSG00000108389	MTMR4	3943.97	4729.12	2929.6	0.685064	0.138509	7.57534e-07	2.20626e-05
ENSG00000105974	CAV1	4505.93	2667.74	6266.06	-1.202	0.243169	7.69152e-07	2.23817e-05
ENSG00000252711	RN7SKP116	0.587957	0.143629	1.73668	-3.06231	0.619613	7.72061e-07	2.2447e-05
ENSG00000127329	PTPRB	1066.57	659.163	1381.57	-1.04809	0.212136	7.78578e-07	2.25741e-05
ENSG00000178773	CPNE7	434.801	567.136	184.452	1.54456	0.312627	7.78932e-07	2.25741e-05
ENSG00000279187	AC027601.5	13.2911	7.69185	24.1569	-1.56579	0.316928	7.79108e-07	2.25741e-05
ENSG00000281912	LINC01144	106.592	118.984	64.0611	0.879033	0.177913	7.77996e-07	2.25741e-05
ENSG00000181649	PHLDA2	774.1	451.824	1235.83	-1.40073	0.283571	7.82838e-07	2.26627e-05
ENSG00000081041	CXCL2	261.489	167.509	528.081	-1.57702	0.319363	7.89202e-07	2.28078e-05
ENSG00000241288	AC092902.2	117.055	74.9705	187.125	-1.27681	0.258562	7.88689e-07	2.28078e-05
ENSG00000235419	AC010149.1	5.34564	4.13263	13.6483	-1.60853	0.325878	7.97511e-07	2.30282e-05
ENSG00000181722	ZBTB20	159.774	90.1026	260.975	-1.47047	0.297986	8.02737e-07	2.31593e-05
ENSG00000071242	RPS6KA2	1936.53	1430.89	2652.94	-0.878653	0.178064	8.03657e-07	2.31661e-05
ENSG00000148154	UGCG	2723.66	2171.63	3414.66	-0.648128	0.131363	8.06221e-07	2.32201e-05
ENSG00000007001	UPP2	14.1781	6.46165	20.4264	-1.57552	0.319388	8.09971e-07	2.3294e-05
ENSG00000116016	EPAS1	7866.08	5206.3	9713.13	-0.887982	0.180012	8.10164e-07	2.3294e-05
ENSG00000277371	RF00017	1.79108	1.06202	4.50697	-1.88691	0.382558	8.12446e-07	2.33198e-05
ENSG00000279901	AC092117.2	4.04529	1.99361	7.96095	-1.83364	0.37175	8.12058e-07	2.33198e-05
ENSG00000150527	CTAGE5	240.129	187.837	315.198	-0.740148	0.150121	8.20839e-07	2.35154e-05
ENSG00000162664	ZNF326	2247.54	2536.88	1761.79	0.523417	0.106159	8.20228e-07	2.35154e-05
ENSG00000205213	LGR4	2328.09	1602.82	3634.16	-1.15216	0.233693	8.21351e-07	2.35154e-05
ENSG00000248079	DPH6-AS1	14.5686	10.4711	28.3773	-1.37977	0.279893	8.23888e-07	2.35681e-05
ENSG00000261757	AC005592.1	3.49182	1.11472	5.70796	-2.13165	0.432497	8.2771e-07	2.36574e-05
ENSG00000183801	OLFML1	506.82	344.381	678.682	-0.963228	0.195442	8.28789e-07	2.36682e-05
ENSG00000114948	ADAM23	173.254	103.817	294.778	-1.44689	0.293711	8.38244e-07	2.38977e-05
ENSG00000262180	OCLM	16.8911	11.7163	30.5731	-1.32443	0.268843	8.37598e-07	2.38977e-05
ENSG00000267131	AC005746.2	3.82676	1.20644	5.83974	-2.0744	0.421171	8.42228e-07	2.39911e-05
ENSG00000232474	NCKAP5-IT1	1.15036	0.379606	3.28818	-2.63115	0.534651	8.59948e-07	2.44752e-05
ENSG00000197580	BCO2	57.705	47.9148	95.5952	-0.97233	0.197586	8.60814e-07	2.44792e-05
ENSG00000175147	TMEM51-AS1	141.945	103.333	263.42	-1.30534	0.265544	8.84533e-07	2.51159e-05
ENSG00000177374	HIC1	544.515	355.777	780.518	-1.10846	0.225493	8.84694e-07	2.51159e-05
ENSG00000230453	ANKRD18B	14.1817	3.9603	25.017	-2.36981	0.482184	8.89023e-07	2.52176e-05
ENSG00000104412	EMC2	2884.15	3455.55	2315.31	0.574197	0.116847	8.91856e-07	2.52598e-05
ENSG00000259151	CAP2P1	5.32466	3.39277	11.4061	-1.64575	0.334905	8.92005e-07	2.52598e-05
ENSG00000254139	AC104051.2	1.42233	0.582888	4.2378	-2.45362	0.499381	8.95454e-07	2.53362e-05
ENSG00000259771	AC092756.1	4.37737	2.73268	9.087	-1.58935	0.323551	9.00539e-07	2.54587e-05
ENSG00000019991	HGF	249.159	127.667	340.222	-1.36901	0.27873	9.03414e-07	2.5476e-05
ENSG00000161542	PRPSAP1	3879.78	4604.79	2833.11	0.694675	0.141431	9.0267e-07	2.5476e-05
ENSG00000231367	AC011247.1	509.56	838.099	237.28	1.72762	0.351739	9.03119e-07	2.5476e-05
ENSG00000244625	MIATNB	110.897	75.903	168.417	-1.12142	0.228394	9.10657e-07	2.56588e-05
ENSG00000163697	APBB2	2944.28	2069.12	3499.09	-0.751033	0.152973	9.12778e-07	2.56757e-05
ENSG00000183571	PGPEP1L	33.8979	45.4367	8.55958	2.16458	0.440886	9.1253e-07	2.56757e-05
ENSG00000130826	DKC1	7983.63	10156.5	6668.63	0.60338	0.122912	9.15307e-07	2.57254e-05
ENSG00000260695	AC022164.1	7.35813	1.86381	9.62517	-2.13988	0.436032	9.21864e-07	2.58881e-05
ENSG00000236051	MYCBP2-AS1	12.6349	7.68138	20.5996	-1.35193	0.275508	9.24643e-07	2.59446e-05
ENSG00000095739	BAMBI	5812.68	7465.48	2754.61	1.38426	0.282114	9.26082e-07	2.59634e-05
ENSG00000245750	DRAIC	49.7582	7.45108	24.9559	-1.67867	0.342131	9.27122e-07	2.5971e-05
ENSG00000135605	TEC	150.733	129.263	213.347	-0.713655	0.145546	9.42496e-07	2.63579e-05
ENSG00000216906	AL355312.1	16.7162	11.5317	37.493	-1.59936	0.326175	9.42067e-07	2.63579e-05
ENSG00000100142	POLR2F	172.25	199.068	63.8524	1.56144	0.318463	9.43618e-07	2.63674e-05
ENSG00000244476	ERVFRD-1	4.95386	2.78398	8.09274	-1.48774	0.303469	9.46613e-07	2.64292e-05
ENSG00000263120	AC004584.3	5.20135	3.33156	10.5161	-1.51748	0.309607	9.5199e-07	2.65574e-05
ENSG00000230118	AC092569.1	11.0643	1.73037	12.2141	-2.48072	0.506319	9.60716e-07	2.67787e-05
ENSG00000243650	RN7SL834P	13.1338	10.0204	28.9764	-1.44919	0.295828	9.64396e-07	2.68591e-05
ENSG00000259374	NDUFB4P11	119.455	224.712	52.316	1.95795	0.39971	9.66099e-07	2.68843e-05
ENSG00000230918	AC008063.1	2.96493	1.033	5.84999	-2.24255	0.457827	9.66978e-07	2.68866e-05
ENSG00000204568	MRPS18B	4676.82	5368.1	3603.17	0.571674	0.116727	9.70581e-07	2.69646e-05
ENSG00000175879	HOXD8	273.419	165.017	335.642	-1.00729	0.205745	9.79094e-07	2.71787e-05
ENSG00000157734	SNX22	1022.23	1078.12	380.3	1.43907	0.294027	9.86333e-07	2.73572e-05
ENSG00000116132	PRRX1	5547.75	3863.04	8224.52	-1.06759	0.218135	9.87181e-07	2.73582e-05
ENSG00000072952	MRVI1	878.108	561.196	1229	-1.1064	0.226095	9.90518e-07	2.74282e-05
ENSG00000144476	ACKR3	989.655	639.511	1206.31	-0.903427	0.18463	9.92216e-07	2.74527e-05
ENSG00000139567	ACVRL1	1318.17	1030.61	1807.72	-0.800734	0.163678	9.97522e-07	2.75769e-05
ENSG00000273712	AL021997.2	4.18222	2.28243	7.70535	-1.6404	0.335359	1.00078e-06	2.76444e-05
ENSG00000235505	AP002004.1	137.968	108.696	248.497	-1.16072	0.237302	1.00167e-06	2.76463e-05
ENSG00000254827	SLC22A18AS	70.4067	40.0605	99.0362	-1.26763	0.259203	1.00572e-06	2.77354e-05
ENSG00000170935	NCBP2L	2.9423	0.205606	2.04898	-2.69029	0.550217	1.0109e-06	2.78554e-05
ENSG00000198134	AC007537.1	44.1138	55.4841	33.2206	0.736361	0.150634	1.01651e-06	2.79871e-05
ENSG00000124092	CTCFL	4.17986	9.67497	1.55849	2.41248	0.493834	1.03327e-06	2.84254e-05
ENSG00000233860	AC107072.2	3.57565	1.87182	7.14045	-1.77652	0.363865	1.04826e-06	2.88143e-05
ENSG00000106006	HOXA6	42.0604	15.0273	57.2213	-1.81811	0.372408	1.04998e-06	2.88382e-05
ENSG00000133216	EPHB2	1378.99	1183.22	2670.08	-1.14126	0.233853	1.05946e-06	2.90749e-05
ENSG00000267560	AC027514.2	9.25526	4.83222	14.3235	-1.48086	0.303461	1.06135e-06	2.90794e-05
ENSG00000271709	AC017033.1	1.69615	0.823143	3.64568	-1.91663	0.392753	1.06089e-06	2.90794e-05
ENSG00000235927	NEXN-AS1	10.1306	5.93	16.2309	-1.35785	0.27832	1.06777e-06	2.92315e-05
ENSG00000225471	BX119917.1	26.4695	18.0293	37.9332	-1.04324	0.213851	1.06969e-06	2.92605e-05
ENSG00000106524	ANKMY2	905.264	645.441	1070.01	-0.723355	0.148295	1.07261e-06	2.93164e-05
ENSG00000112319	EYA4	28.1187	13.2688	52.5582	-1.85404	0.380131	1.07504e-06	2.93592e-05
ENSG00000053438	NNAT	66.5039	33.8678	106.266	-1.57525	0.322983	1.07608e-06	2.93637e-05
ENSG00000132622	HSPA12B	406.55	271.251	561.851	-1.03005	0.211258	1.08371e-06	2.9526e-05
ENSG00000233968	AL157895.1	6.04445	2.45946	7.24761	-1.48551	0.304671	1.08377e-06	2.9526e-05
ENSG00000225652	KCNMA1-AS3	2.52751	0.343552	3.61987	-2.79159	0.572612	1.08705e-06	2.95914e-05
ENSG00000245711	NADK2-AS1	9.50558	4.5545	16.8293	-1.75368	0.359729	1.08799e-06	2.95931e-05
ENSG00000156170	NDUFAF6	1474.77	1633.62	1044.99	0.639503	0.13122	1.0963e-06	2.97951e-05
ENSG00000129048	ACKR4	83.7882	48.6364	116.86	-1.23147	0.252748	1.10286e-06	2.99494e-05
ENSG00000167434	CA4	16.9668	5.25441	28.8446	-2.21667	0.455005	1.1062e-06	3.00158e-05
ENSG00000010932	FMO1	660.289	419.575	1268.24	-1.52303	0.312829	1.12412e-06	3.04776e-05
ENSG00000253309	SERPINE3	10.955	6.67708	18.2435	-1.37665	0.282844	1.13211e-06	3.06587e-05
ENSG00000271366	AC002128.2	12.6221	9.30832	24.6722	-1.33644	0.274589	1.13261e-06	3.06587e-05
ENSG00000258479	LINC00640	11.3749	6.84721	21.6515	-1.56976	0.322586	1.13776e-06	3.07734e-05
ENSG00000227695	DNMBP-AS1	22.3921	9.33287	30.5816	-1.62358	0.333714	1.14349e-06	3.09036e-05
ENSG00000117013	KCNQ4	626.135	865.754	313.056	1.4126	0.29037	1.14559e-06	3.09355e-05
ENSG00000002746	HECW1	63.3083	46.8575	134.582	-1.45203	0.298537	1.15138e-06	3.10422e-05
ENSG00000259687	LINC01220	6.59279	4.28259	9.96018	-1.18531	0.243696	1.15099e-06	3.10422e-05
ENSG00000280339	AP001528.3	81.7993	35.1215	91.2669	-1.33831	0.275269	1.16321e-06	3.13361e-05
ENSG00000244218	RN7SL81P	8.56224	5.03394	16.0136	-1.55851	0.320626	1.16899e-06	3.14668e-05
ENSG00000092009	CMA1	21.3669	7.7289	33.3113	-1.95355	0.402181	1.18942e-06	3.19911e-05
ENSG00000253658	LINC01592	3.27578	1.42895	7.0538	-2.0636	0.425178	1.21302e-06	3.25999e-05
ENSG00000129538	RNASE1	8990.2	7298.8	16447.9	-1.1404	0.235006	1.21846e-06	3.272e-05
ENSG00000100154	TTC28	1120.78	638.954	1345.2	-1.05447	0.217337	1.22361e-06	3.28323e-05
ENSG00000198796	ALPK2	154.701	128.721	307.464	-1.21596	0.250637	1.2253e-06	3.28514e-05
ENSG00000275393	AC018695.6	10.4354	4.71756	18.3071	-1.82589	0.376428	1.23112e-06	3.29813e-05
ENSG00000261550	ENSG00000261550	3.6828	1.71137	5.71256	-1.61847	0.333689	1.23304e-06	3.30066e-05
ENSG00000123342	MMP19	730.806	536.207	1053.32	-0.95729	0.19742	1.24087e-06	3.31899e-05
ENSG00000134115	CNTN6	15.2423	7.25022	28.045	-1.83044	0.377533	1.24443e-06	3.32588e-05
ENSG00000167088	SNRPD1	4550.99	5428.22	3538.36	0.613296	0.126511	1.24855e-06	3.33161e-05
ENSG00000281920	AC007389.5	3.62186	1.80353	6.47148	-1.67657	0.345843	1.24853e-06	3.33161e-05
ENSG00000157227	MMP14	29733.5	22874.3	43960.9	-0.926885	0.191228	1.2533e-06	3.34164e-05
ENSG00000185634	SHC4	1811.62	2317.9	574.827	1.8681	0.385447	1.2561e-06	3.34645e-05
ENSG00000182175	RGMA	3190.2	4241.62	1930.06	1.11054	0.229237	1.26928e-06	3.37891e-05
ENSG00000165757	JCAD	2151.45	1398.9	2738.99	-0.95418	0.197035	1.28097e-06	3.40734e-05
ENSG00000112902	SEMA5A	1420.39	664.089	1561.71	-1.2058	0.249051	1.28826e-06	3.42403e-05
ENSG00000272551	AC017048.3	7.80427	3.89067	13.2627	-1.68443	0.347951	1.29193e-06	3.4311e-05
ENSG00000091986	CCDC80	9457.11	6173.2	14105.2	-1.16258	0.240194	1.29715e-06	3.43954e-05
ENSG00000151117	TMEM86A	1132.12	501.202	1086.09	-1.09408	0.22604	1.2971e-06	3.43954e-05
ENSG00000186594	MIR22HG	628.115	475.448	825.877	-0.787902	0.16279	1.29842e-06	3.4402e-05
ENSG00000248576	AC023794.2	6.5433	3.00354	11.5372	-1.78812	0.369538	1.30636e-06	3.45852e-05
ENSG00000205726	ITSN1	2134.97	1685.39	2693.92	-0.671022	0.138714	1.31511e-06	3.47897e-05
ENSG00000133067	LGR6	1713.12	2749.16	626.815	1.96958	0.407195	1.3186e-06	3.48154e-05
ENSG00000273551	AC120498.8	1.60594	0.50602	2.72192	-2.13348	0.441089	1.31918e-06	3.48154e-05
ENSG00000278916	CEP83-AS1	43.0552	50.6295	26.1536	0.934251	0.19315	1.31868e-06	3.48154e-05
ENSG00000147679	UTP23	1958.48	2429.52	1518.87	0.672046	0.138979	1.32751e-06	3.50079e-05
ENSG00000203721	LINC00862	29.6022	9.95069	38.6903	-1.83597	0.379742	1.3329e-06	3.51226e-05
ENSG00000254645	AC087379.1	6.57664	12.0852	0.69782	3.04898	0.63104	1.35387e-06	3.56472e-05
ENSG00000270168	AC004233.2	37.3074	21.2593	100.146	-2.03619	0.421532	1.36215e-06	3.58374e-05
ENSG00000055483	USP36	4616.07	5536.29	3806.62	0.537695	0.111336	1.36896e-06	3.59779e-05
ENSG00000186714	CCDC73	32.7702	26.5003	68.5118	-1.31712	0.27273	1.36962e-06	3.59779e-05
ENSG00000249476	AC008467.1	15.0768	11.4785	30.499	-1.3364	0.276733	1.37073e-06	3.59791e-05
ENSG00000147408	CSGALNACT1	1192.44	770.895	1613.08	-1.04468	0.216345	1.37389e-06	3.6034e-05
ENSG00000158764	ITLN2	13.8891	5.85656	48.6305	-2.6024	0.53898	1.37646e-06	3.60734e-05
ENSG00000225383	SFTA1P	24.448	16.7007	46.5594	-1.41774	0.293647	1.37868e-06	3.61035e-05
ENSG00000236830	CBR3-AS1	260.703	131.949	281.922	-1.07417	0.222533	1.38601e-06	3.62673e-05
ENSG00000156471	PTDSS1	9015.94	11141.6	7197.48	0.626093	0.129777	1.40438e-06	3.67195e-05
ENSG00000167105	TMEM92	111.534	69.3778	218.957	-1.57501	0.326495	1.40714e-06	3.67358e-05
ENSG00000228477	AL663070.1	19.9525	15.0164	35.4384	-1.1988	0.248514	1.40804e-06	3.67358e-05
ENSG00000269794	AC010642.1	3.78151	2.45106	7.48344	-1.45918	0.302493	1.40827e-06	3.67358e-05
ENSG00000238086	PPP1R26P1	6.99935	4.79951	18.3746	-1.79445	0.372036	1.41183e-06	3.68002e-05
ENSG00000124784	RIOK1	2767.08	3512.81	2080.96	0.748003	0.155117	1.41998e-06	3.69555e-05
ENSG00000281555	ENSG00000281555	6.33299	3.45168	11.9482	-1.65286	0.342757	1.41948e-06	3.69555e-05
ENSG00000198121	LPAR1	1012.98	614.266	1348.46	-1.10999	0.230202	1.42269e-06	3.69975e-05
ENSG00000162851	TFB2M	1789.88	2133.42	1347.83	0.656998	0.136291	1.43154e-06	3.71991e-05
ENSG00000129595	EPB41L4A	403.55	226.078	563.093	-1.27789	0.265116	1.43469e-06	3.72523e-05
ENSG00000250892	AC108475.1	17.0696	11.6425	30.0947	-1.30632	0.271047	1.43888e-06	3.73323e-05
ENSG00000066468	FGFR2	4657.8	4706.36	1430.01	1.62102	0.336376	1.4423e-06	3.7335e-05
ENSG00000090020	SLC9A1	3652.98	2947.44	4453.3	-0.591677	0.122778	1.44225e-06	3.7335e-05
ENSG00000141934	PLPP2	6726.88	7799.49	4314.5	0.842077	0.174728	1.44019e-06	3.7335e-05
ENSG00000164104	HMGB2	10705.8	13517.8	7719.67	0.798779	0.165774	1.44654e-06	3.74161e-05
ENSG00000175061	LRRC75A-AS1	17179.6	19945.2	10452.5	0.916718	0.190267	1.44966e-06	3.74566e-05
ENSG00000189366	ALG1L	114.436	59.9716	226.534	-1.79433	0.372425	1.45033e-06	3.74566e-05
ENSG00000158163	DZIP1L	260.478	187.328	401.391	-1.07504	0.223149	1.45317e-06	3.74905e-05
ENSG00000260186	LINC02137	7.60723	3.77459	12.8379	-1.65744	0.344048	1.45386e-06	3.74905e-05
ENSG00000213413	PVRIG	11.5434	7.31421	21.9259	-1.48731	0.308793	1.46087e-06	3.76426e-05
ENSG00000254369	HOXA-AS3	38.3804	14.6268	53.3301	-1.76457	0.36637	1.46202e-06	3.76434e-05
ENSG00000234380	LINC01426	90.6974	40.8321	121.037	-1.50343	0.312174	1.46458e-06	3.76805e-05
ENSG00000240857	RDH14	1221.76	1352.58	931.936	0.534059	0.110916	1.47222e-06	3.78234e-05
ENSG00000273124	AL365434.2	4.13876	5.80526	0.918273	2.35291	0.488667	1.47237e-06	3.78234e-05
ENSG00000215834	FMO9P	1.79445	0.415846	4.64113	-2.87664	0.59756	1.47951e-06	3.79777e-05
ENSG00000169252	ADRB2	139.464	92.5852	257.258	-1.41305	0.293564	1.48369e-06	3.80563e-05
ENSG00000141569	TRIM65	2795.62	3658.59	2258.63	0.690371	0.143467	1.49399e-06	3.82913e-05
ENSG00000225802	WARSP1	1.26671	0.498968	3.67216	-2.48449	0.516354	1.49732e-06	3.834e-05
ENSG00000269487	AC008635.1	2.85779	1.47656	5.79029	-1.78823	0.371658	1.49816e-06	3.834e-05
ENSG00000241794	SPRR2A	74.0502	14.2902	291.851	-3.25665	0.676906	1.50117e-06	3.83879e-05
ENSG00000106080	FKBP14	1532.64	1186.59	1912.84	-0.68305	0.142048	1.51997e-06	3.88393e-05
ENSG00000146197	SCUBE3	3021.89	3174.32	792.55	1.85713	0.386274	1.52597e-06	3.8963e-05
ENSG00000143321	HDGF	39185.5	48647.1	31771.5	0.610651	0.127118	1.55662e-06	3.97155e-05
ENSG00000260841	ENSG00000260841	74.1837	60.1902	103.488	-0.768897	0.160138	1.57501e-06	4.01545e-05
ENSG00000196196	HRCT1	948.737	1411.56	343.081	1.8891	0.393504	1.58101e-06	4.02769e-05
ENSG00000229677	AC018644.1	5.79906	4.50618	12.8926	-1.41757	0.295319	1.58572e-06	4.03665e-05
ENSG00000206384	COL6A6	157.901	83.8451	272.856	-1.61627	0.336748	1.58947e-06	4.04315e-05
ENSG00000138668	HNRNPD	14674.5	17079.8	11891.3	0.519763	0.108374	1.61843e-06	4.11075e-05
ENSG00000272825	AL844908.1	83.9943	142.45	59.7362	1.22519	0.25546	1.61848e-06	4.11075e-05
ENSG00000115170	ACVR1	2472.3	1837.57	3002.75	-0.70239	0.146481	1.62591e-06	4.12341e-05
ENSG00000142046	TMEM91	228.314	129.97	278.731	-1.07756	0.224716	1.62516e-06	4.12341e-05
ENSG00000228237	EFCAB14-AS1	4.90838	2.67159	8.87401	-1.60054	0.333866	1.63514e-06	4.1437e-05
ENSG00000272235	AL590438.1	5.9238	2.92831	9.22743	-1.57235	0.328096	1.64836e-06	4.17409e-05
ENSG00000107937	GTPBP4	7645.22	10076.9	6088.54	0.720485	0.150414	1.66776e-06	4.22003e-05
ENSG00000196782	MAML3	673.675	370.2	726.68	-0.959044	0.200244	1.67299e-06	4.23009e-05
ENSG00000184258	CDR1	22.7152	9.95733	48.2112	-2.06695	0.431631	1.67862e-06	4.24116e-05
ENSG00000187607	ZNF286A	734.343	855.881	470.817	0.850138	0.177539	1.68071e-06	4.24325e-05
ENSG00000162407	PLPP3	3762.04	2723.01	5058.91	-0.880931	0.183992	1.68548e-06	4.25213e-05
ENSG00000177191	B3GNT8	157.33	96.392	216.84	-1.14234	0.238633	1.69263e-06	4.26698e-05
ENSG00000237852	AC119800.1	3.01013	1.72769	6.86299	-1.8122	0.378621	1.6987e-06	4.27908e-05
ENSG00000139155	SLCO1C1	15.4539	8.02597	20.2484	-1.29153	0.269963	1.71758e-06	4.32342e-05
ENSG00000104327	CALB1	15.0836	10.8729	33.3526	-1.52398	0.318581	1.72144e-06	4.32989e-05
ENSG00000177173	NAP1L4P1	18.9214	12.5231	30.87	-1.26123	0.263681	1.72539e-06	4.33397e-05
ENSG00000182667	NTM	627.95	352.823	805.612	-1.16333	0.243215	1.72563e-06	4.33397e-05
ENSG00000166123	GPT2	5394.78	6428.13	3360.27	0.91987	0.192335	1.73013e-06	4.34205e-05
ENSG00000135828	RNASEL	702.387	569.612	920.697	-0.686355	0.143523	1.73398e-06	4.34526e-05
ENSG00000248884	AC010280.2	17.7647	6.62213	27.6439	-1.90747	0.398864	1.73324e-06	4.34526e-05
ENSG00000228728	PPIAP91	3.51967	1.73231	6.65894	-1.74654	0.365347	1.74855e-06	4.3785e-05
ENSG00000250538	AC104407.1	6.49081	0.382511	5.93429	-3.04016	0.635976	1.75029e-06	4.37961e-05
ENSG00000262905	AC015853.1	3.25953	1.60377	6.82967	-1.89823	0.397126	1.75367e-06	4.38482e-05
ENSG00000101746	NOL4	187.691	351.845	65.8459	2.19471	0.459211	1.75897e-06	4.39483e-05
ENSG00000197555	SIPA1L1	3461.46	2873.66	4303.46	-0.578938	0.121176	1.77329e-06	4.42733e-05
ENSG00000196091	MYBPC1	1720.59	2629	422.109	2.31075	0.483681	1.77545e-06	4.42945e-05
ENSG00000250234	AC025754.1	1.60298	0.618402	3.70164	-2.28971	0.479372	1.78389e-06	4.44721e-05
ENSG00000259318	AL356801.1	11.6531	6.72256	21.0415	-1.54905	0.324321	1.78554e-06	4.44803e-05
ENSG00000170801	HTRA3	4089.17	2611.21	6456.15	-1.26581	0.265057	1.79169e-06	4.46006e-05
ENSG00000236824	BCYRN1	178	106.054	284.69	-1.37085	0.287113	1.80073e-06	4.47927e-05
ENSG00000229427	ANKRD26P4	2.71469	1.17273	6.27012	-2.14875	0.450058	1.80259e-06	4.4806e-05
ENSG00000245812	LINC02202	27.5779	15.8176	39.9711	-1.28767	0.269719	1.80482e-06	4.48284e-05
ENSG00000196605	ZNF846	268.83	208.734	340.449	-0.697942	0.146237	1.81792e-06	4.51204e-05
ENSG00000099399	MAGEB2	3.20834	0.692269	11.9416	-3.14213	0.65838	1.81944e-06	4.5125e-05
ENSG00000254987	AP002989.1	3.22948	1.81874	6.18492	-1.62144	0.339971	1.84826e-06	4.58063e-05
ENSG00000196954	CASP4	2520.61	2261.9	3750.96	-0.721476	0.151313	1.85979e-06	4.60582e-05
ENSG00000235899	LINC01564	2.11816	0.340433	3.79572	-2.78671	0.584531	1.86596e-06	4.61432e-05
ENSG00000272841	AL139393.2	198.483	108.665	228.741	-1.05533	0.221363	1.86587e-06	4.61432e-05
ENSG00000237737	DCTN1-AS1	5.96563	3.18397	10.4842	-1.5892	0.333393	1.87209e-06	4.62608e-05
ENSG00000128923	MINDY2	1426.4	1060.04	1822.23	-0.773129	0.162209	1.87676e-06	4.63423e-05
ENSG00000124205	EDN3	176.761	269.441	39.4356	2.39851	0.503343	1.88709e-06	4.65634e-05
ENSG00000244402	RN7SL314P	4.65735	0.252796	3.92966	-3.01619	0.633506	1.92539e-06	4.74737e-05
ENSG00000180610	ZBTB12BP	8.3309	5.80783	16.1451	-1.39056	0.292085	1.92813e-06	4.75067e-05
ENSG00000164893	SLC7A13	5.14401	0.316398	2.91725	-2.71866	0.571142	1.93557e-06	4.76551e-05
ENSG00000231013	AC013275.1	4.05895	1.5987	8.76195	-2.23036	0.468629	1.94224e-06	4.77844e-05
ENSG00000137634	NXPE4	4.61887	2.29252	10.3943	-1.98282	0.41677	1.95912e-06	4.81022e-05
ENSG00000166897	ELFN2	48.3432	13.8776	69.7474	-2.12772	0.447223	1.95886e-06	4.81022e-05
ENSG00000214787	MS4A4E	16.0587	13.1604	34.2592	-1.31733	0.276891	1.95943e-06	4.81022e-05
ENSG00000108342	CSF3	8.24353	3.21519	21.6076	-2.40263	0.505072	1.96486e-06	4.82005e-05
ENSG00000090539	CHRD	310.615	149.926	328.877	-1.11076	0.233522	1.96944e-06	4.82778e-05
ENSG00000049130	KITLG	1786.42	1020.7	2480.35	-1.24459	0.261672	1.97192e-06	4.83034e-05
ENSG00000154310	TNIK	996.492	525.994	1308.16	-1.27664	0.268554	1.99665e-06	4.88738e-05
ENSG00000142973	CYP4B1	664.407	58.1831	265.584	-2.034	0.42797	2.00759e-06	4.91059e-05
ENSG00000112541	PDE10A	501.081	284.574	836.434	-1.48872	0.313311	2.01829e-06	4.93318e-05
ENSG00000216639	AL133406.1	3.68736	1.40178	7.48998	-2.13659	0.449897	2.04365e-06	4.99157e-05
ENSG00000065911	MTHFD2	8937.42	10221.3	6083.73	0.740098	0.155853	2.04749e-06	4.99733e-05
ENSG00000196923	PDLIM7	3514.24	2739.05	5058.27	-0.871526	0.183549	2.05252e-06	5.00599e-05
ENSG00000232082	RPS6KA2-IT1	10.3123	6.28185	20.5811	-1.61042	0.339193	2.05646e-06	5.01198e-05
ENSG00000154473	BUB3	7180.08	8106.56	5583.38	0.534874	0.112686	2.0689e-06	5.03865e-05
ENSG00000241684	ADAMTS9-AS2	25.1552	12.4565	34.8047	-1.41339	0.297803	2.07411e-06	5.04769e-05
ENSG00000143612	C1orf43	18646.4	20505.1	14048.5	0.542267	0.11429	2.0888e-06	5.07978e-05
ENSG00000128266	GNAZ	722.414	831.943	383.887	1.0875	0.229236	2.09511e-06	5.09146e-05
ENSG00000111181	SLC6A12	158.474	137.564	377.898	-1.39172	0.293373	2.09692e-06	5.09219e-05
ENSG00000133773	CCDC59	1679.34	1906.57	1301.8	0.547344	0.115421	2.11442e-06	5.12802e-05
ENSG00000202522	RF00019	1.74081	0.590123	3.65674	-2.25094	0.474668	2.11471e-06	5.12802e-05
ENSG00000240401	AC012358.3	53.1023	29.6625	77.8577	-1.33822	0.282232	2.12077e-06	5.13903e-05
ENSG00000100557	CCDC198	1.76168	0.379997	3.8717	-2.71454	0.572701	2.13829e-06	5.17406e-05
ENSG00000273133	AC116651.1	7.04507	4.2935	11.5432	-1.33388	0.281412	2.13776e-06	5.17406e-05
ENSG00000153012	LGI2	365.299	291.044	603.756	-1.02905	0.217159	2.15101e-06	5.20109e-05
ENSG00000213463	SYNJ2BP	1689.37	1340.87	1974.42	-0.555294	0.117194	2.15555e-06	5.20834e-05
ENSG00000259644	AC022613.3	2.79301	1.21529	4.7418	-1.81192	0.382616	2.18395e-06	5.27318e-05
ENSG00000240476	LINC00973	3.29011	1.52278	7.74712	-2.09926	0.44333	2.18827e-06	5.27984e-05
ENSG00000269113	TRABD2B	211.823	88.6684	280.3	-1.58547	0.334938	2.20537e-06	5.31731e-05
ENSG00000162595	DIRAS3	145.691	58.8659	195.045	-1.64299	0.347161	2.21604e-06	5.33923e-05
ENSG00000279741	AC007342.8	10.7501	4.40387	15.189	-1.68182	0.355394	2.2202e-06	5.34542e-05
ENSG00000235491	LINC01889	5.01797	0.142327	3.94963	-3.26667	0.690385	2.22682e-06	5.35753e-05
ENSG00000231121	ENSG00000231121	4.43282	1.80353	7.32714	-1.85326	0.391694	2.22995e-06	5.36126e-05
ENSG00000231760	AL355312.2	45.6794	31.1353	85.2506	-1.38781	0.293348	2.23491e-06	5.36934e-05
ENSG00000242198	AC008897.1	8.13672	5.3828	14.0839	-1.30351	0.275571	2.24305e-06	5.38507e-05
ENSG00000234504	AL353801.2	4.00267	2.66235	11.2408	-1.87875	0.397212	2.24699e-06	5.38686e-05
ENSG00000269148	AC092301.1	7.42825	5.8263	13.151	-1.10281	0.233157	2.24648e-06	5.38686e-05
ENSG00000162344	FGF19	6.20609	1.2963	9.16907	-2.44795	0.517749	2.26665e-06	5.43015e-05
ENSG00000243225	AC007686.1	3.79233	2.46133	9.00611	-1.7199	0.363797	2.27163e-06	5.43823e-05
ENSG00000164946	FREM1	205.45	95.7897	295.502	-1.55262	0.328441	2.27584e-06	5.44148e-05
ENSG00000270093	ENSG00000270093	16.1812	8.67227	28.6689	-1.62587	0.343939	2.27622e-06	5.44148e-05
ENSG00000234918	AL157387.1	52.4779	3.1299	32.9723	-2.79202	0.590708	2.28353e-06	5.45511e-05
ENSG00000158292	GPR153	1195.32	751.565	1634.47	-1.09572	0.231842	2.2883e-06	5.46264e-05
ENSG00000233746	LINC00656	0.87856	0.530935	2.66284	-2.06834	0.437656	2.29039e-06	5.46375e-05
ENSG00000036530	CYP46A1	50.8504	30.1941	64.5263	-1.06429	0.225254	2.30312e-06	5.48945e-05
ENSG00000272398	CD24	82365.7	107486	49733.2	1.08559	0.229769	2.30441e-06	5.48945e-05
ENSG00000124466	LYPD3	2561.77	1711.63	4271.51	-1.27613	0.270109	2.30693e-06	5.49156e-05
ENSG00000162745	OLFML2B	3232.1	2336.68	4429.37	-0.90813	0.192251	2.3163e-06	5.50998e-05
ENSG00000077152	UBE2T	2207.1	2869.79	1528.46	0.894955	0.189479	2.32115e-06	5.51764e-05
ENSG00000087995	METTL2A	1221.12	1341.68	942.106	0.50777	0.107514	2.32606e-06	5.52108e-05
ENSG00000101251	SEL1L2	2.68448	1.12666	3.92052	-1.68332	0.356444	2.32914e-06	5.52108e-05
ENSG00000154342	WNT3A	11.1986	5.99956	20.8248	-1.67551	0.354776	2.32703e-06	5.52108e-05
ENSG00000260585	AL359851.1	1.70908	0.282086	3.39827	-2.82535	0.598268	2.32906e-06	5.52108e-05
ENSG00000130348	QRSL1	1933.63	2398.17	1542.53	0.631863	0.133881	2.3633e-06	5.59419e-05
ENSG00000236459	HNRNPA1P22	5.55124	3.56637	14.0764	-1.82744	0.387196	2.36233e-06	5.59419e-05
ENSG00000073910	FRY	1094.16	727.017	1428.29	-0.957766	0.202983	2.37629e-06	5.62099e-05
ENSG00000109667	SLC2A9	378.032	305.724	575.251	-0.896127	0.189931	2.37972e-06	5.62517e-05
ENSG00000250893	AC098869.2	6.94307	4.32196	11.3284	-1.32222	0.280292	2.39001e-06	5.64554e-05
ENSG00000057149	SERPINB3	262.911	75.1821	1132.44	-3.05042	0.646901	2.41194e-06	5.69144e-05
ENSG00000254991	AC124276.1	2.92506	0.918816	5.90609	-2.34487	0.497284	2.41281e-06	5.69144e-05
ENSG00000273355	AP000894.4	59.9138	75.1526	36.507	1.01711	0.215735	2.42146e-06	5.70786e-05
ENSG00000109466	KLHL2	1086.29	771.579	1478.8	-0.923415	0.195888	2.42918e-06	5.71852e-05
ENSG00000258942	AL358332.1	2.10867	1.19513	4.65402	-1.76879	0.375224	2.42938e-06	5.71852e-05
ENSG00000174136	RGMB	582.413	412.069	675.15	-0.705564	0.149705	2.44054e-06	5.7408e-05
ENSG00000021355	SERPINB1	3069.48	2924.4	4710.99	-0.680403	0.144425	2.46378e-06	5.79142e-05
ENSG00000137309	HMGA1	17029.2	22373.6	12542.2	0.824604	0.175058	2.47151e-06	5.80556e-05
ENSG00000258675	LINC02308	1.8092	0.757674	2.97626	-1.80475	0.38323	2.48541e-06	5.83415e-05
ENSG00000170891	CYTL1	67.7146	33.8017	102.037	-1.51832	0.322472	2.49705e-06	5.8574e-05
ENSG00000185737	NRG3	89.8716	89.9849	17.7725	2.07544	0.440862	2.50533e-06	5.87273e-05
ENSG00000228925	AC016722.2	20.6923	15.3198	33.074	-1.06128	0.225487	2.51874e-06	5.90008e-05
ENSG00000186115	CYP4F2	3.10598	0.306623	4.88698	-3.01156	0.639901	2.52261e-06	5.90503e-05
ENSG00000172901	LVRN	27.4237	18.1913	53.7835	-1.48667	0.315927	2.52931e-06	5.91663e-05
ENSG00000134247	PTGFRN	9399.93	7483.94	12415.1	-0.722674	0.153592	2.53671e-06	5.92983e-05
ENSG00000115221	ITGB6	5507.16	3674.98	11609.7	-1.57045	0.333848	2.54989e-06	5.95651e-05
ENSG00000076554	TPD52	12409.7	14365.1	7712.86	0.882366	0.187593	2.55581e-06	5.96209e-05
ENSG00000266869	AC005993.1	1.90428	0.542937	6.32692	-2.8777	0.611794	2.55481e-06	5.96209e-05
ENSG00000180767	CHST13	28.938	22.257	56.0322	-1.27716	0.271602	2.57219e-06	5.99616e-05
ENSG00000121764	HCRTR1	5.8919	4.23358	11.6314	-1.36876	0.291115	2.57874e-06	6.00727e-05
ENSG00000139971	C14orf37	299.652	181.7	386.187	-1.06485	0.226537	2.59438e-06	6.03953e-05
ENSG00000005238	FAM214B	1351.03	1109.64	1748.4	-0.650177	0.138329	2.5988e-06	6.04567e-05
ENSG00000167680	SEMA6B	631.489	435.723	891.941	-1.01261	0.215455	2.60332e-06	6.052e-05
ENSG00000232079	LINC01697	12.5873	5.33995	30.0541	-2.21566	0.471507	2.61311e-06	6.07057e-05
ENSG00000171199	OPRPN	88.4497	5.02328	76.8232	-3.02565	0.643965	2.6213e-06	6.08541e-05
ENSG00000136982	DSCC1	1182.02	1587.07	916.28	0.783891	0.166921	2.65079e-06	6.14964e-05
ENSG00000156482	RPL30	55091.2	61377.1	37314.7	0.710281	0.151264	2.65762e-06	6.15975e-05
ENSG00000269040	BNIP3P24	3.35191	1.77307	6.01485	-1.61753	0.344481	2.65879e-06	6.15975e-05
ENSG00000253708	AC026979.1	1.70813	0.947639	3.866	-1.78733	0.380955	2.7093e-06	6.27247e-05
ENSG00000182256	GABRG3	110.777	123.731	20.7398	2.25092	0.479789	2.71227e-06	6.27504e-05
ENSG00000266340	AC138207.7	4.83141	2.94211	10.6445	-1.69318	0.361056	2.73846e-06	6.33128e-05
ENSG00000099998	GGT5	2160.49	1522.56	3138.43	-1.02187	0.21802	2.77159e-06	6.40349e-05
ENSG00000171476	HOPX	604.52	368.575	814.482	-1.11729	0.238392	2.77546e-06	6.40804e-05
ENSG00000172935	MRGPRF	245.093	139.531	295.911	-1.06299	0.226821	2.77963e-06	6.41329e-05
ENSG00000122592	HOXA7	78.6748	25.0778	83.5861	-1.65416	0.353009	2.78755e-06	6.42718e-05
ENSG00000115841	RMDN2	162.485	126.985	208.29	-0.705717	0.150627	2.79671e-06	6.44389e-05
ENSG00000151632	AKR1C2	2449.71	567.405	2895.87	-2.1434	0.457573	2.80946e-06	6.46885e-05
ENSG00000216921	AC131097.2	26.0262	5.00032	21.8046	-1.96576	0.419754	2.82525e-06	6.50078e-05
ENSG00000188649	CC2D2B	4.45525	2.65825	7.29364	-1.36687	0.291899	2.83151e-06	6.51074e-05
ENSG00000125266	EFNB2	2669.05	1778.13	3590.04	-0.994717	0.212468	2.84477e-06	6.53415e-05
ENSG00000168398	BDKRB2	557.029	357.707	683.575	-0.91993	0.196496	2.84556e-06	6.53415e-05
ENSG00000143390	RFX5	4727.21	6578.15	4199.93	0.64306	0.137373	2.85318e-06	6.54719e-05
ENSG00000279500	AC108704.2	18.3447	13.4537	36.5251	-1.36761	0.292225	2.86893e-06	6.57886e-05
ENSG00000109084	TMEM97	2396.88	2585.92	1439.42	0.832224	0.177847	2.87666e-06	6.5921e-05
ENSG00000228600	POLR2CP1	1.96172	1.34337	5.39894	-1.81102	0.387101	2.89079e-06	6.61999e-05
ENSG00000139990	DCAF5	3218.87	2626.91	3703.86	-0.493406	0.105531	2.93303e-06	6.71215e-05
ENSG00000104442	ARMC1	3674.17	4325.9	2824.09	0.610533	0.130615	2.94948e-06	6.74525e-05
ENSG00000141428	C18orf21	1163.17	1243.16	795.837	0.637552	0.136401	2.95261e-06	6.74781e-05
ENSG00000269345	VN1R85P	4.3743	0.853613	6.54023	-2.54696	0.544985	2.96193e-06	6.75997e-05
ENSG00000276107	AC037198.1	48.3581	27.2525	79.2098	-1.47225	0.31502	2.96107e-06	6.75997e-05
ENSG00000241860	AL627309.5	15.2481	12.5686	28.153	-1.12348	0.240419	2.96805e-06	6.76936e-05
ENSG00000234750	AC012618.2	8.40219	5.70756	15.6977	-1.36869	0.292993	2.9914e-06	6.81801e-05
ENSG00000244588	RAD21L1	11.4558	2.01293	12.4783	-2.33502	0.499886	2.99573e-06	6.82328e-05
ENSG00000069998	HDHD5	2696.49	3026.51	2019.99	0.57939	0.124064	3.0104e-06	6.85205e-05
ENSG00000254682	AP002387.2	240.901	286.377	125.192	1.15818	0.248061	3.02772e-06	6.88683e-05
ENSG00000258136	AC007622.2	13.2211	10.5041	22.2509	-1.02427	0.21942	3.04022e-06	6.91062e-05
ENSG00000177200	CHD9	2683.58	1990.36	3347.63	-0.742344	0.159047	3.04969e-06	6.92747e-05
ENSG00000168539	CHRM1	563.179	676.913	193.615	1.68585	0.361327	3.0754e-06	6.98118e-05
ENSG00000166311	SMPD1	1844.9	1454.14	2398.41	-0.714498	0.153154	3.08269e-06	6.99303e-05
ENSG00000152284	TCF7L1	4917.64	6638.12	3401.26	0.948597	0.203379	3.09845e-06	7.01934e-05
ENSG00000276809	AL138955.1	16.4598	10.9195	28.787	-1.33648	0.286539	3.09797e-06	7.01934e-05
ENSG00000225339	AL354740.1	17.1597	11.119	22.837	-1.00853	0.216288	3.11796e-06	7.05414e-05
ENSG00000232759	AC002480.2	12.8544	9.8953	25.4007	-1.30774	0.280457	3.11799e-06	7.05414e-05
ENSG00000185483	ROR1	712.452	507.293	1197.54	-1.20051	0.257517	3.13321e-06	7.08383e-05
ENSG00000257894	AC027288.3	36.9637	23.341	54.5649	-1.19942	0.257362	3.15549e-06	7.12942e-05
ENSG00000214062	RPL7P17	2.95773	1.35789	5.88377	-1.88545	0.404592	3.16031e-06	7.13553e-05
ENSG00000270115	AL513327.3	11.3713	6.36695	18.1661	-1.42202	0.305232	3.18039e-06	7.17608e-05
ENSG00000163159	VPS72	5126.22	6022.91	3847.57	0.641258	0.137651	3.18406e-06	7.17957e-05
ENSG00000254054	AC087273.2	2.96789	1.91175	6.80274	-1.70204	0.36543	3.19853e-06	7.20737e-05
ENSG00000186642	PDE2A	327.305	203.355	413.996	-1.00623	0.21606	3.20579e-06	7.21891e-05
ENSG00000104413	ESRP1	11848	13730.2	8608.82	0.667245	0.143287	3.21317e-06	7.22728e-05
ENSG00000131779	PEX11B	2976.23	3279.43	2155.68	0.600475	0.12895	3.21379e-06	7.22728e-05
ENSG00000161692	DBF4B	649.911	831.312	559.711	0.568561	0.12213	3.23401e-06	7.2679e-05
ENSG00000166509	CLEC3A	142.093	4.60075	44.9571	-2.73557	0.587692	3.24331e-06	7.28397e-05
ENSG00000156427	FGF18	61.6723	34.2187	87.3054	-1.30864	0.281166	3.24999e-06	7.29412e-05
ENSG00000185008	ROBO2	98.4595	39.1706	165.864	-1.92448	0.413583	3.26839e-06	7.33053e-05
ENSG00000228192	AL512353.1	62.7392	86.1011	47.0099	0.868409	0.186661	3.28184e-06	7.35529e-05
ENSG00000230649	AC024084.1	0.807726	0.34612	2.53219	-2.42497	0.52125	3.28379e-06	7.35529e-05
ENSG00000140931	CMTM3	3208.84	2446.6	3960.35	-0.688571	0.148021	3.28983e-06	7.36277e-05
ENSG00000267480	AP001542.3	95.7635	128.553	59.0475	1.09585	0.235579	3.29149e-06	7.36277e-05
ENSG00000103528	SYT17	369.551	160.643	422.067	-1.34754	0.289713	3.29881e-06	7.36768e-05
ENSG00000127377	CRYGN	27.6905	17.8554	52.5293	-1.49005	0.320358	3.30023e-06	7.36768e-05
ENSG00000141753	IGFBP4	21514.5	13203.5	27392.1	-1.03197	0.221867	3.29868e-06	7.36768e-05
ENSG00000173838	43169	15.3946	5.04955	17.3028	-1.67086	0.359286	3.31144e-06	7.38105e-05
ENSG00000228252	COL6A4P2	25.7369	18.6208	58.9992	-1.5637	0.336249	3.31278e-06	7.38105e-05
ENSG00000269846	AL136172.1	7.05253	9.60056	3.61657	1.32961	0.285908	3.31137e-06	7.38105e-05
ENSG00000115977	AAK1	2811.98	2390.1	3586.53	-0.581289	0.125029	3.33146e-06	7.408e-05
ENSG00000132357	CARD6	768.775	644.164	1253.07	-0.940834	0.202357	3.32926e-06	7.408e-05
ENSG00000141401	IMPA2	3853.18	5326.08	2512.97	1.05972	0.227934	3.33142e-06	7.408e-05
ENSG00000237187	NR2F1-AS1	215.852	124.592	263.502	-1.05737	0.227572	3.37911e-06	7.509e-05
ENSG00000278206	AL031320.2	13.998	10.6729	23.9467	-1.10643	0.238147	3.38416e-06	7.51528e-05
ENSG00000071073	MGAT4A	3303.31	2440.52	4496.28	-0.868341	0.186974	3.41435e-06	7.57625e-05
ENSG00000164944	VIRMA	6445.49	7389.53	5026.44	0.552417	0.118958	3.4204e-06	7.57625e-05
ENSG00000224409	AC114489.1	0.980639	0.440694	2.96808	-2.33921	0.503713	3.41836e-06	7.57625e-05
ENSG00000281003	ENSG00000281003	2.09381	1.1813	4.17664	-1.66002	0.35747	3.42059e-06	7.57625e-05
ENSG00000178460	MCMDC2	177.38	242.114	124.496	0.944811	0.203463	3.42315e-06	7.57695e-05
ENSG00000120963	ZNF706	5897.24	6814.21	4488.77	0.597789	0.128758	3.43829e-06	7.60546e-05
ENSG00000175691	ZNF77	347.912	385.735	240.512	0.673347	0.145067	3.45691e-06	7.64165e-05
ENSG00000172061	LRRC15	4540.97	2489.14	6549.1	-1.34656	0.290154	3.46976e-06	7.66504e-05
ENSG00000163513	TGFBR2	5103.85	3680.41	6703.7	-0.852818	0.183776	3.47531e-06	7.67228e-05
ENSG00000100234	TIMP3	509.107	256.204	654.034	-1.30948	0.282347	3.52066e-06	7.76732e-05
ENSG00000237818	RPS3AP29	1.33047	0.563967	3.00912	-2.12102	0.457373	3.52828e-06	7.77904e-05
ENSG00000251675	AC010260.1	5.44364	3.23199	9.76524	-1.47352	0.317809	3.54396e-06	7.80852e-05
ENSG00000119938	PPP1R3C	420.48	123.825	363.785	-1.49824	0.323167	3.55035e-06	7.81254e-05
ENSG00000253557	AC100849.1	3.296	2.31701	7.01063	-1.5089	0.325468	3.55042e-06	7.81254e-05
ENSG00000115008	IL1A	40.717	35.2614	108.346	-1.51965	0.32791	3.58072e-06	7.87407e-05
ENSG00000185252	ZNF74	1430.44	1525.81	1045.15	0.542547	0.117107	3.60541e-06	7.92321e-05
ENSG00000131089	ARHGEF9	3085.23	3721.04	1939.91	0.922958	0.199223	3.60792e-06	7.92358e-05
ENSG00000175938	ORAI3	668.881	467.713	817.823	-0.795917	0.17181	3.61227e-06	7.92798e-05
ENSG00000169554	ZEB2	2137.67	1748.29	3296	-0.898581	0.194019	3.63206e-06	7.96623e-05
ENSG00000224057	EGFR-AS1	6.43254	3.39389	13.2843	-1.82151	0.393311	3.63542e-06	7.96842e-05
ENSG00000232912	AL096855.1	10.1298	7.81911	21.0285	-1.3344	0.288166	3.6451e-06	7.98444e-05
ENSG00000186395	KRT10	1805.58	1126.14	2436.4	-1.08763	0.234891	3.65046e-06	7.991e-05
ENSG00000139629	GALNT6	3881.45	1836.73	4090.43	-1.13029	0.244122	3.65597e-06	7.99788e-05
ENSG00000253846	PCDHGA10	187.328	122.951	331.036	-1.37136	0.296228	3.66701e-06	8.01508e-05
ENSG00000279123	AC027281.2	4.06283	2.99439	9.03105	-1.47182	0.317934	3.66858e-06	8.01508e-05
ENSG00000183840	GPR39	151.803	85.7641	228.266	-1.36078	0.293957	3.67121e-06	8.01564e-05
ENSG00000150540	HNMT	1508.81	1168.25	1873.39	-0.675363	0.145931	3.69283e-06	8.05763e-05
ENSG00000142611	PRDM16	101	30.5249	98.8652	-1.61991	0.350077	3.70462e-06	8.07814e-05
ENSG00000095587	TLL2	50.5567	29.7148	73.5647	-1.26302	0.272992	3.7178e-06	8.10163e-05
ENSG00000231102	AL035588.1	1.37342	0.548313	3.98513	-2.45726	0.531143	3.72148e-06	8.10442e-05
ENSG00000141425	RPRD1A	4279.58	4961.87	3185.03	0.634228	0.137101	3.72799e-06	8.11337e-05
ENSG00000243978	RTL9	16.7515	7.60841	24.4843	-1.59592	0.345044	3.74143e-06	8.13737e-05
ENSG00000146013	GFRA3	487.175	415.734	95.1998	1.92422	0.416047	3.7457e-06	8.14142e-05
ENSG00000255465	ENSG00000255465	3.22148	2.07149	6.32249	-1.46465	0.316724	3.75744e-06	8.16168e-05
ENSG00000132386	SERPINF1	8368.76	5994.43	11546.1	-0.929465	0.201011	3.76516e-06	8.17132e-05
ENSG00000249700	SRD5A3-AS1	99.7924	64.7608	141.141	-1.09462	0.236733	3.76672e-06	8.17132e-05
ENSG00000108846	ABCC3	1202.85	700.461	1795.2	-1.31135	0.283626	3.77294e-06	8.17431e-05
ENSG00000130340	SNX9	4305.67	3511.81	5126.19	-0.542734	0.117382	3.77067e-06	8.17431e-05
ENSG00000251632	LINC02172	1.96319	0.997321	3.29163	-1.56735	0.339372	3.86758e-06	8.37396e-05
ENSG00000106772	PRUNE2	613.259	346.392	938.217	-1.38089	0.299058	3.88436e-06	8.39414e-05
ENSG00000188761	BCL2L15	30.2251	19.5124	47.0594	-1.22956	0.266283	3.88417e-06	8.39414e-05
ENSG00000213740	SERBP1P1	20.0512	31.1444	13.0345	1.21931	0.264062	3.88378e-06	8.39414e-05
ENSG00000170092	SPDYE5	34.0195	25.2635	58.167	-1.15621	0.250407	3.88755e-06	8.39567e-05
ENSG00000211650	IGLV5-45	276.898	161.754	746.123	-1.99421	0.432008	3.90933e-06	8.43731e-05
ENSG00000146242	TPBG	2472.31	1840.99	3309.45	-0.834407	0.18077	3.91505e-06	8.44426e-05
ENSG00000248294	AC008780.1	2.2549	3.14527	0.249432	2.76326	0.59875	3.93018e-06	8.47147e-05
ENSG00000165966	PDZRN4	28.8128	12.911	39.6103	-1.54283	0.334331	3.93714e-06	8.48106e-05
ENSG00000258399	AL117190.1	3.42257	1.98655	6.41614	-1.61571	0.350154	3.94469e-06	8.4919e-05
ENSG00000175946	KLHL38	165.273	277.581	83.5427	1.63785	0.355033	3.96428e-06	8.52864e-05
ENSG00000143839	REN	17.0706	2.4654	10.221	-1.92241	0.416741	3.96942e-06	8.53425e-05
ENSG00000164647	STEAP1	626.146	379.845	854.584	-1.14041	0.247234	3.9751e-06	8.54102e-05
ENSG00000151914	DST	11307.8	7208.95	15716.3	-1.09774	0.238068	4.00657e-06	8.60316e-05
ENSG00000205309	NT5M	294.854	343.148	170.12	0.989921	0.214695	4.0106e-06	8.60635e-05
ENSG00000188895	MSL1	5857.98	6764.59	4783.48	0.497436	0.107912	4.03397e-06	8.651e-05
ENSG00000266010	GATA6-AS1	59.8695	89.8641	28.6099	1.56948	0.340689	4.0895e-06	8.76451e-05
ENSG00000279933	AL031595.1	7.09054	5.94395	16.794	-1.40949	0.306007	4.10344e-06	8.7888e-05
ENSG00000173124	ACSM6	4.98649	1.51155	8.68027	-2.23559	0.485378	4.10729e-06	8.79148e-05
ENSG00000263961	RHEX	946.905	1719.02	357.559	2.07267	0.450033	4.11264e-06	8.79594e-05
ENSG00000270641	TSIX	18.9627	11.6721	34.2091	-1.46664	0.318454	4.11459e-06	8.79594e-05
ENSG00000229867	STEAP3-AS1	23.139	18.8271	43.1923	-1.14995	0.249707	4.12079e-06	8.80362e-05
ENSG00000279971	AC020910.6	8.82953	0.917618	6.51664	-2.43401	0.528579	4.12831e-06	8.81411e-05
ENSG00000272356	AL080317.3	63.3153	41.5197	85.9307	-1.01969	0.221471	4.14168e-06	8.83706e-05
ENSG00000132819	RBM38	4140.37	5324.68	3111.01	0.766463	0.166495	4.15437e-06	8.85855e-05
ENSG00000238042	LINC02257	12.3006	5.41481	18.5195	-1.66522	0.361759	4.1619e-06	8.86901e-05
ENSG00000215277	RNF212B	15.3411	10.0488	23.3045	-1.16723	0.253616	4.17793e-06	8.89755e-05
ENSG00000179604	CDC42EP4	8488.18	12892.1	6375.28	0.997824	0.216833	4.18843e-06	8.91375e-05
ENSG00000182700	IGIP	463.305	367.332	579.183	-0.651756	0.141634	4.19082e-06	8.91375e-05
ENSG00000201785	SNORD117	3.42133	2.14794	7.27171	-1.59	0.345548	4.19704e-06	8.92136e-05
ENSG00000239593	AL513122.2	4.96583	2.5717	10.4512	-1.83407	0.398662	4.21337e-06	8.95042e-05
ENSG00000254577	AC087276.1	5.03852	3.21353	9.12328	-1.39157	0.302525	4.22809e-06	8.97605e-05
ENSG00000085415	SEH1L	4105.54	5022.63	3235.74	0.629381	0.136839	4.23686e-06	8.98901e-05
ENSG00000171056	SOX7	318.925	205.409	422.686	-1.01983	0.221778	4.25731e-06	9.02673e-05
ENSG00000251687	AC104791.1	1.71527	0.815091	4.19171	-2.06149	0.44832	4.26042e-06	9.02764e-05
ENSG00000129460	NGDN	1792.97	2062.92	1453.02	0.502793	0.10936	4.27421e-06	9.05119e-05
ENSG00000174807	CD248	2480.91	1684.19	3207.74	-0.914598	0.198949	4.28336e-06	9.06488e-05
ENSG00000232628	AC092809.2	8.37002	4.59492	14.2622	-1.53064	0.332969	4.28757e-06	9.06809e-05
ENSG00000154764	WNT7A	8.65628	5.89458	24.8762	-1.8799	0.409034	4.30782e-06	9.10523e-05
ENSG00000123360	PDE1B	325.88	251.667	485.888	-0.931497	0.202715	4.32545e-06	9.13676e-05
ENSG00000237290	LINC01343	1.05834	0.315734	2.89422	-2.61411	0.568965	4.33778e-06	9.15708e-05
ENSG00000197251	LINC00336	4.11541	2.30003	7.66702	-1.65545	0.360382	4.35649e-06	9.19084e-05
ENSG00000050820	BCAR1	3605.3	2819.52	4583.01	-0.693992	0.151091	4.36472e-06	9.20244e-05
ENSG00000279549	AP000437.1	10.1334	5.87035	14.9509	-1.29492	0.281952	4.37524e-06	9.21887e-05
ENSG00000187678	SPRY4	2026.27	1268.16	2413.58	-0.91434	0.19911	4.38718e-06	9.23827e-05
ENSG00000101166	PRELID3B	6339.61	7249.78	4781.61	0.595834	0.129779	4.40826e-06	9.27686e-05
ENSG00000265201	MIR4677	2.77392	1.83899	6.21274	-1.60073	0.348669	4.41152e-06	9.27793e-05
ENSG00000143127	ITGA10	663.191	660.309	214.399	1.5305	0.333471	4.44093e-06	9.33396e-05
ENSG00000178458	H3F3AP6	14.5655	19.4931	9.4333	1.03527	0.225588	4.44874e-06	9.34456e-05
ENSG00000221818	EBF2	148.751	78.1825	179.291	-1.1677	0.254511	4.47477e-06	9.3925e-05
ENSG00000231119	AL031666.1	29.5371	16.0576	43.9441	-1.39001	0.302974	4.47712e-06	9.3925e-05
ENSG00000245156	AP001107.1	28.1655	23.6789	41.9017	-0.793124	0.172921	4.50491e-06	9.44491e-05
ENSG00000158352	SHROOM4	658.241	456.623	849.392	-0.881633	0.192299	4.54653e-06	9.52627e-05
ENSG00000143514	TP53BP2	6976.38	9388.81	5242.59	0.829745	0.181008	4.5614e-06	9.55149e-05
ENSG00000166482	MFAP4	1973.54	998.169	2704.43	-1.38394	0.301921	4.56659e-06	9.55643e-05
ENSG00000100644	HIF1A	10339.1	8186.37	14526.1	-0.815687	0.17799	4.58829e-06	9.59385e-05
ENSG00000233429	HOTAIRM1	243.268	149.591	341.933	-1.16076	0.253292	4.59015e-06	9.59385e-05
ENSG00000009709	PAX7	196.778	13.634	313.232	-3.1764	0.693189	4.59893e-06	9.60623e-05
ENSG00000230838	LINC01614	200.073	111.453	271.433	-1.2453	0.271871	4.63893e-06	9.68381e-05
ENSG00000145451	GLRA3	56.4189	7.97729	50.5387	-2.34793	0.512616	4.64333e-06	9.68699e-05
ENSG00000172167	MTBP	884.71	1176.99	684.623	0.773031	0.168796	4.65677e-06	9.70903e-05
ENSG00000236732	AC094019.1	3.51708	1.66869	6.38132	-1.75948	0.384511	4.74163e-06	9.87986e-05
ENSG00000229487	ALG13-AS1	5.71729	3.34796	10.6994	-1.54677	0.338044	4.74739e-06	9.88577e-05
ENSG00000163959	SLC51A	241.881	188.731	361.692	-0.921485	0.201464	4.7861e-06	9.95409e-05
ENSG00000228917	AL591806.1	11.2238	8.34543	23.1459	-1.40024	0.306133	4.78608e-06	9.95409e-05
ENSG00000121005	CRISPLD1	4015.55	5517.01	1759.1	1.56213	0.341666	4.82864e-06	0.000100325
ENSG00000237938	AL450998.3	17.4349	14.6063	29.5292	-0.983925	0.215204	4.82974e-06	0.000100325
ENSG00000171659	GPR34	317.51	267.934	556.137	-1.02719	0.224715	4.8518e-06	0.000100721
ENSG00000135218	CD36	2567.65	1385.12	4119.36	-1.49859	0.327931	4.88128e-06	0.000101249
ENSG00000164105	SAP30	1087.46	1210.74	734.723	0.712065	0.155822	4.88322e-06	0.000101249
ENSG00000153187	HNRNPU	35233.4	39094.3	30237	0.369595	0.080888	4.8953e-06	0.000101437
ENSG00000251381	LINC00958	56.317	25.0655	136.817	-2.17748	0.476601	4.90598e-06	0.000101596
ENSG00000225362	CT62	30.0882	4.42819	16.6338	-1.79442	0.392948	4.95787e-06	0.000102607
ENSG00000242588	AC108010.1	107.416	84.0995	206.226	-1.24308	0.272267	4.97864e-06	0.000102974
ENSG00000070193	FGF10	72.8746	19.5665	71.6287	-1.76624	0.386869	4.9837e-06	0.000103016
ENSG00000261804	AC007342.4	26.5896	10.7185	34.7845	-1.60881	0.352531	5.02821e-06	0.000103872
ENSG00000158828	PINK1	1099.44	889.669	1377.98	-0.626364	0.137266	5.03925e-06	0.000104037
ENSG00000245667	AC006064.1	2.03586	1.43665	5.00886	-1.62325	0.355754	5.04627e-06	0.000104057
ENSG00000258667	HIF1A-AS2	9.00394	5.94607	17.1456	-1.42162	0.311564	5.04642e-06	0.000104057
ENSG00000011105	TSPAN9	4281.04	3251.78	5392.14	-0.722059	0.158275	5.06553e-06	0.000104381
ENSG00000231749	ABCA9-AS1	1.79979	0.655906	4.23207	-2.3297	0.510683	5.06839e-06	0.000104381
ENSG00000273559	CWC25	1249.68	1455.44	1125.29	0.370379	0.0811912	5.07141e-06	0.000104381
ENSG00000255007	LINC02489	2.13505	0.28525	2.44641	-2.6008	0.570148	5.07598e-06	0.000104412
ENSG00000237172	B3GNT9	829.462	623.462	1030.98	-0.718336	0.157481	5.081e-06	0.000104451
ENSG00000258230	AC063950.1	5.11825	3.02884	9.60474	-1.52878	0.335208	5.09834e-06	0.000104744
ENSG00000128294	TPST2	1643.66	1315.52	2123.1	-0.683669	0.149914	5.10534e-06	0.000104775
ENSG00000170962	PDGFD	719.837	385.982	742.974	-0.931284	0.204212	5.10607e-06	0.000104775
ENSG00000007933	FMO3	645.06	1443.33	362.341	1.87478	0.41116	5.12176e-06	0.000104906
ENSG00000104231	ZFAND1	2516.33	3171.4	1985.26	0.669694	0.146868	5.11929e-06	0.000104906
ENSG00000262209	PCDHGB3	51.1701	31.0017	87.9601	-1.43253	0.314154	5.11599e-06	0.000104906
ENSG00000269067	ZNF728	5.57686	2.86699	12.2343	-1.90433	0.417666	5.12822e-06	0.000104975
ENSG00000108417	KRT37	2.30599	0.31704	3.66566	-2.81065	0.616774	5.18863e-06	0.000106147
ENSG00000253558	AC024568.1	2.92482	1.66498	6.09392	-1.68841	0.370591	5.21407e-06	0.000106603
ENSG00000006016	CRLF1	1587.13	1645.47	388.248	1.88406	0.413558	5.22021e-06	0.000106663
ENSG00000273557	AC008781.3	4.47205	2.60022	7.23296	-1.3469	0.295682	5.23259e-06	0.000106852
ENSG00000166946	CCNDBP1	1588.19	1315.87	1931.52	-0.550429	0.120839	5.2374e-06	0.000106885
ENSG00000149257	SERPINH1	24418.2	20728.4	34338.9	-0.719698	0.15801	5.2445e-06	0.000106966
ENSG00000196620	UGT2B15	19.9329	1.33009	9.73574	-2.47761	0.544204	5.29562e-06	0.000107943
ENSG00000179241	LDLRAD3	4158.08	4845.21	2656.67	0.853204	0.187415	5.30135e-06	0.000107995
ENSG00000259116	AL049869.3	10.624	7.3466	20.2927	-1.38615	0.304529	5.31966e-06	0.000108302
ENSG00000279810	AL109924.4	2.46369	1.39757	5.06993	-1.68406	0.370021	5.33276e-06	0.000108503
ENSG00000114698	PLSCR4	936.282	622.459	1257.16	-0.994211	0.218458	5.3379e-06	0.000108543
ENSG00000201684	RN7SKP239	5.13875	2.81328	10.2012	-1.6986	0.373296	5.35742e-06	0.000108874
ENSG00000013364	MVP	7942.86	6643.98	11933	-0.831391	0.182733	5.37061e-06	0.000109076
ENSG00000235121	AL645504.1	10.9319	6.64206	21.4322	-1.56994	0.345133	5.39547e-06	0.000109515
ENSG00000270097	ENSG00000270097	15.5666	9.13091	43.2708	-2.01838	0.44378	5.41189e-06	0.000109783
ENSG00000144724	PTPRG	2174.2	1417.69	2785.01	-0.956709	0.210417	5.44839e-06	0.000110457
ENSG00000125810	CD93	4602.14	3278.78	6003.57	-0.859708	0.189135	5.48142e-06	0.00011106
ENSG00000180875	GREM2	110.31	29.0874	116.468	-1.8732	0.412179	5.5032e-06	0.000111401
ENSG00000253669	GASAL1	72.6628	62.6846	113.012	-0.835919	0.183938	5.50487e-06	0.000111401
ENSG00000116329	OPRD1	199.162	278.703	65.4605	1.90378	0.419026	5.5368e-06	0.00011198
ENSG00000123500	COL10A1	4234.44	1882.96	5496.05	-1.47939	0.325675	5.55804e-06	0.000112342
ENSG00000261076	AC016396.2	2.96514	1.81288	4.71139	-1.35787	0.298988	5.58387e-06	0.000112797
ENSG00000169903	TM4SF4	38.9331	76.4459	16.1874	2.03531	0.448278	5.61805e-06	0.000113419
ENSG00000135226	UGT2B28	530.443	0.522213	20.6084	-3.19507	0.703816	5.63495e-06	0.000113693
ENSG00000179588	ZFPM1	284.421	196.921	356.903	-0.844913	0.186124	5.63836e-06	0.000113693
ENSG00000163072	NOSTRIN	420.93	191.877	386.214	-0.992536	0.218661	5.64811e-06	0.000113822
ENSG00000197714	ZNF460	176.663	143.479	295.681	-1.01707	0.224109	5.67127e-06	0.000114159
ENSG00000261235	AC092142.1	32.3397	13.56	51.243	-1.78452	0.393214	5.67161e-06	0.000114159
ENSG00000125895	TMEM74B	122.3	78.1841	171.964	-1.10919	0.24444	5.68837e-06	0.000114428
ENSG00000106078	COBL	3862.89	4998.46	2012.88	1.26525	0.278857	5.69889e-06	0.000114572
ENSG00000166091	CMTM5	92.9346	84.6728	11.1894	2.41738	0.532809	5.70468e-06	0.00011462
ENSG00000101146	RAE1	3144.51	3585.85	2444.25	0.549372	0.121099	5.71811e-06	0.000114821
ENSG00000254406	AP001994.1	4.57201	10.3371	2.22918	2.05452	0.453036	5.76019e-06	0.000115598
ENSG00000205795	CYS1	222.413	120.94	264.973	-1.10566	0.243856	5.78647e-06	0.000115918
ENSG00000257453	AC011611.3	2.66984	1.5323	6.22379	-1.87064	0.41257	5.78485e-06	0.000115918
ENSG00000261553	AL137782.1	49.0823	37.3301	78.0653	-1.03082	0.22735	5.7863e-06	0.000115918
ENSG00000055813	CCDC85A	35.6909	20.2803	58.5396	-1.46008	0.322222	5.86235e-06	0.000117369
ENSG00000272975	MYHAS	8.46109	4.42068	13.236	-1.51683	0.334796	5.88095e-06	0.000117671
ENSG00000155066	PROM2	6991.42	4344.84	9611.56	-1.11662	0.246549	5.92688e-06	0.00011852
ENSG00000170523	KRT83	134.08	232.112	59.336	1.82747	0.403597	5.95554e-06	0.000119023
ENSG00000188153	COL4A5	1764.69	830.562	2334.71	-1.43111	0.31608	5.96394e-06	0.00011912
ENSG00000136630	HLX	470.628	342.153	664.324	-0.938651	0.207382	6.00532e-06	0.000119876
ENSG00000113657	DPYSL3	10064.6	7025.13	12673.4	-0.839276	0.185446	6.01887e-06	0.000120075
ENSG00000167840	ZNF232	836.393	996.234	593.846	0.737766	0.163035	6.03365e-06	0.000120299
ENSG00000106853	PTGR1	1812.78	1388.23	2272.05	-0.703532	0.155476	6.03872e-06	0.000120329
ENSG00000264573	RN7SL15P	2.65628	1.90708	5.72048	-1.46283	0.32332	6.05675e-06	0.000120617
ENSG00000164109	MAD2L1	2334.39	3119.43	1754.5	0.819212	0.181083	6.06942e-06	0.000120798
ENSG00000232680	AC002511.1	3.55449	0.770392	4.75322	-2.29998	0.50849	6.09208e-06	0.000121177
ENSG00000188215	DCUN1D3	764.762	626.856	889.282	-0.500987	0.110765	6.09739e-06	0.000121212
ENSG00000175048	ZDHHC14	803.556	569.736	1001.69	-0.803733	0.177728	6.1183e-06	0.000121556
ENSG00000254084	AP001208.2	2.38166	1.01109	5.29498	-2.0844	0.460933	6.12217e-06	0.000121561
ENSG00000165702	GFI1B	7.3456	12.6065	2.43852	2.12915	0.47097	6.16145e-06	0.000122125
ENSG00000168528	SERINC2	8629.61	5561.79	11240.5	-0.995113	0.22011	6.15535e-06	0.000122125
ENSG00000262339	AC130371.1	2.5379	1.13279	5.40327	-1.99488	0.441257	6.15804e-06	0.000122125
ENSG00000128422	KRT17	31371.5	17409.3	67264	-1.8032	0.398963	6.19243e-06	0.000122596
ENSG00000170454	KRT75	213.959	85.6482	542.886	-2.32064	0.513443	6.19079e-06	0.000122596
ENSG00000100647	SUSD6	5058.13	4200.84	6372.29	-0.59667	0.132039	6.21646e-06	0.000122999
ENSG00000235335	AC016723.1	3.69726	4.75483	0.879615	2.14528	0.474758	6.22237e-06	0.000123044
ENSG00000253293	HOXA10	401.659	152.385	472.058	-1.55624	0.344511	6.26483e-06	0.000123739
ENSG00000264386	MIR4513	0.838113	0.365867	2.98805	-2.50714	0.555001	6.26137e-06	0.000123739
ENSG00000169860	P2RY1	245.604	133.893	286.628	-1.07356	0.237711	6.29421e-06	0.000124246
ENSG00000163810	TGM4	5.1535	3.254	10.6087	-1.55778	0.345095	6.35956e-06	0.000125463
ENSG00000280119	AC093642.2	32.3065	11.0274	35.764	-1.60773	0.35635	6.43194e-06	0.000126817
ENSG00000171101	SIGLEC17P	20.0221	11.9442	30.1404	-1.28816	0.285531	6.43877e-06	0.000126877
ENSG00000187893	CXXC1P1	1.06048	0.536378	2.59584	-1.99222	0.441683	6.4672e-06	0.000127363
ENSG00000100122	CRYBB1	30.8466	24.5192	48.132	-0.94501	0.209525	6.47485e-06	0.000127439
ENSG00000274092	AC106739.2	5.74871	3.28634	9.3421	-1.43222	0.317622	6.50751e-06	0.000128008
ENSG00000260581	AC011374.1	26.1763	13.1587	47.5651	-1.7228	0.382084	6.5149e-06	0.000128078
ENSG00000272362	AL160408.5	1.07464	0.395604	2.88362	-2.4231	0.53748	6.53619e-06	0.000128422
ENSG00000105137	SYDE1	881.702	645.384	1146.88	-0.818047	0.181469	6.54643e-06	0.000128548
ENSG00000242948	EPS15P1	1.75127	0.709572	5.44544	-2.52275	0.55969	6.56282e-06	0.000128795
ENSG00000102531	FNDC3A	3402.17	2772.76	4507.33	-0.693682	0.153933	6.59409e-06	0.000129334
ENSG00000254398	AC055876.2	1.54511	0.837738	3.62839	-1.85738	0.412259	6.62565e-06	0.000129877
ENSG00000204963	PCDHA7	22.9182	9.35533	33.9981	-1.7438	0.387166	6.66869e-06	0.000130645
ENSG00000164985	PSIP1	6014.21	7517.33	4192.43	0.830238	0.184353	6.68324e-06	0.000130854
ENSG00000079101	CLUL1	254.868	292.857	116.739	1.2739	0.282882	6.69137e-06	0.000130937
ENSG00000173077	43435	7.95193	3.2335	13.4633	-1.88295	0.418204	6.71661e-06	0.000131355
ENSG00000198711	SSBP3-AS1	36.0798	24.1254	54.0995	-1.1233	0.249511	6.73109e-06	0.000131562
ENSG00000261334	AL353803.4	1.44418	0.703538	3.3181	-1.97748	0.439311	6.7533e-06	0.00013192
ENSG00000138119	MYOF	9322.93	7397.79	13416.9	-0.845234	0.187815	6.78386e-06	0.000132331
ENSG00000179454	KLHL28	778.386	600.931	961.654	-0.672685	0.14947	6.78051e-06	0.000132331
ENSG00000223462	AL353801.1	3.74132	2.47455	9.58353	-1.7675	0.392752	6.78612e-06	0.000132331
ENSG00000111328	CDK2AP1	11620.3	13323.8	8093.07	0.711361	0.158084	6.79914e-06	0.000132434
ENSG00000198189	HSD17B11	1108.92	773.331	1414.72	-0.85795	0.190661	6.79922e-06	0.000132434
ENSG00000183666	GUSBP1	384.693	291.283	490.299	-0.741342	0.164838	6.87908e-06	0.000133799
ENSG00000184260	HIST2H2AC	52.4975	32.5327	81.6731	-1.27943	0.284487	6.88119e-06	0.000133799
ENSG00000258910	LINC01956	424.761	724.072	185.116	1.82532	0.405854	6.87597e-06	0.000133799
ENSG00000236963	LINC01141	3.70858	1.84855	5.68612	-1.50971	0.335767	6.91408e-06	0.000134361
ENSG00000176890	TYMS	3277.93	4684.83	2371.24	0.964379	0.214513	6.93539e-06	0.000134697
ENSG00000070808	CAMK2A	42.0678	24.9803	63.6449	-1.29713	0.288608	6.97479e-06	0.000135307
ENSG00000278925	AC005753.1	5.10067	2.40245	8.88496	-1.71304	0.381138	6.97235e-06	0.000135307
ENSG00000134042	MRO	90.5722	64.0264	132.257	-1.02263	0.227567	6.99825e-06	0.000135684
ENSG00000125657	TNFSF9	123.549	98.4271	244.683	-1.26237	0.280933	7.00598e-06	0.000135756
ENSG00000143882	ATP6V1C2	1005.24	1251.29	483.778	1.31435	0.292665	7.0896e-06	0.000137297
ENSG00000198231	DDX42	8977.54	9750.98	7499.37	0.377585	0.0840863	7.10725e-06	0.000137481
ENSG00000213222	AC093724.1	68.0555	51.2879	92.0306	-0.829599	0.184744	7.10439e-06	0.000137481
ENSG00000186141	POLR3C	2864.37	3278.83	2207.36	0.566803	0.126232	7.11673e-06	0.000137586
ENSG00000184330	S100A7A	676.299	79.6488	1184.92	-2.95619	0.658407	7.12501e-06	0.000137667
ENSG00000146648	EGFR	6312.32	4103.66	8482.95	-1.02502	0.228353	7.16413e-06	0.000138175
ENSG00000164543	STK17A	2085.96	1769.01	2866.77	-0.688821	0.153455	7.16448e-06	0.000138175
ENSG00000167751	KLK2	21.9757	5.11705	28.2981	-2.20275	0.490739	7.16764e-06	0.000138175
ENSG00000168329	CX3CR1	344.473	217.15	606.687	-1.41536	0.315314	7.16468e-06	0.000138175
ENSG00000254017	IGHEP2	4.95142	3.78767	11.208	-1.45887	0.325043	7.18152e-06	0.000138363
ENSG00000253485	PCDHGA5	89.3215	49.6882	124.081	-1.27266	0.28358	7.1951e-06	0.000138546
ENSG00000173641	HSPB7	148.543	84.8819	227.964	-1.36728	0.30468	7.20354e-06	0.000138629
ENSG00000152661	GJA1	5653.57	3770.87	7721.01	-1.01191	0.22551	7.21682e-06	0.000138806
ENSG00000249610	AC010255.2	1.94244	0.927444	4.2108	-1.94974	0.434607	7.24976e-06	0.00013936
ENSG00000107819	SFXN3	2477.27	1950.36	2955.18	-0.595163	0.132693	7.28297e-06	0.000139918
ENSG00000186803	IFNA10	0.930696	2.15098	0.20205	2.78788	0.621601	7.29147e-06	0.000140002
ENSG00000124429	POF1B	298.086	142.8	479.578	-1.64491	0.366791	7.30532e-06	0.000140188
ENSG00000256540	AC007406.3	34.7763	24.275	50.7304	-1.03169	0.230066	7.31525e-06	0.000140299
ENSG00000151287	TEX30	978.689	1242.52	692.871	0.830135	0.185132	7.3252e-06	0.00014033
ENSG00000184459	BPIFC	3.99704	1.32555	7.41178	-2.20657	0.492091	7.32315e-06	0.00014033
ENSG00000095383	TBC1D2	1279.17	1007.53	1810.05	-0.831977	0.185553	7.33388e-06	0.000140417
ENSG00000134758	RNF138	2225.05	2687.22	1673.64	0.676288	0.150842	7.34547e-06	0.00014048
ENSG00000235111	Z97192.3	8.64242	6.21211	22.7811	-1.71979	0.383581	7.34242e-06	0.00014048
ENSG00000138792	ENPEP	602.65	397.065	772.06	-0.941859	0.210096	7.36005e-06	0.000140679
ENSG00000249406	AC015909.1	2.14856	1.24549	3.6086	-1.43741	0.320701	7.39123e-06	0.000141195
ENSG00000216809	AL589993.1	5.5286	3.67995	10.6489	-1.43086	0.319268	7.40522e-06	0.000141382
ENSG00000258439	AC007956.1	2.98102	1.94721	6.34041	-1.53822	0.343238	7.41242e-06	0.000141439
ENSG00000148835	TAF5	551.279	689.752	447.302	0.620551	0.138482	7.42563e-06	0.000141611
ENSG00000180221	TPT1P10	1.70861	0.933714	3.84681	-1.8089	0.40388	7.50591e-06	0.000143062
ENSG00000053254	FOXN3	3128.46	2495.37	3930.05	-0.649522	0.14506	7.54857e-06	0.000143793
ENSG00000225407	AC025188.1	1.53827	0.805975	2.98598	-1.69542	0.378698	7.57123e-06	0.000144144
ENSG00000184486	POU3F2	34.6427	44.8255	7.89517	2.19793	0.490997	7.58861e-06	0.000144393
ENSG00000213073	AL353625.1	99.1989	72.3558	145.124	-0.981481	0.219333	7.64714e-06	0.000145425
ENSG00000126803	HSPA2	1728.9	1135.98	2982.01	-1.33371	0.298096	7.67322e-06	0.000145839
ENSG00000168938	PPIC	3266.94	2452.55	4129.99	-0.743246	0.166175	7.72455e-06	0.000146732
ENSG00000145040	UCN2	17.3922	12.0539	34.0285	-1.41825	0.317249	7.80453e-06	0.000148168
ENSG00000137547	MRPL15	4574.45	5527.35	3355.96	0.711983	0.159278	7.81904e-06	0.00014836
ENSG00000182218	HHIPL1	491.207	367.017	698.159	-0.910133	0.203618	7.82879e-06	0.000148461
ENSG00000162377	COA7	2532.41	3051.17	2137.72	0.510516	0.114229	7.85041e-06	0.00014873
ENSG00000230829	AC025181.1	3.00467	5.40087	1.13528	2.04408	0.457371	7.85179e-06	0.00014873
ENSG00000223518	CSNK1A1P1	3.03865	1.75631	6.2057	-1.64742	0.368639	7.86123e-06	0.000148825
ENSG00000179082	C9orf106	10.5315	5.66271	16.6475	-1.46653	0.328215	7.88796e-06	0.000149248
ENSG00000112081	SRSF3	18342.8	20105.3	15588.4	0.366014	0.081936	7.92988e-06	0.000149957
ENSG00000177398	UMODL1	226.368	326.067	92.9631	1.68517	0.377258	7.93659e-06	0.00015
ENSG00000204131	NHSL2	115.65	69.0481	176.001	-1.29882	0.2908	7.95623e-06	0.000150287
ENSG00000254481	PTP4A2P2	9.39702	7.02246	13.8264	-0.918667	0.205714	7.97853e-06	0.000150624
ENSG00000231500	RPS18	111998	121124	73946.8	0.703439	0.15753	7.99053e-06	0.000150766
ENSG00000276335	ENSG00000276335	7.3285	2.91337	15.3239	-2.11628	0.474018	8.02361e-06	0.000151306
ENSG00000069482	GAL	696.987	971.578	296.863	1.60574	0.359761	8.06905e-06	0.000152077
ENSG00000050628	PTGER3	583.103	263.601	672.352	-1.30666	0.292787	8.08763e-06	0.000152343
ENSG00000168306	ACOX2	276.104	101.712	257.951	-1.29797	0.290868	8.10442e-06	0.000152574
ENSG00000175155	YPEL2	1373.96	910.055	1518.98	-0.731831	0.164005	8.11043e-06	0.000152602
ENSG00000247311	AC010255.1	1.6645	0.894253	3.15941	-1.60642	0.360071	8.14272e-06	0.000153124
ENSG00000182168	UNC5C	449.261	233.287	551.746	-1.20615	0.270369	8.15312e-06	0.000153234
ENSG00000248323	LUCAT1	18.5939	11.0555	30.0553	-1.37964	0.309292	8.17144e-06	0.000153493
ENSG00000248202	LINC02234	3.14995	1.32113	4.81261	-1.72485	0.386772	8.21088e-06	0.000154148
ENSG00000058056	USP13	2825.57	3613.25	2120.79	0.75959	0.170352	8.23607e-06	0.000154449
ENSG00000104371	DKK4	5.30814	2.75804	12.2017	-1.94916	0.43713	8.23467e-06	0.000154449
ENSG00000253159	PCDHGA12	107.855	79.8695	172.087	-1.07764	0.241707	8.25526e-06	0.000154723
ENSG00000225854	AL451139.1	0.956002	0.547283	2.46331	-2.00064	0.448883	8.31422e-06	0.000155742
ENSG00000243491	AC082651.3	7.80064	3.50332	12.5775	-1.71492	0.384967	8.39992e-06	0.00015726
ENSG00000164330	EBF1	586.306	306.021	693.327	-1.14978	0.258139	8.42368e-06	0.000157617
ENSG00000271857	AL096865.1	33.0611	21.6362	54.0256	-1.2681	0.284735	8.44378e-06	0.000157906
ENSG00000199664	RNU6-1266P	1.13171	0.439086	2.5156	-2.13371	0.479121	8.45254e-06	0.000157982
ENSG00000251739	RNU6-1053P	4.78835	3.48343	9.03344	-1.27457	0.286234	8.47217e-06	0.000158261
ENSG00000196104	SPOCK3	8.87752	3.1776	17.6502	-2.1888	0.491773	8.55388e-06	0.000159653
ENSG00000278484	AC010998.3	14.2205	16.6093	1.80613	2.51286	0.56459	8.55615e-06	0.000159653
ENSG00000228043	AC114763.1	22.008	15.1972	29.8363	-0.939876	0.21121	8.58889e-06	0.000160176
ENSG00000266998	AC111182.1	22.0212	12.7098	41.5077	-1.59551	0.358567	8.59906e-06	0.000160277
ENSG00000177706	FAM20C	4914.42	3751.26	7558.18	-0.987959	0.222044	8.61151e-06	0.000160382
ENSG00000223188	RF00019	1.19341	0.454591	2.72277	-2.20277	0.495079	8.61421e-06	0.000160382
ENSG00000264705	AC090337.1	2.90569	1.72191	6.9302	-1.81336	0.407757	8.70139e-06	0.000161916
ENSG00000261587	TMEM249	35.7215	49.3121	19.7605	1.27286	0.286268	8.73272e-06	0.000162409
ENSG00000177383	MAGEF1	4311.33	5001.83	3180.99	0.646835	0.145528	8.79896e-06	0.000163551
ENSG00000122406	RPL5	60128.7	65113.6	42574.9	0.607582	0.136715	8.82385e-06	0.000163924
ENSG00000187098	MITF	653.813	480.267	838.874	-0.793858	0.178642	8.83616e-06	0.000164062
ENSG00000156802	ATAD2	7442.28	9513.39	5318.53	0.826648	0.186036	8.85096e-06	0.000164246
ENSG00000124302	CHST8	206.536	233.983	43.6858	2.11154	0.475263	8.87566e-06	0.000164614
ENSG00000223783	LINC01983	1.18211	0.477209	3.03864	-2.2986	0.517381	8.88145e-06	0.000164631
ENSG00000128165	ADM2	1479.73	1773.66	879.912	0.987821	0.222381	8.91202e-06	0.000165107
ENSG00000198301	SDAD1	2230.36	2819	1873.86	0.584896	0.131694	8.94085e-06	0.00016555
ENSG00000227398	KIF9-AS1	72.9548	56.0581	89.5779	-0.66742	0.150279	8.94602e-06	0.000165555
ENSG00000228028	AC069257.1	2.37026	1.60222	5.23741	-1.53396	0.345428	8.96494e-06	0.000165815
ENSG00000174236	REP15	13.6652	8.66695	17.9039	-0.998954	0.224995	9.0002e-06	0.000166375
ENSG00000055044	NOP58	7015.11	8178.4	5608.09	0.540876	0.121835	9.01995e-06	0.000166649
ENSG00000188959	C9orf152	587.946	139.739	463.079	-1.63942	0.369369	9.06142e-06	0.000167324
ENSG00000116652	DLEU2L	25.6139	16.3741	39.4338	-1.21551	0.27387	9.06778e-06	0.000167346
ENSG00000169752	NRG4	68.8945	35.1751	94.6709	-1.3677	0.308179	9.07985e-06	0.000167346
ENSG00000222009	BTBD19	252.439	196.944	385.894	-0.948967	0.213829	9.08111e-06	0.000167346
ENSG00000235910	APOA1-AS	4.21625	2.90895	8.61863	-1.43023	0.322274	9.08246e-06	0.000167346
ENSG00000204209	DAXX	6195.39	6988.06	5215.99	0.420305	0.0947133	9.09453e-06	0.000167477
ENSG00000162444	RBP7	858.547	1207.6	480.845	1.27934	0.288315	9.10884e-06	0.000167558
ENSG00000170921	TANC2	2789.49	1707.6	3419.22	-0.982478	0.221411	9.10765e-06	0.000167558
ENSG00000128710	HOXD10	81.1432	48.7594	118.484	-1.23452	0.278232	9.12152e-06	0.000167673
ENSG00000130935	NOL11	4349.67	5169.81	3546	0.540489	0.121816	9.12505e-06	0.000167673
ENSG00000132781	MUTYH	928.997	1134.03	750.661	0.591383	0.133305	9.151e-06	0.000168059
ENSG00000006606	CCL26	24.7109	17.487	40.3385	-1.16584	0.262841	9.18497e-06	0.000168591
ENSG00000123505	AMD1	8815.96	11272.7	7024.19	0.676071	0.152452	9.22279e-06	0.000169193
ENSG00000265735	RN7SL5P	5.30707	3.55725	12.897	-1.67928	0.378697	9.23404e-06	0.000169307
ENSG00000110237	ARHGEF17	3242.34	2661.95	4014.04	-0.588107	0.132643	9.26066e-06	0.000169703
ENSG00000060709	RIMBP2	20.7267	11.7617	36.92	-1.56657	0.353451	9.32671e-06	0.000170821
ENSG00000274159	AL133243.1	2.60487	1.49526	5.1694	-1.60251	0.361602	9.3502e-06	0.000171158
ENSG00000228446	AC073052.1	6.70899	5.20184	13.2705	-1.26026	0.284452	9.40152e-06	0.000172005
ENSG00000256525	POLG2	544.424	646.466	445.011	0.536423	0.121121	9.47553e-06	0.000173265
ENSG00000158022	TRIM63	11.5093	3.5275	14.1569	-1.84012	0.415547	9.50295e-06	0.000173672
ENSG00000249341	AC124017.1	3.38798	5.71053	1.05037	2.18807	0.494193	9.5309e-06	0.000174089
ENSG00000263655	AC090125.1	11.7938	6.0289	21.8175	-1.72045	0.38863	9.55678e-06	0.000174467
ENSG00000272944	AC079834.2	25.3409	16.0231	37.8718	-1.20137	0.271511	9.65572e-06	0.000176178
ENSG00000069122	ADGRF5	1713.5	1209.69	2171.41	-0.831789	0.18801	9.68179e-06	0.000176558
ENSG00000224592	AL139158.2	6.10939	2.8676	10.0879	-1.68153	0.380126	9.70571e-06	0.000176899
ENSG00000184304	PRKD1	346.314	212.369	398.048	-0.892674	0.201818	9.7264e-06	0.000177139
ENSG00000279589	AC079416.2	2.5723	1.04648	4.47972	-1.82021	0.411522	9.7294e-06	0.000177139
ENSG00000135437	RDH5	40.4766	26.6248	58.707	-1.10777	0.250494	9.76277e-06	0.000177651
ENSG00000262966	AC005695.1	21.5158	14.466	45.0516	-1.53701	0.347573	9.77345e-06	0.000177749
ENSG00000228801	AC064807.1	322.251	403.835	221.863	0.850044	0.192278	9.82846e-06	0.000178557
ENSG00000236567	TCF3P1	2.79235	1.91508	6.12831	-1.54723	0.349977	9.82749e-06	0.000178557
ENSG00000132693	CRP	2.56845	1.14616	4.41657	-1.76607	0.399533	9.85471e-06	0.000178873
ENSG00000238290	AL034417.2	23.7765	16.6341	42.0204	-1.28658	0.291061	9.85644e-06	0.000178873
ENSG00000212497	RNA5SP465	1.08411	0.312109	2.18776	-2.31696	0.52434	9.92465e-06	0.000179918
ENSG00000261669	AC008731.1	6.42454	4.55388	11.3286	-1.22874	0.278065	9.92087e-06	0.000179918
ENSG00000208035	ENSG00000208035	2.73997	0.945607	5.9561	-2.25664	0.510742	9.94603e-06	0.000180208
ENSG00000108395	TRIM37	2578.14	2896.07	1844.24	0.644563	0.145889	9.95414e-06	0.000180259
ENSG00000171989	LDHAL6B	7.14003	4.0166	11.8831	-1.46166	0.33085	9.96738e-06	0.000180401
ENSG00000224331	AC019181.1	4.43841	2.71947	7.41254	-1.33139	0.301376	9.97502e-06	0.000180443
ENSG00000145431	PDGFC	1762.64	1147.76	2406.95	-1.04351	0.236231	9.99301e-06	0.000180672
ENSG00000134955	SLC37A2	1033.83	905.637	1835.75	-0.993073	0.224874	1.00488e-05	0.000181582
ENSG00000154040	CABYR	617.983	858.24	434.987	0.961949	0.217838	1.00594e-05	0.000181678
ENSG00000155111	CDK19	3326.66	4036.63	2447.3	0.713737	0.161715	1.01688e-05	0.000183556
ENSG00000153574	RPIA	2146.62	2563.45	1757.47	0.541098	0.122615	1.01947e-05	0.000183924
ENSG00000157927	RADIL	281.903	344.32	122.442	1.4155	0.320772	1.02047e-05	0.000184006
ENSG00000257256	AC008147.1	1.11481	0.279055	2.29887	-2.45465	0.556287	1.0216e-05	0.000184111
ENSG00000228459	LINC01546	3.74617	2.57735	7.19511	-1.418	0.321408	1.02501e-05	0.000184628
ENSG00000143494	VASH2	1221.96	1902.37	759.825	1.2795	0.290067	1.02867e-05	0.000184946
ENSG00000143799	PARP1	19201.6	23133.2	15805.5	0.546104	0.123805	1.02887e-05	0.000184946
ENSG00000272384	AC016405.3	25.75	36.6209	14.3794	1.30445	0.295725	1.02886e-05	0.000184946
ENSG00000281691	RBM5-AS1	8.38278	5.58484	13.5633	-1.1997	0.27198	1.02897e-05	0.000184946
ENSG00000273265	CNNM3-DT	28.0008	33.6615	18.5708	0.838701	0.190181	1.03363e-05	0.000185685
ENSG00000231703	AL354993.1	4.05174	2.04081	8.47628	-1.83196	0.415521	1.03928e-05	0.0001866
ENSG00000166130	IKBIP	1005.47	814.158	1224.42	-0.58406	0.132491	1.04179e-05	0.000186952
ENSG00000234197	ETV5-AS1	2.92983	1.40772	5.62986	-1.82738	0.414601	1.04535e-05	0.000187491
ENSG00000154146	NRGN	282.553	188.723	405.546	-1.07435	0.243796	1.04923e-05	0.000188087
ENSG00000128052	KDR	2148.07	1576.21	2728.9	-0.781605	0.177387	1.05194e-05	0.000188372
ENSG00000229666	MAST4-AS1	12.8146	8.48699	19.0406	-1.12351	0.254977	1.05147e-05	0.000188372
ENSG00000198077	CYP2A7	3.37253	1.03329	5.62828	-2.15657	0.489487	1.0541e-05	0.000188571
ENSG00000228526	MIR34AHG	5.26304	3.83256	9.79939	-1.27312	0.288967	1.05417e-05	0.000188571
ENSG00000207340	RNVU1-1	3.27669	1.73588	7.76801	-1.95713	0.444425	1.06401e-05	0.000190231
ENSG00000106809	OGN	492.524	145.551	546.031	-1.78387	0.405196	1.07013e-05	0.000191224
ENSG00000188293	IGFL1	107.229	43.2359	235.84	-2.16226	0.491191	1.07217e-05	0.000191486
ENSG00000267662	AC025809.1	2.00172	0.662529	3.80504	-2.17269	0.493645	1.07596e-05	0.000192063
ENSG00000121864	ZNF639	2862.13	3318.48	2228.81	0.569922	0.129515	1.08035e-05	0.000192642
ENSG00000184995	IFNE	8.07403	5.12367	19.6971	-1.78345	0.405286	1.0802e-05	0.000192642
ENSG00000230358	SPDYE21P	11.7044	8.4679	17.4773	-0.988761	0.224705	1.0812e-05	0.000192692
ENSG00000053328	METTL24	21.8844	15.2094	36.7129	-1.21781	0.276796	1.08414e-05	0.000193114
ENSG00000280163	AC040160.2	5.88956	4.19381	10.3894	-1.22554	0.278678	1.09403e-05	0.000194773
ENSG00000204248	COL11A2	1469.99	987	245.906	1.81888	0.413642	1.09645e-05	0.000195101
ENSG00000109163	GNRHR	9.64003	7.65603	19.3567	-1.25099	0.284557	1.10134e-05	0.000195867
ENSG00000179111	HES7	11.3652	3.79395	15.4249	-1.87409	0.426358	1.10483e-05	0.000196385
ENSG00000196372	ASB13	3063.08	3837.32	2257.47	0.755667	0.17192	1.10542e-05	0.000196387
ENSG00000168300	PCMTD1	5769.06	6849.64	3979.99	0.772333	0.175732	1.10801e-05	0.000196744
ENSG00000239453	SIDT1-AS1	2.09516	0.591875	3.3101	-2.18573	0.497401	1.11128e-05	0.000197219
ENSG00000148158	SNX30	1795.74	1420.14	2234.79	-0.648078	0.147582	1.12675e-05	0.000199821
ENSG00000182631	RXFP3	1.65687	0.690074	2.63149	-1.80983	0.412146	1.12712e-05	0.000199821
ENSG00000113070	HBEGF	758.688	652.149	1195.14	-0.857421	0.195265	1.12803e-05	0.000199878
ENSG00000081913	PHLPP1	2046.93	2132.52	1191.94	0.82467	0.187857	1.13418e-05	0.000200862
ENSG00000250722	SELENOP	4157.07	1542.8	3813.26	-1.26669	0.288593	1.13771e-05	0.000201381
ENSG00000137449	CPEB2	990.914	669.398	1173.42	-0.799624	0.182207	1.14116e-05	0.000201887
ENSG00000129003	VPS13C	3283.27	2606.79	4674.04	-0.828856	0.188916	1.14703e-05	0.000202818
ENSG00000134138	MEIS2	751.777	423.439	1011.6	-1.21629	0.277232	1.14789e-05	0.000202864
ENSG00000177112	MRVI1-AS1	10.5217	6.8333	19.7369	-1.4311	0.326235	1.15081e-05	0.000203273
ENSG00000168679	SLC16A4	445.024	355.693	709.955	-0.973751	0.221995	1.15264e-05	0.000203491
ENSG00000228492	RAB11FIP1P1	73.9783	52.7903	122.648	-1.17199	0.267207	1.15402e-05	0.000203628
ENSG00000131759	RARA	2615.23	1761.29	2706.81	-0.615719	0.140406	1.15834e-05	0.000204116
ENSG00000150054	MPP7	896.374	460.187	1038.99	-1.1444	0.260966	1.1586e-05	0.000204116
ENSG00000243478	AOX2P	1.84286	0.435728	2.57229	-2.23139	0.508816	1.15743e-05	0.000204116
ENSG00000165197	VEGFD	54.2434	24.5373	73.5275	-1.50273	0.342713	1.16099e-05	0.000204269
ENSG00000172172	MRPL13	3331.47	4021.62	2640.37	0.602227	0.137346	1.16122e-05	0.000204269
ENSG00000258425	AC013451.1	3.3505	2.3675	9.99902	-1.87941	0.428627	1.16129e-05	0.000204269
ENSG00000179813	FAM216B	3.43114	1.26199	6.57444	-2.07202	0.472662	1.16663e-05	0.000205103
ENSG00000106327	TFR2	366.993	491.845	183.314	1.35957	0.310164	1.16857e-05	0.000205336
ENSG00000105329	TGFB1	2792.72	2346.51	4168.51	-0.815406	0.186034	1.17007e-05	0.000205378
ENSG00000108468	CBX1	6914.25	8048.07	5360.05	0.581918	0.132763	1.16982e-05	0.000205378
ENSG00000273724	AC106782.5	6.35914	4.88717	11.8011	-1.22753	0.280074	1.17124e-05	0.000205378
ENSG00000279086	AC073130.3	21.268	16.223	32.0426	-0.943311	0.215227	1.17123e-05	0.000205378
ENSG00000090534	THPO	18.4609	11.4291	22.7766	-0.973771	0.222348	1.18954e-05	0.00020847
ENSG00000165379	LRFN5	39.537	21.88	53.3811	-1.24191	0.283589	1.19073e-05	0.00020847
ENSG00000167670	CHAF1A	2290.53	2919.99	1797.61	0.692837	0.158207	1.19058e-05	0.00020847
ENSG00000091656	ZFHX4	574.843	369.67	911.758	-1.25472	0.286543	1.19322e-05	0.000208798
ENSG00000143761	ARF1	45805	50394	35344.9	0.5086	0.116153	1.19397e-05	0.000208821
ENSG00000252332	RNU6-911P	2.75659	3.58881	0.851865	1.91324	0.43696	1.19483e-05	0.000208862
ENSG00000101444	AHCY	14962	17296	10905.5	0.658604	0.150428	1.19657e-05	0.00020906
ENSG00000112893	MAN2A1	2662.2	2187.75	3442.44	-0.647679	0.14797	1.20278e-05	0.000210035
ENSG00000088854	C20orf194	1178.55	950.767	1454.11	-0.607925	0.138911	1.20677e-05	0.000210537
ENSG00000127081	ZNF484	217.961	171.939	308.669	-0.829732	0.1896	1.20753e-05	0.000210537
ENSG00000142698	C1orf94	49.4211	85.7832	5.11255	2.884	0.659013	1.20742e-05	0.000210537
ENSG00000121022	COPS5	4836.8	5620.62	3920.6	0.516591	0.118068	1.21233e-05	0.000211267
ENSG00000107249	GLIS3	580.472	434.641	924.98	-1.05977	0.242312	1.22242e-05	0.000212914
ENSG00000151789	ZNF385D	210.22	110.848	256.383	-1.17607	0.268943	1.22594e-05	0.000213417
ENSG00000278845	MRPL45	2071.84	2350.02	1608.21	0.543418	0.124273	1.22685e-05	0.000213466
ENSG00000186081	KRT5	46813.2	30726.4	122644	-1.82054	0.416361	1.22829e-05	0.000213606
ENSG00000230612	AC004039.1	6.44744	4.72354	11.2193	-1.15816	0.264935	1.23398e-05	0.000214484
ENSG00000101846	STS	1153.9	828.878	1538.75	-0.877444	0.200738	1.23627e-05	0.000214773
ENSG00000163468	CCT3	33271.1	38214.6	26201.8	0.540839	0.123745	1.23905e-05	0.000215144
ENSG00000241158	ADAMTS9-AS1	41.9378	23.1304	65.4064	-1.42604	0.326298	1.24033e-05	0.000215256
ENSG00000167588	GPD1	593.224	276.92	1054.73	-1.78508	0.408514	1.24414e-05	0.000215696
ENSG00000242992	FTH1P4	16.1546	11.6609	29.8307	-1.28748	0.294632	1.24364e-05	0.000215696
ENSG00000127920	GNG11	1091.18	696.576	1255.22	-0.837595	0.191712	1.24802e-05	0.000216257
ENSG00000092199	HNRNPC	27048.3	29206	23230.9	0.329363	0.0753884	1.24883e-05	0.000216286
ENSG00000175606	TMEM70	1894.81	2213.46	1458.96	0.596257	0.136498	1.25251e-05	0.000216812
ENSG00000118515	SGK1	4283.85	3184.69	5775.87	-0.845152	0.193483	1.25331e-05	0.00021684
ENSG00000101000	PROCR	698.115	602.138	1149.57	-0.912567	0.208982	1.26122e-05	0.000218097
ENSG00000115468	EFHD1	11295.9	12606.1	5111.61	1.24911	0.286105	1.26581e-05	0.000218572
ENSG00000214553	LRRC37A11P	7.07602	2.95763	8.74308	-1.46998	0.336686	1.26534e-05	0.000218572
ENSG00000267724	AC012254.3	12.9692	7.73724	22.3908	-1.43466	0.328604	1.26591e-05	0.000218572
ENSG00000116194	ANGPTL1	112.118	59.4599	155.839	-1.33598	0.306051	1.26996e-05	0.000219159
ENSG00000150636	CCDC102B	275.648	214.436	351.723	-0.704469	0.161433	1.27796e-05	0.000220426
ENSG00000259207	ITGB3	228.783	151.532	399.082	-1.33657	0.306311	1.28032e-05	0.000220721
ENSG00000164756	SLC30A8	62.533	6.55781	37.2731	-2.23759	0.512852	1.28272e-05	0.000220987
ENSG00000177202	SPACA4	7.42563	4.59758	14.8166	-1.57872	0.361846	1.28317e-05	0.000220987
ENSG00000205502	C2CD4B	123.029	30.0111	89.9692	-1.51162	0.346494	1.28525e-05	0.000221232
ENSG00000277687	AL139407.1	25.8005	17.4221	37.4824	-1.06479	0.244091	1.2872e-05	0.000221454
ENSG00000134830	C5AR2	175.533	99.5884	214.819	-1.08174	0.248072	1.29714e-05	0.000223052
ENSG00000252942	RNA5SP290	1.04756	0.452475	2.43135	-2.06084	0.47267	1.30069e-05	0.000223548
ENSG00000113532	ST8SIA4	969.782	879.14	1508.09	-0.766476	0.175847	1.30803e-05	0.000224695
ENSG00000260711	AL121839.2	427.141	213.51	483.535	-1.14854	0.263526	1.31044e-05	0.000224994
ENSG00000261245	AC093520.2	2.45117	1.68021	6.10771	-1.68091	0.385743	1.31504e-05	0.000225669
ENSG00000270760	AD001527.1	6.30324	4.14231	11.6812	-1.37565	0.315747	1.31964e-05	0.000226344
ENSG00000233521	LINC01638	12.112	6.64119	16.6295	-1.2716	0.291914	1.32413e-05	0.000226999
ENSG00000132603	NIP7	2308.6	2800.52	1955.5	0.515272	0.118303	1.32756e-05	0.00022724
ENSG00000239393	AC146507.1	1.80612	0.864119	4.01414	-1.94321	0.446127	1.32631e-05	0.00022724
ENSG00000257060	AC091078.1	49.2869	95.8275	24.9749	1.80602	0.414648	1.32732e-05	0.00022724
ENSG00000166446	CDYL2	888.058	568.96	1073.06	-0.899755	0.206642	1.33575e-05	0.000228411
ENSG00000182810	DDX28	960.916	1098.98	761.829	0.525542	0.120696	1.33509e-05	0.000228411
ENSG00000248429	FAM198B-AS1	145.26	61.6686	161.775	-1.33934	0.307641	1.33927e-05	0.000228897
ENSG00000129646	QRICH2	606.64	824.895	380.02	1.08971	0.250352	1.34454e-05	0.000229681
ENSG00000205358	MT1H	59.393	118.288	35.6167	1.63919	0.376622	1.34677e-05	0.000229945
ENSG00000197702	PARVA	5527.06	4711.9	6821.02	-0.530158	0.121822	1.3495e-05	0.000230296
ENSG00000187147	RNF220	4420.82	5256.55	3880.98	0.436005	0.100192	1.35095e-05	0.000230426
ENSG00000112139	MDGA1	338.771	223.47	491.572	-1.10509	0.253958	1.35229e-05	0.000230538
ENSG00000117148	ACTL8	1251.03	2125.47	311.096	2.34279	0.538416	1.35358e-05	0.000230577
ENSG00000254122	PCDHGB7	172.302	104.284	241.756	-1.17606	0.270288	1.35429e-05	0.000230577
ENSG00000272368	AC074032.1	43.3801	28.5592	54.4332	-0.899228	0.206667	1.35457e-05	0.000230577
ENSG00000161544	CYGB	801.189	521.526	1104.83	-1.05591	0.242705	1.35779e-05	0.000231009
ENSG00000250777	AC131956.2	1.29108	0.806488	3.22034	-1.77415	0.407891	1.36408e-05	0.000231962
ENSG00000263588	AC091043.1	6.52161	8.1603	1.68072	1.98739	0.456995	1.36875e-05	0.00023264
ENSG00000235681	AC245884.3	13.5781	8.96681	19.8883	-1.09257	0.251254	1.37085e-05	0.000232879
ENSG00000213721	HMGN2P30	1.17769	0.573465	3.22983	-2.1172	0.486948	1.37452e-05	0.000233385
ENSG00000124102	PI3	2526.72	917.874	5541.08	-2.25492	0.518704	1.37881e-05	0.000233768
ENSG00000164128	NPY1R	2473.17	2538.86	528.353	1.99446	0.458785	1.3785e-05	0.000233768
ENSG00000258679	AC121758.1	2.46533	1.5086	3.90095	-1.24332	0.286004	1.37885e-05	0.000233768
ENSG00000253991	AP001207.2	1.74665	0.889248	4.45554	-1.98905	0.457592	1.38146e-05	0.000234091
ENSG00000254399	GLYATL1P4	62.778	8.04951	38.6111	-2.04928	0.471559	1.38791e-05	0.000235066
ENSG00000169641	LUZP1	2888.89	2495.02	3764.77	-0.58854	0.135468	1.39591e-05	0.000236303
ENSG00000116106	EPHA4	1139.26	621.949	1534.91	-1.25757	0.289523	1.40181e-05	0.000237184
ENSG00000130347	RTN4IP1	680.052	842.148	515.056	0.701293	0.161461	1.40275e-05	0.000237223
ENSG00000166840	GLYATL1	283.797	72.0361	246.529	-1.67296	0.385319	1.41347e-05	0.000238918
ENSG00000011083	SLC6A7	16.5434	12.0816	35.5616	-1.47058	0.33876	1.41793e-05	0.000239439
ENSG00000188089	PLA2G4E	73.569	12.5263	62.3039	-2.07555	0.478121	1.41798e-05	0.000239439
[truncated: 6,871 more rows]
