# Supplementary material for: Integrative analysis of breast cancer profiles in TCGA by TNBC subgrouping reveals novel microRNA-specific clusters, including miR-17-92a, distinguishing basal-like 1 and basal-like 2 TNBC subtypes
Source: BMC Cancer. 2020 Feb 21;20:141. doi: 10.1186/s12885-020-6600-6 (PMC7035760; doi:10.1186/s12885-020-6600-6)
Supplement: Supplementary file 3 — Additional file 3. FA mRNAs – Detailed results of functional analysis of differentially expressed mRNAs between BL1 and BL2 subtypes. [file 12885_2020_6600_MOESM3_ESM.xlsx]

## Sheet: DAVID - Annotation Clusters
	down-regulated genes														up-regulated genes
	Annotation Cluster 1	Enrichment Score: 38.608137094661494													Annotation Cluster 1	Enrichment Score: 6.28226134714068
	Category	Term	Count	%	PValue	Genes	List Total	Pop Hits	Pop Total	Fold Enrichment	Bonferroni	Benjamini	FDR		Category	Term	Count	%	PValue	Genes	List Total	Pop Hits	Pop Total	Fold Enrichment	Bonferroni	Benjamini	FDR
	UP_SEQ_FEATURE	signal peptide	264	35.2	9.87721e-51	ENSG00000084636, ENSG00000130635, ENSG00000204262, ENSG00000134827, ENSG00000164318, ENSG00000002726, ENSG00000174804, ENSG00000115414, ENSG00000007306, ENSG00000080293, ENSG00000161638, ENSG00000081051, ENSG00000119699, ENSG00000134121, ENSG00000167165, ENSG00000106366, ENSG00000169851, ENSG00000119681, ENSG00000118094, ENSG00000196159, ENSG00000087303, ENSG00000197479, ENSG00000165323, ENSG0000…	639	3346	20063	2.47727	2.0189e-47	2.0189e-47	1.70252e-47		UP_KEYWORDS	RNA-binding	67	7.85463	1.31956e-12	ENSG00000120948, ENSG00000198231, ENSG00000100823, ENSG00000151014, ENSG00000161547, ENSG00000102241, ENSG00000132463, ENSG00000083896, ENSG00000183684, ENSG00000136628, ENSG00000114503, ENSG00000145216, ENSG00000185252, ENSG00000111605, ENSG00000121390, ENSG00000160679, ENSG00000265241, ENSG00000136450, ENSG00000134453, ENSG00000165609, ENSG00000122406, ENSG00000124562, ENSG00000135486, ENSG0000…	788	665	20581	2.63144	5.22566e-10	1.74189e-10	1.83791e-09
	UP_KEYWORDS	Secreted	187	24.9333	2.01208e-45	ENSG00000122133, ENSG00000084636, ENSG00000150630, ENSG00000130635, ENSG00000182871, ENSG00000204262, ENSG00000134827, ENSG00000130173, ENSG00000164318, ENSG00000127241, ENSG00000002726, ENSG00000161381, ENSG00000143341, ENSG00000167779, ENSG00000115414, ENSG00000087128, ENSG00000257017, ENSG00000115594, ENSG00000171951, ENSG00000122641, ENSG00000081051, ENSG00000115602, ENSG00000125848, ENSG0000…	648	1965	20581	3.02253	7.40444e-43	7.40444e-43	2.77238e-42		UP_KEYWORDS	mRNA splicing	35	4.10317	3.97471e-10	ENSG00000120948, ENSG00000161547, ENSG00000147274, ENSG00000205937, ENSG00000112081, ENSG00000132819, ENSG00000083896, ENSG00000183684, ENSG00000115128, ENSG00000137168, ENSG00000203867, ENSG00000114503, ENSG00000162664, ENSG00000153187, ENSG00000134186, ENSG00000131051, ENSG00000265241, ENSG00000136450, ENSG00000119953, ENSG00000182004, ENSG00000134453, ENSG00000100410, ENSG00000204392, ENSG0000…	788	260	20581	3.51589	1.57398e-07	3.14797e-08	5.53584e-07
	UP_KEYWORDS	Glycoprotein	295	39.3333	4.6379e-41	ENSG00000084636, ENSG00000204262, ENSG00000134827, ENSG00000123989, ENSG00000164318, ENSG00000002726, ENSG00000174804, ENSG00000115414, ENSG00000007306, ENSG00000080293, ENSG00000218336, ENSG00000161638, ENSG00000081051, ENSG00000119699, ENSG00000134121, ENSG00000167165, ENSG00000106366, ENSG00000169851, ENSG00000119681, ENSG00000118094, ENSG00000196159, ENSG00000087303, ENSG00000197479, ENSG0000…	648	4551	20581	2.05876	1.70675e-38	8.53373e-39	6.39043e-38		UP_KEYWORDS	mRNA processing	40	4.68933	5.12856e-10	ENSG00000120948, ENSG00000151014, ENSG00000161547, ENSG00000147274, ENSG00000205937, ENSG00000112081, ENSG00000132463, ENSG00000132819, ENSG00000083896, ENSG00000183684, ENSG00000115128, ENSG00000137168, ENSG00000203867, ENSG00000114503, ENSG00000145216, ENSG00000162664, ENSG00000153187, ENSG00000134186, ENSG00000111605, ENSG00000131051, ENSG00000265241, ENSG00000136450, ENSG00000101138, ENSG0000…	788	332	20581	3.14675	2.03091e-07	3.38485e-08	7.14288e-07
	UP_KEYWORDS	Signal	277	36.9333	5.93013e-40	ENSG00000139988, ENSG00000084636, ENSG00000130635, ENSG00000204262, ENSG00000134827, ENSG00000164318, ENSG00000002726, ENSG00000174804, ENSG00000115414, ENSG00000007306, ENSG00000080293, ENSG00000106258, ENSG00000161638, ENSG00000081051, ENSG00000119699, ENSG00000134121, ENSG00000167165, ENSG00000106366, ENSG00000169851, ENSG00000119681, ENSG00000118094, ENSG00000196159, ENSG00000087303, ENSG0000…	648	4160	20581	2.11484	2.18229e-37	7.27429e-38	8.17096e-37		KEGG_PATHWAY	hsa03040:Spliceosome	24	2.8136	2.22624e-09	ENSG00000198231, ENSG00000204392, ENSG00000161547, ENSG00000124562, ENSG00000147274, ENSG00000135486, ENSG00000167088, ENSG00000112081, ENSG00000079134, ENSG00000115875, ENSG00000183684, ENSG00000115128, ENSG00000137168, ENSG00000114503, ENSG00000153187, ENSG00000134186, ENSG00000162385, ENSG00000265241, ENSG00000136450, ENSG00000119953, ENSG00000182004, ENSG00000134453, ENSG00000100410, ENSG0000…	278	133	6879	4.46519	5.07583e-07	5.07583e-07	2.85015e-06
	UP_SEQ_FEATURE	glycosylation site:N-linked (GlcNAc...)	277	36.9333	8.95063e-38	ENSG00000084636, ENSG00000204262, ENSG00000134827, ENSG00000123989, ENSG00000164318, ENSG00000002726, ENSG00000174804, ENSG00000115414, ENSG00000007306, ENSG00000080293, ENSG00000218336, ENSG00000161638, ENSG00000081051, ENSG00000119699, ENSG00000134121, ENSG00000167165, ENSG00000106366, ENSG00000169851, ENSG00000119681, ENSG00000118094, ENSG00000196159, ENSG00000087303, ENSG00000197479, ENSG0000…	639	4234	20063	2.05411	1.82951e-34	9.14755e-35	1.54281e-34		GOTERM_BP_DIRECT	GO:0000398~mRNA splicing, via spliceosome	30	3.517	4.36421e-08	ENSG00000161547, ENSG00000147274, ENSG00000205937, ENSG00000112081, ENSG00000102241, ENSG00000183684, ENSG00000115128, ENSG00000137168, ENSG00000114503, ENSG00000145216, ENSG00000153187, ENSG00000121390, ENSG00000265241, ENSG00000101138, ENSG00000136450, ENSG00000182004, ENSG00000100410, ENSG00000204392, ENSG00000147669, ENSG00000124562, ENSG00000167088, ENSG00000135486, ENSG00000115875, ENSG0000…	697	222	16792	3.25565	0.000102946	5.14746e-05	7.64809e-05
	UP_KEYWORDS	Disulfide bond	235	31.3333	2.65957e-34	ENSG00000165474, ENSG00000130635, ENSG00000204262, ENSG00000134827, ENSG00000164318, ENSG00000002726, ENSG00000197467, ENSG00000174804, ENSG00000007306, ENSG00000115414, ENSG00000218336, ENSG00000161638, ENSG00000081051, ENSG00000119699, ENSG00000134121, ENSG00000119681, ENSG00000118094, ENSG00000196159, ENSG00000087303, ENSG00000165323, ENSG00000078098, ENSG00000049192, ENSG00000153246, ENSG0000…	648	3434	20581	2.1735	9.78722e-32	2.4468e-32	3.66455e-31		GOTERM_MF_DIRECT	GO:0003723~RNA binding	52	6.09613	7.17846e-08	ENSG00000120948, ENSG00000091127, ENSG00000197183, ENSG00000102241, ENSG00000132463, ENSG00000083896, ENSG00000114503, ENSG00000156482, ENSG00000187595, ENSG00000185252, ENSG00000111605, ENSG00000265241, ENSG00000136450, ENSG00000143621, ENSG00000134453, ENSG00000122406, ENSG00000135486, ENSG00000132603, ENSG00000111364, ENSG00000071626, ENSG00000146109, ENSG00000115053, ENSG00000196793, ENSG0000…	707	547	16881	2.26984	5.52726e-05	2.76367e-05	0.000109636
	UP_SEQ_FEATURE	disulfide bond	196	26.1333	4.25316e-26	ENSG00000134827, ENSG00000164318, ENSG00000174804, ENSG00000007306, ENSG00000115414, ENSG00000218336, ENSG00000161638, ENSG00000081051, ENSG00000119699, ENSG00000134121, ENSG00000119681, ENSG00000196159, ENSG00000087303, ENSG00000078098, ENSG00000165323, ENSG00000049192, ENSG00000153246, ENSG00000215704, ENSG00000198719, ENSG00000134013, ENSG00000137745, ENSG00000168702, ENSG00000113140, ENSG0000…	639	2917	20063	2.10967	8.69345e-23	2.89782e-23	7.33112e-23		SMART	SM00360:RRM	28	3.28253	7.41556e-08	ENSG00000120948, ENSG00000161547, ENSG00000147274, ENSG00000205937, ENSG00000112081, ENSG00000102241, ENSG00000132463, ENSG00000132819, ENSG00000100227, ENSG00000183684, ENSG00000115128, ENSG00000152795, ENSG00000114503, ENSG00000203867, ENSG00000151846, ENSG00000111605, ENSG00000131051, ENSG00000121390, ENSG00000265241, ENSG00000136450, ENSG00000135486, ENSG00000115875, ENSG00000071626, ENSG0000…	400	212	10057	3.32071	2.11341e-05	2.11341e-05	9.83188e-05
															INTERPRO	IPR000504:RNA recognition motif domain	29	3.39977	8.733e-08	ENSG00000120948, ENSG00000161547, ENSG00000147274, ENSG00000205937, ENSG00000112081, ENSG00000102241, ENSG00000132463, ENSG00000132819, ENSG00000100227, ENSG00000183684, ENSG00000115128, ENSG00000152795, ENSG00000114503, ENSG00000203867, ENSG00000151846, ENSG00000111605, ENSG00000131051, ENSG00000121390, ENSG00000265241, ENSG00000136450, ENSG00000134453, ENSG00000135486, ENSG00000115875, ENSG0000…	734	226	18559	3.2445	0.000112649	0.000112649	0.000142454
	Annotation Cluster 2	Enrichment Score: 8.783043292064626													INTERPRO	IPR012677:Nucleotide-binding, alpha-beta plait	31	3.63423	2.10616e-07	ENSG00000120948, ENSG00000161547, ENSG00000147274, ENSG00000205937, ENSG00000112081, ENSG00000102241, ENSG00000132463, ENSG00000132819, ENSG00000100227, ENSG00000127993, ENSG00000183684, ENSG00000115128, ENSG00000152795, ENSG00000203867, ENSG00000114503, ENSG00000151846, ENSG00000111605, ENSG00000131051, ENSG00000121390, ENSG00000265241, ENSG00000136450, ENSG00000134453, ENSG00000135486, ENSG0000…	734	264	18559	2.96904	0.000271658	0.000135838	0.00034356
	Category	Term	Count	%	PValue	Genes	List Total	Pop Hits	Pop Total	Fold Enrichment	Bonferroni	Benjamini	FDR		GOTERM_MF_DIRECT	GO:0000166~nucleotide binding	35	4.10317	4.07715e-06	ENSG00000120948, ENSG00000161547, ENSG00000147274, ENSG00000205937, ENSG00000176890, ENSG00000112081, ENSG00000102241, ENSG00000155897, ENSG00000132463, ENSG00000132819, ENSG00000100227, ENSG00000127993, ENSG00000183684, ENSG00000115128, ENSG00000152795, ENSG00000203867, ENSG00000114503, ENSG00000151846, ENSG00000111605, ENSG00000143321, ENSG00000131051, ENSG00000121390, ENSG00000265241, ENSG0000…	707	348	16881	2.40142	0.00313449	0.00104592	0.00622682
	GOTERM_BP_DIRECT	GO:0030198~extracellular matrix organization	38	5.06667	1.16452e-17	ENSG00000187955, ENSG00000084636, ENSG00000130635, ENSG00000204262, ENSG00000182871, ENSG00000143382, ENSG00000113140, ENSG00000164318, ENSG00000197467, ENSG00000163359, ENSG00000139329, ENSG00000197565, ENSG00000115414, ENSG00000113083, ENSG00000080573, ENSG00000082781, ENSG00000161638, ENSG00000164692, ENSG00000137809, ENSG00000041982, ENSG00000213949, ENSG00000154721, ENSG00000005884, ENSG0000…	574	196	16792	5.67176	2.75992e-14	2.75992e-14	2.04186e-14		GOTERM_BP_DIRECT	GO:0008380~RNA splicing	22	2.57913	5.26853e-06	ENSG00000120948, ENSG00000163156, ENSG00000161547, ENSG00000205937, ENSG00000167088, ENSG00000079134, ENSG00000132819, ENSG00000115875, ENSG00000203867, ENSG00000114503, ENSG00000162664, ENSG00000134186, ENSG00000108561, ENSG00000104413, ENSG00000090470, ENSG00000164944, ENSG00000156469, ENSG00000131051, ENSG00000117751, ENSG00000124383, ENSG00000265241, ENSG00000092199	697	166	16792	3.19289	0.0123516	0.00206927	0.00923246
	KEGG_PATHWAY	hsa04512:ECM-receptor interaction	18	2.4	7.77477e-09	ENSG00000005884, ENSG00000130635, ENSG00000204262, ENSG00000053747, ENSG00000163359, ENSG00000108821, ENSG00000197565, ENSG00000115414, ENSG00000080573, ENSG00000082781, ENSG00000112769, ENSG00000161638, ENSG00000164692, ENSG00000186340, ENSG00000164171, ENSG00000137809, ENSG00000213949, ENSG00000041982	247	87	6879	5.76211	1.60938e-06	1.60938e-06	9.79974e-06		UP_KEYWORDS	Spliceosome	17	1.99297	2.79387e-05	ENSG00000204392, ENSG00000147274, ENSG00000167088, ENSG00000135486, ENSG00000183684, ENSG00000137168, ENSG00000153187, ENSG00000134186, ENSG00000162385, ENSG00000117751, ENSG00000265241, ENSG00000136450, ENSG00000119953, ENSG00000182004, ENSG00000134453, ENSG00000100410, ENSG00000092199	788	127	20581	3.49611	0.0110029	0.000737321	0.0389051
	KEGG_PATHWAY	hsa04510:Focal adhesion	26	3.46667	6.43485e-08	ENSG00000005884, ENSG00000105971, ENSG00000105974, ENSG00000150630, ENSG00000113721, ENSG00000130635, ENSG00000204262, ENSG00000053747, ENSG00000163359, ENSG00000108821, ENSG00000197565, ENSG00000119630, ENSG00000115414, ENSG00000080573, ENSG00000128591, ENSG00000112769, ENSG00000082781, ENSG00000089159, ENSG00000161638, ENSG00000017427, ENSG00000164692, ENSG00000164171, ENSG00000186340, ENSG0000…	247	206	6879	3.51507	1.33201e-05	4.44004e-06	8.11084e-05		GOTERM_CC_DIRECT	GO:0071013~catalytic step 2 spliceosome	14	1.64127	8.15566e-05	ENSG00000204392, ENSG00000147274, ENSG00000167088, ENSG00000135486, ENSG00000183684, ENSG00000115128, ENSG00000137168, ENSG00000153187, ENSG00000162385, ENSG00000265241, ENSG00000136450, ENSG00000182004, ENSG00000100410, ENSG00000092199	738	92	18224	3.75775	0.0399597	0.00677362	0.117381
	KEGG_PATHWAY	hsa04151:PI3K-Akt signaling pathway	25	3.33333	0.00126605	ENSG00000005884, ENSG00000196468, ENSG00000130635, ENSG00000150630, ENSG00000113721, ENSG00000204262, ENSG00000163359, ENSG00000053747, ENSG00000108821, ENSG00000197565, ENSG00000119630, ENSG00000115414, ENSG00000080573, ENSG00000082781, ENSG00000112769, ENSG00000017427, ENSG00000161638, ENSG00000164692, ENSG00000124762, ENSG00000186340, ENSG00000164171, ENSG00000137809, ENSG00000077238, ENSG0000…	247	345	6879	2.01813	0.230673	0.0367697	1.58413		UP_SEQ_FEATURE	domain:RRM	16	1.87573	0.000227479	ENSG00000161547, ENSG00000147274, ENSG00000205937, ENSG00000112081, ENSG00000132819, ENSG00000100227, ENSG00000115875, ENSG00000183684, ENSG00000115128, ENSG00000203867, ENSG00000114503, ENSG00000146109, ENSG00000111605, ENSG00000265241, ENSG00000134453, ENSG00000092199	775	135	20063	3.06818	0.349037	0.349037	0.387744
															GOTERM_BP_DIRECT	GO:0006397~mRNA processing	19	2.22743	0.000469991	ENSG00000120948, ENSG00000163156, ENSG00000151014, ENSG00000161547, ENSG00000135486, ENSG00000132819, ENSG00000115875, ENSG00000203867, ENSG00000162664, ENSG00000134186, ENSG00000108561, ENSG00000104413, ENSG00000111605, ENSG00000164944, ENSG00000131051, ENSG00000117751, ENSG00000265241, ENSG00000136450, ENSG00000119953	697	179	16792	2.55723	0.670102	0.0631514	0.820449
	Annotation Cluster 3	Enrichment Score: 8.48704587847201													UP_SEQ_FEATURE	domain:RRM 1	14	1.64127	0.0010899	ENSG00000115053, ENSG00000120948, ENSG00000104413, ENSG00000135486, ENSG00000102241, ENSG00000131051, ENSG00000121390, ENSG00000138668, ENSG00000132463, ENSG00000107105, ENSG00000136450, ENSG00000152795, ENSG00000071626, ENSG00000151846	775	125	20063	2.89943	0.872261	0.402166	1.84495
	Category	Term	Count	%	PValue	Genes	List Total	Pop Hits	Pop Total	Fold Enrichment	Bonferroni	Benjamini	FDR		UP_SEQ_FEATURE	domain:RRM 2	14	1.64127	0.0010899	ENSG00000115053, ENSG00000120948, ENSG00000104413, ENSG00000135486, ENSG00000102241, ENSG00000131051, ENSG00000121390, ENSG00000138668, ENSG00000132463, ENSG00000107105, ENSG00000136450, ENSG00000152795, ENSG00000071626, ENSG00000151846	775	125	20063	2.89943	0.872261	0.402166	1.84495
	GOTERM_MF_DIRECT	GO:0005509~calcium ion binding	73	9.73333	2.31664e-17	ENSG00000163430, ENSG00000164318, ENSG00000127241, ENSG00000002726, ENSG00000143341, ENSG00000162804, ENSG00000254245, ENSG00000256812, ENSG00000253537, ENSG00000113555, ENSG00000171777, ENSG00000166147, ENSG00000140937, ENSG00000099953, ENSG00000196754, ENSG00000175471, ENSG00000169851, ENSG00000119681, ENSG00000038295, ENSG00000196159, ENSG00000164176, ENSG00000162949, ENSG00000145147, ENSG0000…	563	717	16881	3.05277	1.57531e-14	1.57531e-14	3.48008e-14
	INTERPRO	IPR013032:EGF-like, conserved site	36	4.8	2.11532e-16	ENSG00000104368, ENSG00000122861, ENSG00000165124, ENSG00000168702, ENSG00000164318, ENSG00000127241, ENSG00000143341, ENSG00000162804, ENSG00000218336, ENSG00000187800, ENSG00000010327, ENSG00000148702, ENSG00000172638, ENSG00000041982, ENSG00000149256, ENSG00000166147, ENSG00000038295, ENSG00000119681, ENSG00000205277, ENSG00000196159, ENSG00000164176, ENSG00000145147, ENSG00000074181, ENSG0000…	604	199	18559	5.55862	2.18714e-13	2.18714e-13	3.55271e-13		Annotation Cluster 2	Enrichment Score: 5.759741485888095
	INTERPRO	IPR000742:Epidermal growth factor-like domain	38	5.06667	7.77089e-16	ENSG00000104368, ENSG00000099139, ENSG00000122861, ENSG00000165124, ENSG00000168702, ENSG00000164318, ENSG00000143341, ENSG00000162804, ENSG00000218336, ENSG00000187800, ENSG00000010327, ENSG00000148702, ENSG00000148848, ENSG00000172638, ENSG00000041982, ENSG00000149256, ENSG00000166147, ENSG00000038295, ENSG00000119681, ENSG00000196159, ENSG00000164176, ENSG00000145147, ENSG00000074181, ENSG0000…	604	231	18559	5.05463	7.65499e-13	3.82805e-13	1.22125e-12		Category	Term	Count	%	PValue	Genes	List Total	Pop Hits	Pop Total	Fold Enrichment	Bonferroni	Benjamini	FDR
	UP_KEYWORDS	EGF-like domain	37	4.93333	4.78777e-15	ENSG00000104368, ENSG00000122861, ENSG00000165124, ENSG00000168702, ENSG00000164318, ENSG00000127241, ENSG00000143341, ENSG00000162804, ENSG00000218336, ENSG00000187800, ENSG00000010327, ENSG00000148702, ENSG00000148848, ENSG00000172638, ENSG00000041982, ENSG00000149256, ENSG00000166147, ENSG00000038295, ENSG00000119681, ENSG00000205277, ENSG00000196159, ENSG00000164176, ENSG00000145147, ENSG0000…	648	238	20581	4.9376	1.75682e-12	2.19602e-13	6.57252e-12		GOTERM_BP_DIRECT	GO:0006406~mRNA export from nucleus	22	2.57913	6.43366e-10	ENSG00000161547, ENSG00000205937, ENSG00000112081, ENSG00000079134, ENSG00000100227, ENSG00000115875, ENSG00000183684, ENSG00000108559, ENSG00000114503, ENSG00000145216, ENSG00000058804, ENSG00000120533, ENSG00000085415, ENSG00000138750, ENSG00000101146, ENSG00000111581, ENSG00000162385, ENSG00000160679, ENSG00000265241, ENSG00000136450, ENSG00000125450, ENSG00000213024	697	100	16792	5.3002	1.5177e-06	1.5177e-06	1.12747e-06
	INTERPRO	IPR001881:EGF-like calcium-binding	26	3.46667	3.45656e-13	ENSG00000165124, ENSG00000168702, ENSG00000164318, ENSG00000127241, ENSG00000143341, ENSG00000162804, ENSG00000010327, ENSG00000148702, ENSG00000172638, ENSG00000166147, ENSG00000119681, ENSG00000038295, ENSG00000196159, ENSG00000164176, ENSG00000145147, ENSG00000074181, ENSG00000087303, ENSG00000178726, ENSG00000165323, ENSG00000168487, ENSG00000123384, ENSG00000038427, ENSG00000184347, ENSG0000…	604	127	18559	6.29053	3.40428e-10	1.13476e-10	5.45008e-10		UP_KEYWORDS	mRNA transport	20	2.34467	1.84002e-08	ENSG00000135486, ENSG00000112081, ENSG00000079134, ENSG00000100227, ENSG00000115875, ENSG00000183684, ENSG00000108559, ENSG00000114503, ENSG00000058804, ENSG00000120533, ENSG00000085415, ENSG00000153207, ENSG00000138750, ENSG00000111581, ENSG00000162385, ENSG00000160679, ENSG00000265241, ENSG00000136450, ENSG00000125450, ENSG00000213024	788	106	20581	4.92793	7.28647e-06	8.0961e-07	2.56272e-05
	UP_SEQ_FEATURE	domain:EGF-like 1	25	3.33333	4.63153e-13	ENSG00000165124, ENSG00000168702, ENSG00000164318, ENSG00000162804, ENSG00000218336, ENSG00000187800, ENSG00000010327, ENSG00000148702, ENSG00000149256, ENSG00000166147, ENSG00000119681, ENSG00000196159, ENSG00000164176, ENSG00000145147, ENSG00000074181, ENSG00000087303, ENSG00000178726, ENSG00000165323, ENSG00000145113, ENSG00000123384, ENSG00000038427, ENSG00000184347, ENSG00000186340, ENSG0000…	639	120	20063	6.54115	9.4675e-10	1.8935e-10	7.98384e-10		GOTERM_BP_DIRECT	GO:0031124~mRNA 3'-end processing	14	1.64127	8.19111e-08	ENSG00000161547, ENSG00000205937, ENSG00000112081, ENSG00000079134, ENSG00000115875, ENSG00000100227, ENSG00000183684, ENSG00000114503, ENSG00000145216, ENSG00000162385, ENSG00000160679, ENSG00000265241, ENSG00000101138, ENSG00000136450	697	50	16792	6.74571	0.00019321	6.44074e-05	0.000143545
	SMART	SM00181:EGF	33	4.4	3.16082e-12	ENSG00000099139, ENSG00000165124, ENSG00000168702, ENSG00000164318, ENSG00000143341, ENSG00000162804, ENSG00000218336, ENSG00000187800, ENSG00000010327, ENSG00000148702, ENSG00000172638, ENSG00000041982, ENSG00000149256, ENSG00000166147, ENSG00000038295, ENSG00000119681, ENSG00000196159, ENSG00000164176, ENSG00000145147, ENSG00000074181, ENSG00000087303, ENSG00000053747, ENSG00000178726, ENSG0000…	407	188	10057	4.33741	7.33307e-10	7.33307e-10	4.05789e-09		GOTERM_BP_DIRECT	GO:0006369~termination of RNA polymerase II transcription	15	1.7585	2.71134e-07	ENSG00000161547, ENSG00000205937, ENSG00000112081, ENSG00000079134, ENSG00000115875, ENSG00000100227, ENSG00000183684, ENSG00000114503, ENSG00000145216, ENSG00000162385, ENSG00000160679, ENSG00000265241, ENSG00000101138, ENSG00000136450, ENSG00000182004	697	64	16792	5.64652	0.000639401	0.000159889	0.00047515
	INTERPRO	IPR018097:EGF-like calcium-binding, conserved site	22	2.93333	1.09833e-11	ENSG00000166147, ENSG00000038295, ENSG00000119681, ENSG00000196159, ENSG00000164176, ENSG00000165124, ENSG00000145147, ENSG00000074181, ENSG00000168702, ENSG00000087303, ENSG00000127241, ENSG00000178726, ENSG00000143341, ENSG00000162804, ENSG00000165323, ENSG00000168487, ENSG00000123384, ENSG00000038427, ENSG00000172638, ENSG00000184347, ENSG00000198719, ENSG00000173706	604	102	18559	6.62735	1.08186e-08	2.70464e-09	1.73199e-08		GOTERM_BP_DIRECT	GO:0006405~RNA export from nucleus	14	1.64127	2.76624e-07	ENSG00000161547, ENSG00000205937, ENSG00000135486, ENSG00000112081, ENSG00000079134, ENSG00000115875, ENSG00000100227, ENSG00000183684, ENSG00000114503, ENSG00000162385, ENSG00000160679, ENSG00000265241, ENSG00000136450, ENSG00000213024	697	55	16792	6.13246	0.000652343	0.000130503	0.00048477
	SMART	SM00179:EGF_CA	26	3.46667	3.10039e-11	ENSG00000165124, ENSG00000168702, ENSG00000164318, ENSG00000127241, ENSG00000143341, ENSG00000162804, ENSG00000010327, ENSG00000148702, ENSG00000172638, ENSG00000166147, ENSG00000119681, ENSG00000038295, ENSG00000196159, ENSG00000164176, ENSG00000145147, ENSG00000074181, ENSG00000087303, ENSG00000178726, ENSG00000165323, ENSG00000168487, ENSG00000123384, ENSG00000038427, ENSG00000184347, ENSG0000…	407	127	10057	5.05876	7.1929e-09	3.59645e-09	3.98032e-08		GOTERM_CC_DIRECT	GO:0016607~nuclear speck	22	2.57913	6.81826e-05	ENSG00000120948, ENSG00000198231, ENSG00000163156, ENSG00000100823, ENSG00000161547, ENSG00000205937, ENSG00000112081, ENSG00000079134, ENSG00000083896, ENSG00000100227, ENSG00000183684, ENSG00000164944, ENSG00000131051, ENSG00000121390, ENSG00000162385, ENSG00000117751, ENSG00000160679, ENSG00000265241, ENSG00000136450, ENSG00000119953, ENSG00000198783, ENSG00000100410	738	201	18224	2.7028	0.0335179	0.0067953	0.098141
	INTERPRO	IPR000152:EGF-type aspartate/asparagine hydroxylation site	21	2.8	1.50697e-10	ENSG00000166147, ENSG00000038295, ENSG00000119681, ENSG00000196159, ENSG00000164176, ENSG00000165124, ENSG00000145147, ENSG00000074181, ENSG00000168702, ENSG00000087303, ENSG00000178726, ENSG00000143341, ENSG00000162804, ENSG00000165323, ENSG00000168487, ENSG00000123384, ENSG00000038427, ENSG00000172638, ENSG00000184347, ENSG00000198719, ENSG00000173706	604	105	18559	6.14536	1.48437e-07	2.96874e-08	2.37639e-07		GOTERM_CC_DIRECT	GO:0035145~exon-exon junction complex	6	0.7034	0.00158323	ENSG00000205937, ENSG00000162385, ENSG00000100227, ENSG00000183684, ENSG00000265241, ENSG00000136450	738	22	18224	6.73466	0.547172	0.0694897	2.25589
	UP_SEQ_FEATURE	domain:EGF-like 2	19	2.53333	3.22017e-10	ENSG00000149256, ENSG00000166147, ENSG00000119681, ENSG00000164176, ENSG00000145147, ENSG00000074181, ENSG00000087303, ENSG00000164318, ENSG00000178726, ENSG00000162804, ENSG00000165323, ENSG00000145113, ENSG00000218336, ENSG00000187800, ENSG00000010327, ENSG00000148702, ENSG00000184347, ENSG00000198719, ENSG00000041982	639	89	20063	6.70284	6.58203e-07	7.31337e-08	5.55058e-07		KEGG_PATHWAY	hsa03015:mRNA surveillance pathway	10	1.17233	0.0106451	ENSG00000111605, ENSG00000205937, ENSG00000162385, ENSG00000183684, ENSG00000265241, ENSG00000101138, ENSG00000114503, ENSG00000145216, ENSG00000071626, ENSG00000151846	278	91	6879	2.71919	0.912848	0.237477	12.8043
	UP_SEQ_FEATURE	domain:EGF-like 3	17	2.26667	1.67067e-09	ENSG00000149256, ENSG00000166147, ENSG00000164176, ENSG00000074181, ENSG00000168702, ENSG00000164318, ENSG00000162804, ENSG00000165323, ENSG00000218336, ENSG00000123384, ENSG00000187800, ENSG00000010327, ENSG00000148702, ENSG00000186340, ENSG00000184347, ENSG00000198719, ENSG00000041982	639	76	20063	7.02312	3.41484e-06	3.41484e-07	2.87971e-06
	UP_SEQ_FEATURE	domain:EGF-like 8	11	1.46667	3.30585e-09	ENSG00000149256, ENSG00000162804, ENSG00000218336, ENSG00000165124, ENSG00000123384, ENSG00000187800, ENSG00000010327, ENSG00000168702, ENSG00000184347, ENSG00000198719, ENSG00000041982	639	26	20063	13.2836	6.75714e-06	6.14288e-07	5.69827e-06		Annotation Cluster 3	Enrichment Score: 3.7727465274392675
	INTERPRO	IPR009030:Insulin-like growth factor binding protein, N-terminal	22	2.93333	4.42087e-09	ENSG00000166147, ENSG00000099139, ENSG00000119681, ENSG00000196159, ENSG00000165124, ENSG00000044524, ENSG00000074181, ENSG00000168702, ENSG00000087303, ENSG00000178726, ENSG00000104415, ENSG00000143341, ENSG00000167779, ENSG00000162804, ENSG00000166033, ENSG00000168487, ENSG00000123384, ENSG00000112769, ENSG00000184347, ENSG00000172638, ENSG00000198719, ENSG00000173706	604	139	18559	4.86324	4.35454e-06	7.25759e-07	6.97139e-06		Category	Term	Count	%	PValue	Genes	List Total	Pop Hits	Pop Total	Fold Enrichment	Bonferroni	Benjamini	FDR
	UP_SEQ_FEATURE	domain:EGF-like 5	13	1.73333	4.45435e-09	ENSG00000149256, ENSG00000196159, ENSG00000168702, ENSG00000074181, ENSG00000178726, ENSG00000162804, ENSG00000218336, ENSG00000123384, ENSG00000187800, ENSG00000010327, ENSG00000184347, ENSG00000198719, ENSG00000041982	639	42	20063	9.71827	9.10464e-06	7.58724e-07	7.67791e-06		UP_KEYWORDS	Cell cycle	57	6.6823	1.29676e-08	ENSG00000010292, ENSG00000131467, ENSG00000105173, ENSG00000124092, ENSG00000155111, ENSG00000149636, ENSG00000167670, ENSG00000104738, ENSG00000164109, ENSG00000198176, ENSG00000161692, ENSG00000136982, ENSG00000132604, ENSG00000111328, ENSG00000143294, ENSG00000137337, ENSG00000146872, ENSG00000134690, ENSG00000085415, ENSG00000153207, ENSG00000112118, ENSG00000105255, ENSG00000087586, ENSG0000…	788	650	20581	2.29035	5.13517e-06	7.33597e-07	1.80609e-05
	UP_SEQ_FEATURE	domain:EGF-like 7	11	1.46667	7.71052e-09	ENSG00000149256, ENSG00000162804, ENSG00000218336, ENSG00000123384, ENSG00000145147, ENSG00000187800, ENSG00000074181, ENSG00000010327, ENSG00000168702, ENSG00000184347, ENSG00000041982	639	28	20063	12.3347	1.57602e-05	1.21233e-06	1.32905e-05		UP_KEYWORDS	Cell division	31	3.63423	0.000221163	ENSG00000010292, ENSG00000186185, ENSG00000154473, ENSG00000105173, ENSG00000151465, ENSG00000237649, ENSG00000111665, ENSG00000155111, ENSG00000149636, ENSG00000143228, ENSG00000134508, ENSG00000164109, ENSG00000166582, ENSG00000183765, ENSG00000154839, ENSG00000147601, ENSG00000123975, ENSG00000005156, ENSG00000117650, ENSG00000112130, ENSG00000108387, ENSG00000134690, ENSG00000173207, ENSG0000…	788	388	20581	2.08675	0.0838637	0.00397346	0.307588
	UP_SEQ_FEATURE	domain:EGF-like 6	13	1.73333	8.01502e-09	ENSG00000149256, ENSG00000166147, ENSG00000162804, ENSG00000196159, ENSG00000218336, ENSG00000123384, ENSG00000145147, ENSG00000187800, ENSG00000010327, ENSG00000168702, ENSG00000184347, ENSG00000198719, ENSG00000041982	639	44	20063	9.27653	1.63826e-05	1.17019e-06	1.38154e-05		GOTERM_BP_DIRECT	GO:0051301~cell division	30	3.517	0.000324954	ENSG00000010292, ENSG00000186185, ENSG00000154473, ENSG00000105173, ENSG00000151465, ENSG00000237649, ENSG00000111665, ENSG00000149636, ENSG00000143228, ENSG00000155111, ENSG00000134508, ENSG00000164109, ENSG00000166582, ENSG00000183765, ENSG00000154839, ENSG00000147601, ENSG00000123975, ENSG00000005156, ENSG00000117650, ENSG00000112130, ENSG00000108387, ENSG00000134690, ENSG00000173207, ENSG0000…	697	350	16792	2.06501	0.535452	0.0532911	0.567941
	UP_SEQ_FEATURE	domain:EGF-like 4	13	1.73333	2.75059e-07	ENSG00000149256, ENSG00000119681, ENSG00000196159, ENSG00000145147, ENSG00000168702, ENSG00000087303, ENSG00000178726, ENSG00000218336, ENSG00000123384, ENSG00000187800, ENSG00000010327, ENSG00000184347, ENSG00000041982	639	59	20063	6.91809	0.000562062	3.1234e-05	0.000474115		UP_KEYWORDS	Mitosis	21	2.4619	0.00272149	ENSG00000010292, ENSG00000154839, ENSG00000186185, ENSG00000154473, ENSG00000147601, ENSG00000237649, ENSG00000117650, ENSG00000111665, ENSG00000112130, ENSG00000143228, ENSG00000149636, ENSG00000085415, ENSG00000134690, ENSG00000152240, ENSG00000165480, ENSG00000164109, ENSG00000166582, ENSG00000198783, ENSG00000105255, ENSG00000087586, ENSG00000183765	788	262	20581	2.09343	0.660126	0.033162	3.72444
	UP_SEQ_FEATURE	domain:EGF-like 9	9	1.2	4.68951e-07	ENSG00000162804, ENSG00000165124, ENSG00000123384, ENSG00000187800, ENSG00000074181, ENSG00000010327, ENSG00000168702, ENSG00000184347, ENSG00000041982	639	24	20063	11.7741	0.000958076	4.79256e-05	0.000808322		GOTERM_BP_DIRECT	GO:0007067~mitotic nuclear division	17	1.99297	0.0539593	ENSG00000154839, ENSG00000161547, ENSG00000147601, ENSG00000108559, ENSG00000117650, ENSG00000111665, ENSG00000112130, ENSG00000143228, ENSG00000127337, ENSG00000166197, ENSG00000152240, ENSG00000165480, ENSG00000213024, ENSG00000166582, ENSG00000198783, ENSG00000105255, ENSG00000087586	697	248	16792	1.65146	1	0.866429	62.1705
	UP_SEQ_FEATURE	domain:EGF-like 2; calcium-binding	11	1.46667	1.29697e-05	ENSG00000143341, ENSG00000038295, ENSG00000196159, ENSG00000168487, ENSG00000165124, ENSG00000123384, ENSG00000038427, ENSG00000168702, ENSG00000186340, ENSG00000172638, ENSG00000173706	639	58	20063	5.9547	0.0261619	0.000854803	0.0223534
	UP_SEQ_FEATURE	domain:EGF-like 14	5	0.666667	0.00104515	ENSG00000162804, ENSG00000123384, ENSG00000010327, ENSG00000168702, ENSG00000041982	639	15	20063	10.4658	0.882039	0.0368039	1.78631		Annotation Cluster 4	Enrichment Score: 3.391668965101285
	UP_SEQ_FEATURE	domain:EGF-like 10	5	0.666667	0.00173243	ENSG00000162804, ENSG00000123384, ENSG00000010327, ENSG00000168702, ENSG00000041982	639	17	20063	9.23456	0.971107	0.0547032	2.94453		Category	Term	Count	%	PValue	Genes	List Total	Pop Hits	Pop Total	Fold Enrichment	Bonferroni	Benjamini	FDR
	UP_SEQ_FEATURE	domain:EGF-like 13	5	0.666667	0.00173243	ENSG00000162804, ENSG00000123384, ENSG00000010327, ENSG00000168702, ENSG00000041982	639	17	20063	9.23456	0.971107	0.0547032	2.94453		GOTERM_BP_DIRECT	GO:0000462~maturation of SSU-rRNA from tricistronic rRNA transcript (SSU-rRNA, 5.8S rRNA, LSU-rRNA)	9	1.0551	3.63343e-05	ENSG00000164934, ENSG00000133773, ENSG00000167721, ENSG00000117597, ENSG00000065183, ENSG00000147679, ENSG00000108651, ENSG00000129460, ENSG00000011260	697	32	16792	6.77582	0.0821435	0.00947859	0.0636551
	UP_SEQ_FEATURE	domain:EGF-like 15	4	0.533333	0.00721228	ENSG00000162804, ENSG00000123384, ENSG00000010327, ENSG00000041982	639	13	20063	9.66077	1	0.159756	11.7298		GOTERM_CC_DIRECT	GO:0032040~small-subunit processome	9	1.0551	6.13981e-05	ENSG00000055044, ENSG00000164934, ENSG00000124383, ENSG00000117597, ENSG00000065183, ENSG00000147679, ENSG00000108651, ENSG00000129460, ENSG00000011260	738	35	18224	6.34983	0.0302335	0.00764562	0.0883795
	UP_SEQ_FEATURE	domain:EGF-like 11	4	0.533333	0.00896488	ENSG00000123384, ENSG00000010327, ENSG00000168702, ENSG00000041982	639	14	20063	8.97071	1	0.188742	14.3776		GOTERM_CC_DIRECT	GO:0034388~Pwp2p-containing subcomplex of 90S preribosome	3	0.3517	0.0299586	ENSG00000065183, ENSG00000108651, ENSG00000011260	738	7	18224	10.583	1	0.387734	35.4681
	UP_SEQ_FEATURE	domain:EGF-like 12	3	0.4	0.0624631	ENSG00000010327, ENSG00000168702, ENSG00000041982	639	13	20063	7.24558	1	0.663634	67.1022
															Annotation Cluster 5	Enrichment Score: 3.2335606578177614
	Annotation Cluster 4	Enrichment Score: 6.489069877351788													Category	Term	Count	%	PValue	Genes	List Total	Pop Hits	Pop Total	Fold Enrichment	Bonferroni	Benjamini	FDR
	Category	Term	Count	%	PValue	Genes	List Total	Pop Hits	Pop Total	Fold Enrichment	Bonferroni	Benjamini	FDR		GOTERM_BP_DIRECT	GO:0006406~mRNA export from nucleus	22	2.57913	6.43366e-10	ENSG00000161547, ENSG00000205937, ENSG00000112081, ENSG00000079134, ENSG00000100227, ENSG00000115875, ENSG00000183684, ENSG00000108559, ENSG00000114503, ENSG00000145216, ENSG00000058804, ENSG00000120533, ENSG00000085415, ENSG00000138750, ENSG00000101146, ENSG00000111581, ENSG00000162385, ENSG00000160679, ENSG00000265241, ENSG00000136450, ENSG00000125450, ENSG00000213024	697	100	16792	5.3002	1.5177e-06	1.5177e-06	1.12747e-06
	GOTERM_BP_DIRECT	GO:0030574~collagen catabolic process	17	2.26667	2.93905e-10	ENSG00000099953, ENSG00000137745, ENSG00000130635, ENSG00000182871, ENSG00000204262, ENSG00000138316, ENSG00000111799, ENSG00000143387, ENSG00000197467, ENSG00000163359, ENSG00000108821, ENSG00000166670, ENSG00000197565, ENSG00000087245, ENSG00000080573, ENSG00000087116, ENSG00000164692	574	64	16792	7.77069	6.96554e-07	1.74139e-07	5.15329e-07		UP_KEYWORDS	mRNA transport	20	2.34467	1.84002e-08	ENSG00000135486, ENSG00000112081, ENSG00000079134, ENSG00000100227, ENSG00000115875, ENSG00000183684, ENSG00000108559, ENSG00000114503, ENSG00000058804, ENSG00000120533, ENSG00000085415, ENSG00000153207, ENSG00000138750, ENSG00000111581, ENSG00000162385, ENSG00000160679, ENSG00000265241, ENSG00000136450, ENSG00000125450, ENSG00000213024	788	106	20581	4.92793	7.28647e-06	8.0961e-07	2.56272e-05
	UP_KEYWORDS	Collagen	18	2.4	9.92531e-09	ENSG00000187955, ENSG00000137745, ENSG00000186417, ENSG00000084636, ENSG00000130635, ENSG00000182871, ENSG00000204262, ENSG00000111799, ENSG00000163359, ENSG00000197467, ENSG00000108821, ENSG00000197565, ENSG00000080573, ENSG00000106333, ENSG00000133466, ENSG00000124749, ENSG00000082196, ENSG00000164692	648	98	20581	5.83362	3.65251e-06	2.43501e-07	1.36758e-05		KEGG_PATHWAY	hsa03013:RNA transport	23	2.69637	1.26962e-06	ENSG00000104356, ENSG00000205937, ENSG00000137574, ENSG00000188612, ENSG00000108424, ENSG00000079134, ENSG00000184575, ENSG00000183684, ENSG00000147677, ENSG00000108559, ENSG00000114503, ENSG00000058804, ENSG00000151846, ENSG00000085415, ENSG00000104408, ENSG00000138750, ENSG00000101146, ENSG00000162385, ENSG00000111581, ENSG00000265241, ENSG00000152464, ENSG00000125450, ENSG00000213024	278	172	6879	3.30887	0.000289432	0.000144726	0.00162542
	INTERPRO	IPR008160:Collagen triple helix repeat	16	2.13333	5.31462e-08	ENSG00000197565, ENSG00000187955, ENSG00000186417, ENSG00000080573, ENSG00000084636, ENSG00000130635, ENSG00000124749, ENSG00000133466, ENSG00000204262, ENSG00000182871, ENSG00000082196, ENSG00000111799, ENSG00000164692, ENSG00000163359, ENSG00000197467, ENSG00000108821	604	82	18559	5.99548	5.23476e-05	5.81654e-06	8.38076e-05		GOTERM_BP_DIRECT	GO:0006409~tRNA export from nucleus	9	1.0551	3.63343e-05	ENSG00000085415, ENSG00000138750, ENSG00000101146, ENSG00000111581, ENSG00000184575, ENSG00000108559, ENSG00000125450, ENSG00000213024, ENSG00000058804	697	32	16792	6.77582	0.0821435	0.00947859	0.0636551
	GOTERM_CC_DIRECT	GO:0005581~collagen trimer	17	2.26667	5.42716e-08	ENSG00000187955, ENSG00000137745, ENSG00000186417, ENSG00000130635, ENSG00000204262, ENSG00000182871, ENSG00000111799, ENSG00000163359, ENSG00000197467, ENSG00000108821, ENSG00000197565, ENSG00000113083, ENSG00000106333, ENSG00000133466, ENSG00000124749, ENSG00000082196, ENSG00000164692	606	92	18224	5.55689	1.78552e-05	2.55076e-06	7.3543e-05		GOTERM_BP_DIRECT	GO:0016925~protein sumoylation	16	1.87573	9.79818e-05	ENSG00000055044, ENSG00000188612, ENSG00000108559, ENSG00000058804, ENSG00000137337, ENSG00000143799, ENSG00000085415, ENSG00000134690, ENSG00000138750, ENSG00000101146, ENSG00000111581, ENSG00000119866, ENSG00000125450, ENSG00000213024, ENSG00000173894, ENSG00000092199	697	117	16792	3.29461	0.20638	0.0207944	0.17157
	KEGG_PATHWAY	hsa04974:Protein digestion and absorption	17	2.26667	6.36376e-08	ENSG00000187955, ENSG00000130635, ENSG00000182871, ENSG00000204262, ENSG00000197635, ENSG00000111799, ENSG00000197467, ENSG00000163359, ENSG00000108821, ENSG00000196549, ENSG00000197565, ENSG00000092068, ENSG00000080573, ENSG00000163751, ENSG00000124749, ENSG00000164692, ENSG00000215704	247	88	6879	5.38015	1.31729e-05	6.58647e-06	8.02123e-05		GOTERM_BP_DIRECT	GO:0075733~intracellular transport of virus	10	1.17233	0.000218615	ENSG00000085415, ENSG00000182481, ENSG00000138750, ENSG00000108424, ENSG00000101146, ENSG00000111581, ENSG00000108559, ENSG00000125450, ENSG00000213024, ENSG00000058804	697	51	16792	4.72389	0.402958	0.0388978	0.382421
	UP_SEQ_FEATURE	domain:TSP N-terminal	8	1.06667	5.00228e-06	ENSG00000187955, ENSG00000080573, ENSG00000084636, ENSG00000124749, ENSG00000130635, ENSG00000182871, ENSG00000111799, ENSG00000186340	639	23	20063	10.9209	0.0101726	0.000352513	0.00862202		GOTERM_BP_DIRECT	GO:0010827~regulation of glucose transport	8	0.937866	0.000339278	ENSG00000085415, ENSG00000138750, ENSG00000101146, ENSG00000111581, ENSG00000108559, ENSG00000125450, ENSG00000213024, ENSG00000058804	697	33	16792	5.84044	0.550892	0.0519671	0.592905
	UP_KEYWORDS	Hydroxylation	14	1.86667	8.49997e-06	ENSG00000187955, ENSG00000119681, ENSG00000084636, ENSG00000130635, ENSG00000204262, ENSG00000182871, ENSG00000111799, ENSG00000127241, ENSG00000163359, ENSG00000108821, ENSG00000178726, ENSG00000197565, ENSG00000080573, ENSG00000164692	648	95	20581	4.68054	0.00312312	0.000156388	0.0117112		UP_KEYWORDS	Translocation	12	1.4068	0.000347656	ENSG00000120533, ENSG00000085415, ENSG00000153207, ENSG00000138750, ENSG00000134375, ENSG00000111581, ENSG00000205981, ENSG00000108559, ENSG00000100216, ENSG00000125450, ENSG00000213024, ENSG00000058804	788	84	20581	3.73115	0.128636	0.00572089	0.483117
	SMART	SM00210:TSPN	8	1.06667	2.31968e-05	ENSG00000187955, ENSG00000080573, ENSG00000084636, ENSG00000124749, ENSG00000130635, ENSG00000182871, ENSG00000111799, ENSG00000186340	407	23	10057	8.59481	0.00536726	0.00107576	0.0297763		UP_KEYWORDS	Nuclear pore complex	9	1.0551	0.000570288	ENSG00000120533, ENSG00000085415, ENSG00000153207, ENSG00000138750, ENSG00000111581, ENSG00000108559, ENSG00000125450, ENSG00000213024, ENSG00000058804	788	50	20581	4.70124	0.202201	0.0083317	0.791356
	GOTERM_CC_DIRECT	GO:0005788~endoplasmic reticulum lumen	19	2.53333	7.51016e-05	ENSG00000187955, ENSG00000084636, ENSG00000130635, ENSG00000182871, ENSG00000204262, ENSG00000143382, ENSG00000178031, ENSG00000111799, ENSG00000164294, ENSG00000163359, ENSG00000197467, ENSG00000108821, ENSG00000197565, ENSG00000080573, ENSG00000124749, ENSG00000167123, ENSG00000164692, ENSG00000262655, ENSG00000149380	606	192	18224	2.97594	0.0244066	0.0017634	0.101722		GOTERM_CC_DIRECT	GO:0005643~nuclear pore	11	1.28957	0.000611116	ENSG00000120533, ENSG00000182481, ENSG00000153207, ENSG00000108424, ENSG00000101146, ENSG00000111581, ENSG00000184575, ENSG00000108559, ENSG00000213024, ENSG00000164109, ENSG00000058804	738	72	18224	3.77266	0.263357	0.0333911	0.876439
															GOTERM_BP_DIRECT	GO:0007077~mitotic nuclear envelope disassembly	8	0.937866	0.00205083	ENSG00000085415, ENSG00000138750, ENSG00000101146, ENSG00000111581, ENSG00000108559, ENSG00000125450, ENSG00000213024, ENSG00000058804	697	44	16792	4.38033	0.992116	0.197586	3.53373
	Annotation Cluster 5	Enrichment Score: 6.361829579549006													GOTERM_BP_DIRECT	GO:0031047~gene silencing by RNA	13	1.52403	0.00216543	ENSG00000147669, ENSG00000123908, ENSG00000116918, ENSG00000108559, ENSG00000114503, ENSG00000058804, ENSG00000085415, ENSG00000138750, ENSG00000100142, ENSG00000101146, ENSG00000111581, ENSG00000213024, ENSG00000125450	697	111	16792	2.82156	0.993987	0.199356	3.72769
	Category	Term	Count	%	PValue	Genes	List Total	Pop Hits	Pop Total	Fold Enrichment	Bonferroni	Benjamini	FDR		GOTERM_BP_DIRECT	GO:0019083~viral transcription	13	1.52403	0.00233627	ENSG00000122406, ENSG00000085415, ENSG00000138750, ENSG00000182899, ENSG00000101146, ENSG00000111581, ENSG00000147604, ENSG00000108559, ENSG00000125450, ENSG00000156482, ENSG00000231500, ENSG00000213024, ENSG00000058804	697	112	16792	2.79637	0.995985	0.205391	4.01613
	UP_SEQ_FEATURE	topological domain:Extracellular	154	20.5333	2.77165e-12	ENSG00000135643, ENSG00000165474, ENSG00000184185, ENSG00000197467, ENSG00000161381, ENSG00000174804, ENSG00000148680, ENSG00000087128, ENSG00000102181, ENSG00000138039, ENSG00000080293, ENSG00000115594, ENSG00000181619, ENSG00000218336, ENSG00000161638, ENSG00000253537, ENSG00000103534, ENSG00000115602, ENSG00000125848, ENSG00000213949, ENSG00000166148, ENSG00000140937, ENSG00000134121, ENSG0000…	639	2787	20063	1.73492	5.6653e-09	9.44216e-10	4.7775e-09		GOTERM_CC_DIRECT	GO:0005635~nuclear envelope	15	1.7585	0.00522394	ENSG00000155189, ENSG00000204574, ENSG00000124207, ENSG00000108829, ENSG00000108424, ENSG00000058804, ENSG00000185104, ENSG00000143799, ENSG00000085415, ENSG00000138750, ENSG00000101146, ENSG00000111581, ENSG00000128266, ENSG00000125450, ENSG00000213024	738	159	18224	2.3296	0.927111	0.150983	7.26499
	UP_SEQ_FEATURE	topological domain:Cytoplasmic	174	23.2	1.55784e-10	ENSG00000105971, ENSG00000105974, ENSG00000135643, ENSG00000165474, ENSG00000184185, ENSG00000123989, ENSG00000197467, ENSG00000161381, ENSG00000174804, ENSG00000154198, ENSG00000148680, ENSG00000156486, ENSG00000164935, ENSG00000087128, ENSG00000102181, ENSG00000138039, ENSG00000080293, ENSG00000115594, ENSG00000181619, ENSG00000218336, ENSG00000186160, ENSG00000161638, ENSG00000253537, ENSG0000…	639	3456	20063	1.58078	3.18422e-07	4.54888e-08	2.68523e-07		GOTERM_CC_DIRECT	GO:0031080~nuclear pore outer ring	4	0.468933	0.00638668	ENSG00000085415, ENSG00000153207, ENSG00000111581, ENSG00000125450	738	10	18224	9.87751	0.959384	0.163038	8.81373
	GOTERM_CC_DIRECT	GO:0005886~plasma membrane	192	25.6	1.57454e-07	ENSG00000105971, ENSG00000105974, ENSG00000135643, ENSG00000113319, ENSG00000165474, ENSG00000050405, ENSG00000184185, ENSG00000002726, ENSG00000197467, ENSG00000161381, ENSG00000174804, ENSG00000148680, ENSG00000154096, ENSG00000156486, ENSG00000092068, ENSG00000007306, ENSG00000102181, ENSG00000256812, ENSG00000138039, ENSG00000080293, ENSG00000115594, ENSG00000181619, ENSG00000089159, ENSG0000…	606	4121	18224	1.4011	5.1801e-05	6.47527e-06	0.000213364		GOTERM_BP_DIRECT	GO:0006606~protein import into nucleus	8	0.937866	0.00978154	ENSG00000182481, ENSG00000124207, ENSG00000108424, ENSG00000101146, ENSG00000111581, ENSG00000108559, ENSG00000125450, ENSG00000213024	697	58	16792	3.32301	1	0.48445	15.8241
	UP_KEYWORDS	Transmembrane helix	234	31.2	6.5514e-07	ENSG00000204361, ENSG00000165474, ENSG00000171227, ENSG00000123989, ENSG00000197467, ENSG00000174804, ENSG00000156486, ENSG00000007306, ENSG00000164935, ENSG00000106258, ENSG00000080293, ENSG00000218336, ENSG00000186160, ENSG00000161638, ENSG00000134121, ENSG00000167165, ENSG00000169851, ENSG00000196159, ENSG00000197479, ENSG00000023171, ENSG00000165323, ENSG00000078098, ENSG00000120820, ENSG0000…	648	5634	20581	1.31914	0.000241063	1.33939e-05	0.000902696		GOTERM_MF_DIRECT	GO:0017056~structural constituent of nuclear pore	5	0.586166	0.0102853	ENSG00000138750, ENSG00000111581, ENSG00000125450, ENSG00000213024, ENSG00000058804	707	21	16881	5.68499	0.999651	0.45793	14.6065
	UP_KEYWORDS	Transmembrane	234	31.2	8.62885e-07	ENSG00000204361, ENSG00000165474, ENSG00000171227, ENSG00000123989, ENSG00000197467, ENSG00000174804, ENSG00000156486, ENSG00000007306, ENSG00000164935, ENSG00000106258, ENSG00000080293, ENSG00000218336, ENSG00000186160, ENSG00000161638, ENSG00000134121, ENSG00000167165, ENSG00000169851, ENSG00000196159, ENSG00000197479, ENSG00000023171, ENSG00000165323, ENSG00000078098, ENSG00000120820, ENSG0000…	648	5651	20581	1.31517	0.000317491	1.67126e-05	0.00118894		GOTERM_BP_DIRECT	GO:1900034~regulation of cellular response to heat	9	1.0551	0.0122513	ENSG00000085415, ENSG00000138750, ENSG00000101146, ENSG00000111581, ENSG00000108559, ENSG00000105821, ENSG00000125450, ENSG00000213024, ENSG00000058804	697	75	16792	2.89102	1	0.52556	19.4284
	UP_SEQ_FEATURE	transmembrane region	215	28.6667	1.04391e-06	ENSG00000204361, ENSG00000165474, ENSG00000171227, ENSG00000123989, ENSG00000197467, ENSG00000174804, ENSG00000156486, ENSG00000164935, ENSG00000080293, ENSG00000218336, ENSG00000161638, ENSG00000186160, ENSG00000134121, ENSG00000169851, ENSG00000167165, ENSG00000196159, ENSG00000197479, ENSG00000023171, ENSG00000078098, ENSG00000165323, ENSG00000120820, ENSG00000066405, ENSG00000146373, ENSG0000…	639	5056	20063	1.33514	0.00213148	0.000101602	0.00179936		GOTERM_MF_DIRECT	GO:0005487~nucleocytoplasmic transporter activity	3	0.3517	0.234152	ENSG00000138750, ENSG00000111581, ENSG00000213024	707	22	16881	3.25595	1	0.971034	98.2998
	UP_KEYWORDS	Cell membrane	140	18.6667	2.04105e-05	ENSG00000105971, ENSG00000105974, ENSG00000113319, ENSG00000165474, ENSG00000184185, ENSG00000197467, ENSG00000161381, ENSG00000174804, ENSG00000148680, ENSG00000154096, ENSG00000156486, ENSG00000007306, ENSG00000092068, ENSG00000164935, ENSG00000087128, ENSG00000102181, ENSG00000256812, ENSG00000138039, ENSG00000080293, ENSG00000115594, ENSG00000181619, ENSG00000253537, ENSG00000125848, ENSG0000…	648	3175	20581	1.40048	0.00748302	0.000341358	0.0281195		GOTERM_BP_DIRECT	GO:0016032~viral process	15	1.7585	0.359519	ENSG00000135486, ENSG00000108773, ENSG00000108559, ENSG00000076248, ENSG00000058804, ENSG00000108561, ENSG00000085415, ENSG00000138750, ENSG00000160741, ENSG00000101146, ENSG00000111581, ENSG00000204209, ENSG00000125450, ENSG00000148835, ENSG00000213024	697	299	16792	1.20862	1	0.998353	99.9593
	UP_KEYWORDS	Membrane	280	37.3333	0.000209847	ENSG00000204361, ENSG00000165474, ENSG00000171227, ENSG00000123989, ENSG00000197467, ENSG00000174804, ENSG00000156486, ENSG00000007306, ENSG00000164935, ENSG00000256812, ENSG00000080293, ENSG00000106258, ENSG00000218336, ENSG00000186160, ENSG00000161638, ENSG00000153071, ENSG00000134121, ENSG00000167165, ENSG00000144118, ENSG00000169851, ENSG00000118094, ENSG00000196159, ENSG00000197479, ENSG0000…	648	7494	20581	1.18669	0.0743246	0.00285635	0.288755		UP_KEYWORDS	Protein transport	22	2.57913	0.720959	ENSG00000171135, ENSG00000124207, ENSG00000173726, ENSG00000108424, ENSG00000134375, ENSG00000213064, ENSG00000100228, ENSG00000205981, ENSG00000100216, ENSG00000108559, ENSG00000058804, ENSG00000117262, ENSG00000120533, ENSG00000085415, ENSG00000138750, ENSG00000153207, ENSG00000182481, ENSG00000111581, ENSG00000125450, ENSG00000198301, ENSG00000213024, ENSG00000157734	788	610	20581	0.941961	1	0.980124	100
	GOTERM_CC_DIRECT	GO:0016021~integral component of membrane	203	27.0667	0.00322414	ENSG00000204361, ENSG00000165474, ENSG00000171227, ENSG00000123989, ENSG00000174804, ENSG00000156486, ENSG00000007306, ENSG00000164935, ENSG00000106258, ENSG00000080293, ENSG00000218336, ENSG00000161638, ENSG00000186160, ENSG00000134121, ENSG00000169851, ENSG00000167165, ENSG00000196159, ENSG00000197479, ENSG00000023171, ENSG00000078098, ENSG00000165323, ENSG00000120820, ENSG00000066405, ENSG0000…	606	5163	18224	1.1824	0.654394	0.0493346	4.2817
															Annotation Cluster 6	Enrichment Score: 3.2208166837604235
	Annotation Cluster 6	Enrichment Score: 4.702620218696997													Category	Term	Count	%	PValue	Genes	List Total	Pop Hits	Pop Total	Fold Enrichment	Bonferroni	Benjamini	FDR
	Category	Term	Count	%	PValue	Genes	List Total	Pop Hits	Pop Total	Fold Enrichment	Bonferroni	Benjamini	FDR		UP_KEYWORDS	Mitochondrion	69	8.0891	0.000109824	ENSG00000174173, ENSG00000100823, ENSG00000155189, ENSG00000125445, ENSG00000176890, ENSG00000132463, ENSG00000172172, ENSG00000076248, ENSG00000050393, ENSG00000175606, ENSG00000278845, ENSG00000164284, ENSG00000214113, ENSG00000164933, ENSG00000116221, ENSG00000204568, ENSG00000181873, ENSG00000125454, ENSG00000182199, ENSG00000130347, ENSG00000205309, ENSG00000163050, ENSG00000130348, ENSG0000…	788	1119	20581	1.61049	0.0425604	0.00228647	0.15285
	UP_KEYWORDS	Zymogen	33	4.4	2.24653e-13	ENSG00000104368, ENSG00000137745, ENSG00000099139, ENSG00000122861, ENSG00000175426, ENSG00000143387, ENSG00000109472, ENSG00000087245, ENSG00000169174, ENSG00000087128, ENSG00000182752, ENSG00000148848, ENSG00000099953, ENSG00000105141, ENSG00000038295, ENSG00000116183, ENSG00000138316, ENSG00000145244, ENSG00000124491, ENSG00000166670, ENSG00000153802, ENSG00000003400, ENSG00000163751, ENSG0000…	648	214	20581	4.89769	8.26521e-11	9.18354e-12	3.09464e-10		GOTERM_CC_DIRECT	GO:0005739~mitochondrion	80	9.37866	0.000359908	ENSG00000174173, ENSG00000100823, ENSG00000155189, ENSG00000125445, ENSG00000176890, ENSG00000132463, ENSG00000076248, ENSG00000240857, ENSG00000104442, ENSG00000175606, ENSG00000143799, ENSG00000278845, ENSG00000164284, ENSG00000214113, ENSG00000062282, ENSG00000164933, ENSG00000116221, ENSG00000204568, ENSG00000069998, ENSG00000198176, ENSG00000125454, ENSG00000182199, ENSG00000205309, ENSG0000…	738	1331	18224	1.48422	0.164718	0.0253846	0.517035
	GOTERM_MF_DIRECT	GO:0004222~metalloendopeptidase activity	22	2.93333	1.29884e-10	ENSG00000099953, ENSG00000137745, ENSG00000038295, ENSG00000116183, ENSG00000143382, ENSG00000138316, ENSG00000153923, ENSG00000271447, ENSG00000196549, ENSG00000087245, ENSG00000166670, ENSG00000078098, ENSG00000182463, ENSG00000166106, ENSG00000182752, ENSG00000049192, ENSG00000087116, ENSG00000168487, ENSG00000137975, ENSG00000149451, ENSG00000151388, ENSG00000148848	563	113	16881	5.8376	8.8321e-08	2.94403e-08	1.95113e-07		UP_KEYWORDS	Transit peptide	36	4.2204	0.0015537	ENSG00000174173, ENSG00000125445, ENSG00000043514, ENSG00000196449, ENSG00000132463, ENSG00000100294, ENSG00000143436, ENSG00000137547, ENSG00000175606, ENSG00000278845, ENSG00000164284, ENSG00000156469, ENSG00000169288, ENSG00000116221, ENSG00000135929, ENSG00000204568, ENSG00000181873, ENSG00000175061, ENSG00000182199, ENSG00000107815, ENSG00000136444, ENSG00000205309, ENSG00000130347, ENSG0000…	788	536	20581	1.7542	0.459761	0.0203156	2.14234
	UP_KEYWORDS	Protease	47	6.26667	1.27054e-09	ENSG00000104368, ENSG00000099139, ENSG00000137745, ENSG00000122861, ENSG00000175426, ENSG00000143387, ENSG00000109472, ENSG00000127241, ENSG00000196549, ENSG00000087245, ENSG00000169174, ENSG00000087128, ENSG00000109625, ENSG00000182752, ENSG00000148702, ENSG00000148848, ENSG00000205403, ENSG00000099953, ENSG00000105141, ENSG00000038295, ENSG00000162949, ENSG00000197635, ENSG00000116183, ENSG0000…	648	544	20581	2.74404	4.67559e-07	4.25054e-08	1.75064e-06		UP_SEQ_FEATURE	transit peptide:Mitochondrion	33	3.8687	0.00213048	ENSG00000174173, ENSG00000125445, ENSG00000043514, ENSG00000196449, ENSG00000100294, ENSG00000143436, ENSG00000137547, ENSG00000050393, ENSG00000175606, ENSG00000278845, ENSG00000164284, ENSG00000156469, ENSG00000169288, ENSG00000135929, ENSG00000116221, ENSG00000204568, ENSG00000181873, ENSG00000175061, ENSG00000182199, ENSG00000107815, ENSG00000136444, ENSG00000205309, ENSG00000130347, ENSG0000…	775	482	20063	1.7724	0.982128	0.552868	3.57646
	UP_KEYWORDS	Metalloprotease	23	3.06667	2.41954e-09	ENSG00000099953, ENSG00000137745, ENSG00000038295, ENSG00000116183, ENSG00000138316, ENSG00000088882, ENSG00000109472, ENSG00000271447, ENSG00000196549, ENSG00000087245, ENSG00000166670, ENSG00000163751, ENSG00000166106, ENSG00000182752, ENSG00000109625, ENSG00000165078, ENSG00000049192, ENSG00000087116, ENSG00000149451, ENSG00000137975, ENSG00000168487, ENSG00000151388, ENSG00000148848	648	152	20581	4.80591	8.90389e-07	7.41991e-08	3.33381e-06
	GOTERM_BP_DIRECT	GO:0006508~proteolysis	46	6.13333	3.05925e-09	ENSG00000104368, ENSG00000137745, ENSG00000122861, ENSG00000175426, ENSG00000143382, ENSG00000143387, ENSG00000127241, ENSG00000196549, ENSG00000087245, ENSG00000256812, ENSG00000087128, ENSG00000109625, ENSG00000182752, ENSG00000160349, ENSG00000148702, ENSG00000148848, ENSG00000205403, ENSG00000099953, ENSG00000105141, ENSG00000038295, ENSG00000162949, ENSG00000197635, ENSG00000116183, ENSG0000…	574	500	16792	2.6914	7.2504e-06	1.45008e-06	5.36406e-06		Annotation Cluster 7	Enrichment Score: 2.936090136737437
	INTERPRO	IPR024079:Metallopeptidase, catalytic domain	16	2.13333	4.47471e-08	ENSG00000099953, ENSG00000137745, ENSG00000038295, ENSG00000138316, ENSG00000271447, ENSG00000196549, ENSG00000166670, ENSG00000087245, ENSG00000166106, ENSG00000182752, ENSG00000049192, ENSG00000087116, ENSG00000168487, ENSG00000149451, ENSG00000151388, ENSG00000148848	604	81	18559	6.0695	4.40749e-05	5.50947e-06	7.05629e-05		Category	Term	Count	%	PValue	Genes	List Total	Pop Hits	Pop Total	Fold Enrichment	Bonferroni	Benjamini	FDR
	GOTERM_MF_DIRECT	GO:0004252~serine-type endopeptidase activity	28	3.73333	1.1887e-07	ENSG00000104368, ENSG00000137745, ENSG00000099139, ENSG00000122861, ENSG00000175426, ENSG00000143387, ENSG00000127241, ENSG00000087245, ENSG00000169174, ENSG00000257017, ENSG00000087128, ENSG00000148702, ENSG00000205403, ENSG00000099953, ENSG00000038295, ENSG00000197635, ENSG00000150687, ENSG00000117525, ENSG00000145244, ENSG00000166670, ENSG00000153802, ENSG00000166033, ENSG00000078098, ENSG0000…	563	255	16881	3.29236	8.0828e-05	1.61661e-05	0.000178567		UP_KEYWORDS	Transcription	134	15.7093	5.54757e-06	ENSG00000120948, ENSG00000124092, ENSG00000143867, ENSG00000115207, ENSG00000167840, ENSG00000162664, ENSG00000175691, ENSG00000108395, ENSG00000101158, ENSG00000104447, ENSG00000121390, ENSG00000133740, ENSG00000160679, ENSG00000198795, ENSG00000173894, ENSG00000141456, ENSG00000269404, ENSG00000165702, ENSG00000066379, ENSG00000105821, ENSG00000163159, ENSG00000146109, ENSG00000187735, ENSG0000…	788	2398	20581	1.45947	0.00219443	0.000168974	0.00772618
	UP_SEQ_FEATURE	domain:TSP type-1 3	11	1.46667	1.58006e-07	ENSG00000143341, ENSG00000166106, ENSG00000049192, ENSG00000087116, ENSG00000005108, ENSG00000138316, ENSG00000178031, ENSG00000143382, ENSG00000151388, ENSG00000262655, ENSG00000186340	639	37	20063	9.33439	0.000322912	2.0185e-05	0.000272353		UP_KEYWORDS	Transcription regulation	124	14.5369	0.000122938	ENSG00000120948, ENSG00000124092, ENSG00000143867, ENSG00000167840, ENSG00000162664, ENSG00000175691, ENSG00000101158, ENSG00000104447, ENSG00000121390, ENSG00000133740, ENSG00000160679, ENSG00000198795, ENSG00000173894, ENSG00000269404, ENSG00000165702, ENSG00000105821, ENSG00000163159, ENSG00000146109, ENSG00000187735, ENSG00000143013, ENSG00000196793, ENSG00000162851, ENSG00000185697, ENSG0000…	788	2332	20581	1.38878	0.0475203	0.00243136	0.171088
	INTERPRO	IPR000884:Thrombospondin, type 1 repeat	13	1.73333	1.03594e-06	ENSG00000104415, ENSG00000143341, ENSG00000136114, ENSG00000166106, ENSG00000049192, ENSG00000087116, ENSG00000005108, ENSG00000138316, ENSG00000178031, ENSG00000143382, ENSG00000151388, ENSG00000262655, ENSG00000186340	604	65	18559	6.14536	0.00101988	7.84891e-05	0.00163358		GOTERM_MF_DIRECT	GO:0003677~DNA binding	98	11.4889	0.000551685	ENSG00000124092, ENSG00000164002, ENSG00000115207, ENSG00000162664, ENSG00000175691, ENSG00000133740, ENSG00000174371, ENSG00000198795, ENSG00000173894, ENSG00000165702, ENSG00000136982, ENSG00000105821, ENSG00000163159, ENSG00000146109, ENSG00000187735, ENSG00000196793, ENSG00000185697, ENSG00000204531, ENSG00000100142, ENSG00000065978, ENSG00000180573, ENSG00000112118, ENSG00000168286, ENSG0000…	707	1674	16881	1.39781	0.346175	0.0814721	0.839277
	UP_SEQ_FEATURE	domain:TSP type-1 1	11	1.46667	1.15031e-06	ENSG00000143341, ENSG00000166106, ENSG00000049192, ENSG00000087116, ENSG00000005108, ENSG00000138316, ENSG00000178031, ENSG00000143382, ENSG00000151388, ENSG00000262655, ENSG00000186340	639	45	20063	7.67494	0.00234848	0.000102222	0.00198276		UP_KEYWORDS	DNA-binding	101	11.8406	0.00635764	ENSG00000120948, ENSG00000124092, ENSG00000164002, ENSG00000167840, ENSG00000162664, ENSG00000175691, ENSG00000104447, ENSG00000133740, ENSG00000174371, ENSG00000198795, ENSG00000173894, ENSG00000269404, ENSG00000165702, ENSG00000136982, ENSG00000132604, ENSG00000163159, ENSG00000146109, ENSG00000187735, ENSG00000196793, ENSG00000185697, ENSG00000204531, ENSG00000138668, ENSG00000065978, ENSG0000…	788	2050	20581	1.28679	0.919995	0.0677529	8.49986
	UP_SEQ_FEATURE	domain:TSP type-1 2	11	1.46667	1.15031e-06	ENSG00000143341, ENSG00000166106, ENSG00000049192, ENSG00000087116, ENSG00000005108, ENSG00000138316, ENSG00000178031, ENSG00000143382, ENSG00000151388, ENSG00000262655, ENSG00000186340	639	45	20063	7.67494	0.00234848	0.000102222	0.00198276		GOTERM_BP_DIRECT	GO:0006351~transcription, DNA-templated	99	11.6061	0.0255024	ENSG00000143867, ENSG00000115207, ENSG00000167840, ENSG00000162664, ENSG00000175691, ENSG00000108395, ENSG00000121390, ENSG00000133740, ENSG00000198795, ENSG00000173894, ENSG00000269404, ENSG00000141456, ENSG00000066379, ENSG00000105821, ENSG00000163159, ENSG00000187735, ENSG00000196793, ENSG00000204531, ENSG00000100142, ENSG00000138668, ENSG00000204209, ENSG00000119866, ENSG00000168286, ENSG0000…	697	1955	16792	1.22	1	0.719054	36.4101
	UP_SEQ_FEATURE	metal ion-binding site:Zinc; catalytic	17	2.26667	3.45217e-06	ENSG00000038295, ENSG00000116183, ENSG00000138316, ENSG00000271447, ENSG00000196549, ENSG00000166670, ENSG00000074410, ENSG00000166106, ENSG00000182752, ENSG00000165078, ENSG00000049192, ENSG00000087116, ENSG00000168487, ENSG00000149451, ENSG00000151388, ENSG00000133742, ENSG00000148848	639	129	20063	4.13765	0.00703141	0.000261308	0.0059503		GOTERM_BP_DIRECT	GO:0006355~regulation of transcription, DNA-templated	77	9.02696	0.0396371	ENSG00000120948, ENSG00000100823, ENSG00000151014, ENSG00000140350, ENSG00000064995, ENSG00000181472, ENSG00000167840, ENSG00000175691, ENSG00000185252, ENSG00000111581, ENSG00000121390, ENSG00000160679, ENSG00000102243, ENSG00000164105, ENSG00000011258, ENSG00000164104, ENSG00000249459, ENSG00000198795, ENSG00000185730, ENSG00000118707, ENSG00000165702, ENSG00000137574, ENSG00000108773, ENSG0000…	697	1504	16792	1.23342	1	0.81247	50.7748
	UP_SEQ_FEATURE	domain:TSP type-1 4	9	1.2	5.35495e-06	ENSG00000143341, ENSG00000049192, ENSG00000087116, ENSG00000005108, ENSG00000138316, ENSG00000178031, ENSG00000143382, ENSG00000151388, ENSG00000262655	639	32	20063	8.83055	0.0108859	0.000364785	0.00922988
	SMART	SM00209:TSP1	13	1.73333	9.20262e-06	ENSG00000104415, ENSG00000143341, ENSG00000136114, ENSG00000166106, ENSG00000049192, ENSG00000087116, ENSG00000005108, ENSG00000138316, ENSG00000178031, ENSG00000143382, ENSG00000151388, ENSG00000262655, ENSG00000186340	407	65	10057	4.94201	0.00213274	0.000533612	0.0118138		Annotation Cluster 8	Enrichment Score: 2.795385309671416
	UP_SEQ_FEATURE	domain:PLAC	7	0.933333	2.67389e-05	ENSG00000099139, ENSG00000049192, ENSG00000087116, ENSG00000138316, ENSG00000178031, ENSG00000143382, ENSG00000151388	639	20	20063	10.9891	0.0531882	0.00170651	0.0460795		Category	Term	Count	%	PValue	Genes	List Total	Pop Hits	Pop Total	Fold Enrichment	Bonferroni	Benjamini	FDR
	INTERPRO	IPR010294:ADAM-TS Spacer 1	7	0.933333	9.36573e-05	ENSG00000182463, ENSG00000166106, ENSG00000049192, ENSG00000087116, ENSG00000138316, ENSG00000143382, ENSG00000151388	604	24	18559	8.96199	0.088129	0.00484385	0.147589		UP_KEYWORDS	DNA repair	25	2.93083	0.00040307	ENSG00000182185, ENSG00000100823, ENSG00000077152, ENSG00000104320, ENSG00000185379, ENSG00000149136, ENSG00000154920, ENSG00000164002, ENSG00000134758, ENSG00000213780, ENSG00000005156, ENSG00000076248, ENSG00000136518, ENSG00000112130, ENSG00000132781, ENSG00000137337, ENSG00000092201, ENSG00000143799, ENSG00000197275, ENSG00000189046, ENSG00000167670, ENSG00000174371, ENSG00000162607, ENSG0000…	788	293	20581	2.2285	0.147556	0.00636558	0.559922
	INTERPRO	IPR010909:PLAC	6	0.8	0.000214637	ENSG00000049192, ENSG00000087116, ENSG00000138316, ENSG00000178031, ENSG00000143382, ENSG00000151388	604	18	18559	10.2423	0.190582	0.00877131	0.337931		UP_KEYWORDS	DNA damage	27	3.1653	0.00110415	ENSG00000182185, ENSG00000100823, ENSG00000077152, ENSG00000124535, ENSG00000104320, ENSG00000185379, ENSG00000149136, ENSG00000154920, ENSG00000164002, ENSG00000134758, ENSG00000213780, ENSG00000005156, ENSG00000076248, ENSG00000136518, ENSG00000112130, ENSG00000132781, ENSG00000137337, ENSG00000146872, ENSG00000092201, ENSG00000143799, ENSG00000197275, ENSG00000189046, ENSG00000167670, ENSG0000…	788	352	20581	2.00337	0.354341	0.015503	1.52689
	UP_KEYWORDS	Hydrolase	79	10.5333	0.000276155	ENSG00000175426, ENSG00000127241, ENSG00000143387, ENSG00000240891, ENSG00000168032, ENSG00000169174, ENSG00000109452, ENSG00000087128, ENSG00000205403, ENSG00000120129, ENSG00000101670, ENSG00000099953, ENSG00000038295, ENSG00000118094, ENSG00000203837, ENSG00000162949, ENSG00000115252, ENSG00000197635, ENSG00000116183, ENSG00000150687, ENSG00000145244, ENSG00000271447, ENSG00000003400, ENSG0000…	648	1671	20581	1.50156	0.0966445	0.00362339	0.379836		GOTERM_BP_DIRECT	GO:0006281~DNA repair	19	2.22743	0.00923497	ENSG00000182185, ENSG00000100823, ENSG00000077152, ENSG00000185379, ENSG00000104320, ENSG00000149136, ENSG00000154920, ENSG00000213780, ENSG00000005156, ENSG00000076248, ENSG00000136518, ENSG00000132781, ENSG00000092201, ENSG00000143799, ENSG00000167670, ENSG00000189046, ENSG00000174371, ENSG00000256525, ENSG00000159259	697	235	16792	1.94785	1	0.484814	15.0061
	GOTERM_MF_DIRECT	GO:0008237~metallopeptidase activity	11	1.46667	0.000346649	ENSG00000196549, ENSG00000087245, ENSG00000049192, ENSG00000182752, ENSG00000087116, ENSG00000168487, ENSG00000149451, ENSG00000116183, ENSG00000088882, ENSG00000178031, ENSG00000148848	563	81	16881	4.0719	0.210032	0.0258557	0.519476
	INTERPRO	IPR013273:Peptidase M12B, ADAM-TS	6	0.8	0.0009061	ENSG00000166106, ENSG00000049192, ENSG00000087116, ENSG00000138316, ENSG00000178031, ENSG00000151388	604	24	18559	7.68171	0.590539	0.0283928	1.41933		Annotation Cluster 11	Enrichment Score: 2.3630621089059125
	UP_SEQ_FEATURE	domain:TSP type-1 5	6	0.8	0.00120897	ENSG00000143341, ENSG00000049192, ENSG00000005108, ENSG00000143382, ENSG00000151388, ENSG00000262655	639	26	20063	7.24558	0.915638	0.041043	2.06356		Category	Term	Count	%	PValue	Genes	List Total	Pop Hits	Pop Total	Fold Enrichment	Bonferroni	Benjamini	FDR
	INTERPRO	IPR002870:Peptidase M12B, propeptide	7	0.933333	0.00171893	ENSG00000166106, ENSG00000049192, ENSG00000087116, ENSG00000149451, ENSG00000138316, ENSG00000151388, ENSG00000148848	604	40	18559	5.37719	0.816328	0.0472639	2.67649		UP_KEYWORDS	Ribonucleoprotein	32	3.75147	4.14438e-07	ENSG00000055044, ENSG00000125445, ENSG00000147274, ENSG00000143742, ENSG00000123908, ENSG00000143436, ENSG00000172172, ENSG00000152795, ENSG00000137547, ENSG00000156482, ENSG00000153187, ENSG00000278845, ENSG00000204248, ENSG00000164934, ENSG00000169288, ENSG00000124383, ENSG00000116221, ENSG00000204568, ENSG00000182004, ENSG00000231500, ENSG00000204392, ENSG00000122406, ENSG00000109534, ENSG0000…	788	296	20581	2.82357	0.000164104	1.64116e-05	0.000577214
	INTERPRO	IPR001590:Peptidase M12B, ADAM/reprolysin	7	0.933333	0.00171893	ENSG00000166106, ENSG00000049192, ENSG00000087116, ENSG00000149451, ENSG00000138316, ENSG00000151388, ENSG00000148848	604	40	18559	5.37719	0.816328	0.0472639	2.67649		GOTERM_CC_DIRECT	GO:0005840~ribosome	17	1.99297	0.00116217	ENSG00000100823, ENSG00000204574, ENSG00000122406, ENSG00000125445, ENSG00000147604, ENSG00000143436, ENSG00000172172, ENSG00000156482, ENSG00000073536, ENSG00000278845, ENSG00000181610, ENSG00000182899, ENSG00000204248, ENSG00000116221, ENSG00000204568, ENSG00000137876, ENSG00000231500	738	166	18224	2.52888	0.440897	0.0564842	1.6606
	UP_SEQ_FEATURE	domain:Peptidase M12B	7	0.933333	0.0019985	ENSG00000166106, ENSG00000049192, ENSG00000087116, ENSG00000149451, ENSG00000138316, ENSG00000151388, ENSG00000148848	639	42	20063	5.23292	0.983244	0.0618927	3.38947		GOTERM_BP_DIRECT	GO:0006412~translation	22	2.57913	0.00202428	ENSG00000125454, ENSG00000204574, ENSG00000125434, ENSG00000122406, ENSG00000100372, ENSG00000125445, ENSG00000147604, ENSG00000123908, ENSG00000143436, ENSG00000172172, ENSG00000137547, ENSG00000156482, ENSG00000181610, ENSG00000171490, ENSG00000182899, ENSG00000164933, ENSG00000169288, ENSG00000116221, ENSG00000204568, ENSG00000137876, ENSG00000121022, ENSG00000231500	697	253	16792	2.09494	0.991605	0.203576	3.48874
	UP_SEQ_FEATURE	domain:TSP type-1 6	5	0.666667	0.00217187	ENSG00000143341, ENSG00000005108, ENSG00000143382, ENSG00000151388, ENSG00000262655	639	18	20063	8.72153	0.988253	0.0660864	3.67835		UP_KEYWORDS	Ribosomal protein	16	1.87573	0.00507875	ENSG00000122406, ENSG00000125445, ENSG00000147604, ENSG00000143436, ENSG00000172172, ENSG00000137547, ENSG00000156482, ENSG00000132676, ENSG00000278845, ENSG00000181610, ENSG00000182899, ENSG00000204248, ENSG00000169288, ENSG00000116221, ENSG00000204568, ENSG00000231500	788	185	20581	2.25886	0.866854	0.0559809	6.84593
	UP_SEQ_FEATURE	domain:Disintegrin	7	0.933333	0.00226119	ENSG00000166106, ENSG00000049192, ENSG00000087116, ENSG00000149451, ENSG00000138316, ENSG00000151388, ENSG00000148848	639	43	20063	5.11122	0.990217	0.0677065	3.82685		GOTERM_MF_DIRECT	GO:0003735~structural constituent of ribosome	19	2.22743	0.00570994	ENSG00000125454, ENSG00000125434, ENSG00000122406, ENSG00000125445, ENSG00000100372, ENSG00000147604, ENSG00000143436, ENSG00000172172, ENSG00000137547, ENSG00000156482, ENSG00000132676, ENSG00000181610, ENSG00000182899, ENSG00000164933, ENSG00000169288, ENSG00000116221, ENSG00000204568, ENSG00000137876, ENSG00000231500	707	222	16881	2.04352	0.987836	0.387323	8.37422
	UP_SEQ_FEATURE	metal ion-binding site:Zinc; in inhibited form	6	0.8	0.00471642	ENSG00000166670, ENSG00000166106, ENSG00000149451, ENSG00000151388, ENSG00000148848, ENSG00000271447	639	35	20063	5.38243	0.999936	0.11794	7.82569		GOTERM_BP_DIRECT	GO:0070125~mitochondrial translational elongation	10	1.17233	0.00851857	ENSG00000132676, ENSG00000278845, ENSG00000181610, ENSG00000125445, ENSG00000169288, ENSG00000116221, ENSG00000204568, ENSG00000143436, ENSG00000172172, ENSG00000137547	697	85	16792	2.83433	1	0.489678	13.9226
	UP_SEQ_FEATURE	compositionally biased region:Cys-rich	13	1.73333	0.00493841	ENSG00000119681, ENSG00000044524, ENSG00000138316, ENSG00000139330, ENSG00000139329, ENSG00000106819, ENSG00000166106, ENSG00000087116, ENSG00000149451, ENSG00000151388, ENSG00000011465, ENSG00000148848, ENSG00000164056	639	159	20063	2.56709	0.99996	0.121669	8.17941		GOTERM_BP_DIRECT	GO:0070126~mitochondrial translational termination	10	1.17233	0.0091753	ENSG00000132676, ENSG00000278845, ENSG00000181610, ENSG00000125445, ENSG00000169288, ENSG00000116221, ENSG00000204568, ENSG00000143436, ENSG00000172172, ENSG00000137547	697	86	16792	2.80137	1	0.493136	14.9163
	UP_SEQ_FEATURE	region of interest:Spacer	4	0.533333	0.0394459	ENSG00000166106, ENSG00000049192, ENSG00000087116, ENSG00000138316	639	24	20063	5.23292	1	0.523404	50.0275		GOTERM_CC_DIRECT	GO:0005743~mitochondrial inner membrane	29	3.39977	0.0126325	ENSG00000125445, ENSG00000156398, ENSG00000176890, ENSG00000143436, ENSG00000172172, ENSG00000137547, ENSG00000137409, ENSG00000175606, ENSG00000278845, ENSG00000164933, ENSG00000169288, ENSG00000135929, ENSG00000116221, ENSG00000204568, ENSG00000125454, ENSG00000182199, ENSG00000125434, ENSG00000100372, ENSG00000115468, ENSG00000134375, ENSG00000205981, ENSG00000100216, ENSG00000165283, ENSG0000…	738	441	18224	1.62385	0.998265	0.250936	16.7292
	INTERPRO	IPR006586:ADAM, cysteine-rich	4	0.533333	0.0612986	ENSG00000166106, ENSG00000149451, ENSG00000138316, ENSG00000148848	604	28	18559	4.38955	1	0.519557	63.1211		GOTERM_CC_DIRECT	GO:0005761~mitochondrial ribosome	5	0.586166	0.0251064	ENSG00000132676, ENSG00000101181, ENSG00000116221, ENSG00000143436, ENSG00000172172	738	28	18224	4.4096	0.999997	0.364951	30.6607
	SMART	SM00608:ACR	4	0.533333	0.101742	ENSG00000166106, ENSG00000149451, ENSG00000138316, ENSG00000148848	407	28	10057	3.53001	1	0.519128	74.7795		KEGG_PATHWAY	hsa03010:Ribosome	11	1.28957	0.0471556	ENSG00000122406, ENSG00000125445, ENSG00000182899, ENSG00000169288, ENSG00000147604, ENSG00000143436, ENSG00000137876, ENSG00000172172, ENSG00000137547, ENSG00000156482, ENSG00000231500	278	136	6879	2.0014	0.999984	0.600591	46.1199
	GOTERM_MF_DIRECT	GO:0008270~zinc ion binding	38	5.06667	0.65155	ENSG00000137745, ENSG00000161642, ENSG00000050405, ENSG00000109472, ENSG00000002726, ENSG00000173068, ENSG00000148516, ENSG00000196549, ENSG00000087245, ENSG00000074410, ENSG00000153086, ENSG00000146054, ENSG00000109625, ENSG00000182752, ENSG00000089159, ENSG00000133742, ENSG00000156463, ENSG00000099953, ENSG00000165424, ENSG00000038295, ENSG00000169083, ENSG00000116183, ENSG00000138316, ENSG0000…	563	1169	16881	0.974673	1	0.998985	100		GOTERM_CC_DIRECT	GO:0005762~mitochondrial large ribosomal subunit	4	0.468933	0.306999	ENSG00000116221, ENSG00000143436, ENSG00000172172, ENSG00000137547	738	48	18224	2.05781	1	0.943018	99.4913
	Annotation Cluster 7	Enrichment Score: 4.382891581503839													Annotation Cluster 12	Enrichment Score: 2.2701480588427225
	Category	Term	Count	%	PValue	Genes	List Total	Pop Hits	Pop Total	Fold Enrichment	Bonferroni	Benjamini	FDR		Category	Term	Count	%	PValue	Genes	List Total	Pop Hits	Pop Total	Fold Enrichment	Bonferroni	Benjamini	FDR
	GOTERM_MF_DIRECT	GO:0004252~serine-type endopeptidase activity	28	3.73333	1.1887e-07	ENSG00000104368, ENSG00000137745, ENSG00000099139, ENSG00000122861, ENSG00000175426, ENSG00000143387, ENSG00000127241, ENSG00000087245, ENSG00000169174, ENSG00000257017, ENSG00000087128, ENSG00000148702, ENSG00000205403, ENSG00000099953, ENSG00000038295, ENSG00000197635, ENSG00000150687, ENSG00000117525, ENSG00000145244, ENSG00000166670, ENSG00000153802, ENSG00000166033, ENSG00000078098, ENSG0000…	563	255	16881	3.29236	8.0828e-05	1.61661e-05	0.000178567		UP_KEYWORDS	Centromere	16	1.87573	0.000243744	ENSG00000154839, ENSG00000154473, ENSG00000117650, ENSG00000129460, ENSG00000152455, ENSG00000143228, ENSG00000149636, ENSG00000085415, ENSG00000134690, ENSG00000153207, ENSG00000111581, ENSG00000204209, ENSG00000165480, ENSG00000125450, ENSG00000164109, ENSG00000166582	788	137	20581	3.05028	0.0920212	0.00418834	0.338943
	UP_KEYWORDS	Serine protease	19	2.53333	4.72906e-07	ENSG00000104368, ENSG00000099139, ENSG00000122861, ENSG00000175426, ENSG00000197635, ENSG00000150687, ENSG00000127241, ENSG00000145244, ENSG00000169174, ENSG00000153802, ENSG00000166033, ENSG00000078098, ENSG00000087128, ENSG00000100448, ENSG00000142515, ENSG00000215704, ENSG00000148702, ENSG00000205403, ENSG00000137648	648	141	20581	4.27982	0.000174014	1.0237e-05	0.000651602		UP_KEYWORDS	Kinetochore	12	1.4068	0.0014074	ENSG00000154839, ENSG00000143228, ENSG00000149636, ENSG00000085415, ENSG00000154473, ENSG00000153207, ENSG00000111581, ENSG00000165480, ENSG00000125450, ENSG00000164109, ENSG00000117650, ENSG00000166582	788	99	20581	3.16582	0.42749	0.0190481	1.94245
	UP_SEQ_FEATURE	active site:Charge relay system	22	2.93333	2.20324e-06	ENSG00000104368, ENSG00000101670, ENSG00000099139, ENSG00000122861, ENSG00000203837, ENSG00000175426, ENSG00000197635, ENSG00000150687, ENSG00000127241, ENSG00000182333, ENSG00000145244, ENSG00000169174, ENSG00000153802, ENSG00000166033, ENSG00000078098, ENSG00000087128, ENSG00000100448, ENSG00000142515, ENSG00000215704, ENSG00000148702, ENSG00000205403, ENSG00000137648	639	203	20063	3.40268	0.00449331	0.000180121	0.00379764		GOTERM_CC_DIRECT	GO:0031080~nuclear pore outer ring	4	0.468933	0.00638668	ENSG00000085415, ENSG00000153207, ENSG00000111581, ENSG00000125450	738	10	18224	9.87751	0.959384	0.163038	8.81373
	INTERPRO	IPR009003:Trypsin-like cysteine/serine peptidase domain	15	2	7.25082e-05	ENSG00000104368, ENSG00000122861, ENSG00000150687, ENSG00000127241, ENSG00000145244, ENSG00000153802, ENSG00000166033, ENSG00000087128, ENSG00000257017, ENSG00000100448, ENSG00000142515, ENSG00000215704, ENSG00000148702, ENSG00000205403, ENSG00000137648	604	128	18559	3.6008	0.0689322	0.004454	0.114279		GOTERM_CC_DIRECT	GO:0000776~kinetochore	9	1.0551	0.0165279	ENSG00000085415, ENSG00000154473, ENSG00000172167, ENSG00000111581, ENSG00000165480, ENSG00000125450, ENSG00000164109, ENSG00000117650, ENSG00000166582	738	81	18224	2.74375	0.99976	0.274214	21.337
	INTERPRO	IPR001254:Peptidase S1	14	1.86667	0.00014351	ENSG00000104368, ENSG00000153802, ENSG00000257017, ENSG00000087128, ENSG00000122861, ENSG00000100448, ENSG00000150687, ENSG00000142515, ENSG00000215704, ENSG00000127241, ENSG00000148702, ENSG00000205403, ENSG00000145244, ENSG00000137648	604	120	18559	3.5848	0.131829	0.00670916	0.226065		GOTERM_CC_DIRECT	GO:0000777~condensed chromosome kinetochore	9	1.0551	0.0243783	ENSG00000143228, ENSG00000085415, ENSG00000154473, ENSG00000153207, ENSG00000111581, ENSG00000125450, ENSG00000164109, ENSG00000117650, ENSG00000166582	738	87	18224	2.55453	0.999996	0.366847	29.9112
	UP_SEQ_FEATURE	domain:Peptidase S1	13	1.73333	0.000181457	ENSG00000104368, ENSG00000153802, ENSG00000257017, ENSG00000087128, ENSG00000122861, ENSG00000100448, ENSG00000142515, ENSG00000215704, ENSG00000127241, ENSG00000148702, ENSG00000205403, ENSG00000145244, ENSG00000137648	639	109	20063	3.74466	0.309909	0.00786112	0.312316		GOTERM_BP_DIRECT	GO:0007062~sister chromatid cohesion	10	1.17233	0.0271184	ENSG00000154839, ENSG00000143228, ENSG00000149636, ENSG00000085415, ENSG00000134690, ENSG00000154473, ENSG00000153207, ENSG00000111581, ENSG00000125450, ENSG00000164109	697	103	16792	2.33901	1	0.726681	38.233
	INTERPRO	IPR018114:Peptidase S1, trypsin family, active site	12	1.6	0.000476753	ENSG00000104368, ENSG00000153802, ENSG00000087128, ENSG00000122861, ENSG00000100448, ENSG00000150687, ENSG00000142515, ENSG00000215704, ENSG00000127241, ENSG00000148702, ENSG00000205403, ENSG00000137648	604	102	18559	3.61492	0.374819	0.0160666	0.749164
	INTERPRO	IPR001314:Peptidase S1A, chymotrypsin-type	12	1.6	0.00112981	ENSG00000104368, ENSG00000153802, ENSG00000257017, ENSG00000087128, ENSG00000122861, ENSG00000100448, ENSG00000142515, ENSG00000215704, ENSG00000127241, ENSG00000148702, ENSG00000205403, ENSG00000137648	604	113	18559	3.26303	0.671591	0.0341983	1.76684		Annotation Cluster 13	Enrichment Score: 2.0719666788267066
	SMART	SM00020:Tryp_SPc	13	1.73333	0.00284267	ENSG00000104368, ENSG00000153802, ENSG00000257017, ENSG00000087128, ENSG00000122861, ENSG00000100448, ENSG00000142515, ENSG00000215704, ENSG00000127241, ENSG00000148702, ENSG00000205403, ENSG00000145244, ENSG00000137648	407	118	10057	2.7223	0.483375	0.043074	3.58867		Category	Term	Count	%	PValue	Genes	List Total	Pop Hits	Pop Total	Fold Enrichment	Bonferroni	Benjamini	FDR
															UP_KEYWORDS	Viral nucleoprotein	6	0.7034	0.00381579	ENSG00000124562, ENSG00000167088, ENSG00000135486, ENSG00000138668, ENSG00000152795, ENSG00000092199	788	28	20581	5.59672	0.77996	0.0448406	5.18539
	Annotation Cluster 8	Enrichment Score: 3.9625885910570577													GOTERM_CC_DIRECT	GO:0019013~viral nucleocapsid	6	0.7034	0.00483652	ENSG00000124562, ENSG00000167088, ENSG00000135486, ENSG00000138668, ENSG00000152795, ENSG00000092199	738	28	18224	5.29152	0.911444	0.149226	6.74353
	Category	Term	Count	%	PValue	Genes	List Total	Pop Hits	Pop Total	Fold Enrichment	Bonferroni	Benjamini	FDR		UP_KEYWORDS	Virion	6	0.7034	0.0329597	ENSG00000124562, ENSG00000167088, ENSG00000135486, ENSG00000138668, ENSG00000152795, ENSG00000092199	788	47	20581	3.33422	0.999998	0.255418	37.2986
	UP_SEQ_FEATURE	domain:Cadherin 5	14	1.86667	2.87009e-05	ENSG00000113361, ENSG00000120328, ENSG00000140937, ENSG00000254245, ENSG00000165323, ENSG00000169851, ENSG00000196159, ENSG00000262576, ENSG00000113555, ENSG00000253537, ENSG00000240764, ENSG00000204961, ENSG00000197479, ENSG00000253873	639	105	20063	4.18633	0.0569779	0.00167475	0.04946
	UP_SEQ_FEATURE	domain:Cadherin 4	14	1.86667	5.70184e-05	ENSG00000113361, ENSG00000120328, ENSG00000140937, ENSG00000254245, ENSG00000165323, ENSG00000169851, ENSG00000196159, ENSG00000262576, ENSG00000113555, ENSG00000253537, ENSG00000240764, ENSG00000204961, ENSG00000197479, ENSG00000253873	639	112	20063	3.92469	0.110013	0.00314501	0.0982365		Annotation Cluster 22	Enrichment Score: 1.4414059422052143
	UP_SEQ_FEATURE	domain:Cadherin 3	14	1.86667	5.70184e-05	ENSG00000113361, ENSG00000120328, ENSG00000140937, ENSG00000254245, ENSG00000165323, ENSG00000169851, ENSG00000196159, ENSG00000262576, ENSG00000113555, ENSG00000253537, ENSG00000240764, ENSG00000204961, ENSG00000197479, ENSG00000253873	639	112	20063	3.92469	0.110013	0.00314501	0.0982365		Category	Term	Count	%	PValue	Genes	List Total	Pop Hits	Pop Total	Fold Enrichment	Bonferroni	Benjamini	FDR
	UP_SEQ_FEATURE	domain:Cadherin 6	12	1.6	6.23389e-05	ENSG00000120328, ENSG00000254245, ENSG00000165323, ENSG00000169851, ENSG00000196159, ENSG00000262576, ENSG00000113555, ENSG00000253537, ENSG00000240764, ENSG00000204961, ENSG00000197479, ENSG00000253873	639	83	20063	4.5394	0.11964	0.00334767	0.107399		GOTERM_BP_DIRECT	GO:0006368~transcription elongation from RNA polymerase II promoter	13	1.52403	0.000214679	ENSG00000147669, ENSG00000149136, ENSG00000064995, ENSG00000213780, ENSG00000213246, ENSG00000114503, ENSG00000187735, ENSG00000092201, ENSG00000120533, ENSG00000101158, ENSG00000100142, ENSG00000148835, ENSG00000141384	697	86	16792	3.64179	0.397388	0.0413285	0.375549
	UP_SEQ_FEATURE	domain:Cadherin 2	14	1.86667	7.517e-05	ENSG00000113361, ENSG00000120328, ENSG00000140937, ENSG00000254245, ENSG00000165323, ENSG00000169851, ENSG00000196159, ENSG00000262576, ENSG00000113555, ENSG00000253537, ENSG00000240764, ENSG00000204961, ENSG00000197479, ENSG00000253873	639	115	20063	3.8223	0.142431	0.00393208	0.129491		GOTERM_CC_DIRECT	GO:0005669~transcription factor TFIID complex	5	0.586166	0.0562018	ENSG00000064995, ENSG00000213780, ENSG00000148835, ENSG00000141384, ENSG00000187735	738	36	18224	3.42969	1	0.523637	56.524
	UP_SEQ_FEATURE	domain:Cadherin 1	14	1.86667	7.517e-05	ENSG00000113361, ENSG00000120328, ENSG00000140937, ENSG00000254245, ENSG00000165323, ENSG00000169851, ENSG00000196159, ENSG00000262576, ENSG00000113555, ENSG00000253537, ENSG00000240764, ENSG00000204961, ENSG00000197479, ENSG00000253873	639	115	20063	3.8223	0.142431	0.00393208	0.129491		KEGG_PATHWAY	hsa03022:Basal transcription factors	5	0.586166	0.105994	ENSG00000064995, ENSG00000213780, ENSG00000135801, ENSG00000148835, ENSG00000141384	278	45	6879	2.7494	1	0.817871	76.1748
	INTERPRO	IPR020894:Cadherin conserved site	14	1.86667	7.73585e-05	ENSG00000113361, ENSG00000120328, ENSG00000140937, ENSG00000254245, ENSG00000165323, ENSG00000169851, ENSG00000196159, ENSG00000262576, ENSG00000113555, ENSG00000253537, ENSG00000240764, ENSG00000204961, ENSG00000197479, ENSG00000253873	604	113	18559	3.80686	0.0733701	0.00447238	0.121919		GOTERM_BP_DIRECT	GO:0042795~snRNA transcription from RNA polymerase II promoter	6	0.7034	0.164224	ENSG00000141425, ENSG00000147669, ENSG00000100142, ENSG00000064995, ENSG00000114503, ENSG00000148835	697	70	16792	2.06501	1	0.981544	95.6882
	INTERPRO	IPR002126:Cadherin	14	1.86667	0.000120918	ENSG00000113361, ENSG00000120328, ENSG00000140937, ENSG00000254245, ENSG00000165323, ENSG00000169851, ENSG00000196159, ENSG00000262576, ENSG00000113555, ENSG00000253537, ENSG00000240764, ENSG00000204961, ENSG00000197479, ENSG00000253873	604	118	18559	3.64556	0.112291	0.00593787	0.190509		GOTERM_BP_DIRECT	GO:0006367~transcription initiation from RNA polymerase II promoter	9	1.0551	0.295607	ENSG00000147669, ENSG00000164758, ENSG00000100142, ENSG00000064995, ENSG00000213780, ENSG00000148835, ENSG00000112242, ENSG00000141384, ENSG00000184162	697	152	16792	1.42649	1	0.995958	99.7847
	INTERPRO	IPR015919:Cadherin-like	14	1.86667	0.00014351	ENSG00000113361, ENSG00000120328, ENSG00000140937, ENSG00000254245, ENSG00000165323, ENSG00000169851, ENSG00000196159, ENSG00000262576, ENSG00000113555, ENSG00000253537, ENSG00000240764, ENSG00000204961, ENSG00000197479, ENSG00000253873	604	120	18559	3.5848	0.131829	0.00670916	0.226065
	INTERPRO	IPR013164:Cadherin, N-terminal	10	1.33333	0.000239699	ENSG00000120328, ENSG00000254245, ENSG00000169851, ENSG00000262576, ENSG00000113555, ENSG00000253537, ENSG00000240764, ENSG00000204961, ENSG00000197479, ENSG00000253873	604	65	18559	4.7272	0.210324	0.00904088	0.37732
	GOTERM_BP_DIRECT	GO:0007156~homophilic cell adhesion via plasma membrane adhesion molecules	16	2.13333	0.000338829	ENSG00000120328, ENSG00000113361, ENSG00000140937, ENSG00000139211, ENSG00000169851, ENSG00000196159, ENSG00000262576, ENSG00000204961, ENSG00000197479, ENSG00000254245, ENSG00000165323, ENSG00000218336, ENSG00000253537, ENSG00000113555, ENSG00000240764, ENSG00000253873	574	158	16792	2.96247	0.552089	0.0521358	0.592438
	SMART	SM00112:CA	14	1.86667	0.000784578	ENSG00000113361, ENSG00000120328, ENSG00000140937, ENSG00000254245, ENSG00000165323, ENSG00000169851, ENSG00000196159, ENSG00000262576, ENSG00000113555, ENSG00000253537, ENSG00000240764, ENSG00000204961, ENSG00000197479, ENSG00000253873	407	116	10057	2.98225	0.166477	0.0180446	1.00259
	Annotation Cluster 9	Enrichment Score: 3.9477293584346422
	Category	Term	Count	%	PValue	Genes	List Total	Pop Hits	Pop Total	Fold Enrichment	Bonferroni	Benjamini	FDR
	UP_KEYWORDS	Cell junction	49	6.53333	1.29703e-07	ENSG00000135914, ENSG00000113742, ENSG00000165474, ENSG00000050405, ENSG00000164318, ENSG00000054356, ENSG00000197467, ENSG00000161381, ENSG00000184113, ENSG00000143341, ENSG00000102181, ENSG00000089159, ENSG00000113555, ENSG00000161638, ENSG00000125848, ENSG00000154721, ENSG00000005884, ENSG00000197635, ENSG00000150471, ENSG00000185070, ENSG00000078098, ENSG00000066405, ENSG00000137975, ENSG0000…	648	675	20581	2.3056	4.77297e-05	2.98317e-06	0.000178714
	UP_KEYWORDS	Synapse	24	3.2	0.000988291	ENSG00000091844, ENSG00000135914, ENSG00000148948, ENSG00000113742, ENSG00000184408, ENSG00000102359, ENSG00000176884, ENSG00000107554, ENSG00000157087, ENSG00000164318, ENSG00000054356, ENSG00000197467, ENSG00000172020, ENSG00000140022, ENSG00000185070, ENSG00000101298, ENSG00000128594, ENSG00000164506, ENSG00000163618, ENSG00000171189, ENSG00000129990, ENSG00000078053, ENSG00000163873, ENSG0000…	648	357	20581	2.13518	0.305019	0.0103425	1.35317
	GOTERM_CC_DIRECT	GO:0030054~cell junction	26	3.46667	0.0111938	ENSG00000135914, ENSG00000113742, ENSG00000148948, ENSG00000107554, ENSG00000164318, ENSG00000054356, ENSG00000140022, ENSG00000143341, ENSG00000164506, ENSG00000163618, ENSG00000171189, ENSG00000153233, ENSG00000129990, ENSG00000091844, ENSG00000184408, ENSG00000102359, ENSG00000176884, ENSG00000157087, ENSG00000172020, ENSG00000101298, ENSG00000128594, ENSG00000182782, ENSG00000137975, ENSG0000…	606	459	18224	1.70346	0.975363	0.128176	14.1477
	Annotation Cluster 10	Enrichment Score: 3.886864660559489
	Category	Term	Count	%	PValue	Genes	List Total	Pop Hits	Pop Total	Fold Enrichment	Bonferroni	Benjamini	FDR
	INTERPRO	IPR002035:von Willebrand factor, type A	13	1.73333	7.1271e-05	ENSG00000187955, ENSG00000165124, ENSG00000111799, ENSG00000163359, ENSG00000143341, ENSG00000163297, ENSG00000124749, ENSG00000137975, ENSG00000082781, ENSG00000169604, ENSG00000164171, ENSG00000137809, ENSG00000213949	604	97	18559	4.11803	0.0677968	0.00466936	0.11233
	SMART	SM00327:VWA	12	1.6	0.000132882	ENSG00000187955, ENSG00000163297, ENSG00000124749, ENSG00000137975, ENSG00000082781, ENSG00000165124, ENSG00000111799, ENSG00000169604, ENSG00000163359, ENSG00000164171, ENSG00000137809, ENSG00000213949	407	72	10057	4.11835	0.0303602	0.00439468	0.170461
	UP_SEQ_FEATURE	domain:VWFA	10	1.33333	0.00023069	ENSG00000143341, ENSG00000163297, ENSG00000124749, ENSG00000137975, ENSG00000082781, ENSG00000165124, ENSG00000169604, ENSG00000164171, ENSG00000137809, ENSG00000213949	639	66	20063	4.7572	0.375987	0.009578	0.396894
	Annotation Cluster 11	Enrichment Score: 3.7217738667892353
	Category	Term	Count	%	PValue	Genes	List Total	Pop Hits	Pop Total	Fold Enrichment	Bonferroni	Benjamini	FDR
	UP_SEQ_FEATURE	repeat:LRR 6	25	3.33333	5.90005e-08	ENSG00000148948, ENSG00000183580, ENSG00000101825, ENSG00000163359, ENSG00000184709, ENSG00000139329, ENSG00000174348, ENSG00000138039, ENSG00000184564, ENSG00000106819, ENSG00000128606, ENSG00000114248, ENSG00000125848, ENSG00000165383, ENSG00000139211, ENSG00000145147, ENSG00000139330, ENSG00000188738, ENSG00000185070, ENSG00000128594, ENSG00000132000, ENSG00000011465, ENSG00000184347, ENSG0000…	639	209	20063	3.75568	0.00012059	8.03976e-06	0.000101698
	INTERPRO	IPR000372:Leucine-rich repeat-containing N-terminal	13	1.73333	1.22232e-07	ENSG00000139329, ENSG00000185070, ENSG00000148948, ENSG00000174348, ENSG00000128594, ENSG00000106819, ENSG00000145147, ENSG00000139330, ENSG00000101825, ENSG00000125848, ENSG00000011465, ENSG00000184347, ENSG00000137507	604	54	18559	7.3972	0.000120391	1.20397e-05	0.00019275
	UP_SEQ_FEATURE	repeat:LRR 7	22	2.93333	2.06487e-07	ENSG00000148948, ENSG00000165383, ENSG00000188738, ENSG00000139330, ENSG00000145147, ENSG00000183580, ENSG00000101825, ENSG00000163359, ENSG00000139329, ENSG00000185070, ENSG00000174348, ENSG00000128594, ENSG00000184564, ENSG00000138039, ENSG00000106819, ENSG00000132000, ENSG00000114248, ENSG00000125848, ENSG00000184347, ENSG00000011465, ENSG00000106823, ENSG00000137507	639	176	20063	3.92469	0.000421969	2.48267e-05	0.000355918
	UP_SEQ_FEATURE	repeat:LRR 5	25	3.33333	3.88306e-07	ENSG00000148948, ENSG00000183580, ENSG00000101825, ENSG00000163359, ENSG00000184709, ENSG00000139329, ENSG00000174348, ENSG00000138039, ENSG00000184564, ENSG00000106819, ENSG00000128606, ENSG00000114248, ENSG00000125848, ENSG00000165383, ENSG00000139211, ENSG00000145147, ENSG00000139330, ENSG00000188738, ENSG00000185070, ENSG00000128594, ENSG00000132000, ENSG00000011465, ENSG00000184347, ENSG0000…	639	231	20063	3.398	0.000793382	4.17727e-05	0.000669317
	UP_SEQ_FEATURE	repeat:LRR 8	19	2.53333	1.14463e-06	ENSG00000148948, ENSG00000188738, ENSG00000139330, ENSG00000145147, ENSG00000183580, ENSG00000163359, ENSG00000139329, ENSG00000185070, ENSG00000174348, ENSG00000128594, ENSG00000184564, ENSG00000106819, ENSG00000132000, ENSG00000114248, ENSG00000125848, ENSG00000184347, ENSG00000011465, ENSG00000106823, ENSG00000137507	639	148	20063	4.03076	0.00233688	0.000106341	0.00197296
	SMART	SM00013:LRRNT	13	1.73333	1.17212e-06	ENSG00000139329, ENSG00000185070, ENSG00000148948, ENSG00000174348, ENSG00000128594, ENSG00000106819, ENSG00000145147, ENSG00000139330, ENSG00000101825, ENSG00000125848, ENSG00000011465, ENSG00000184347, ENSG00000137507	407	54	10057	5.94872	0.000271894	9.06396e-05	0.00150477
	UP_SEQ_FEATURE	repeat:LRR 9	18	2.4	1.24962e-06	ENSG00000148948, ENSG00000188738, ENSG00000139330, ENSG00000145147, ENSG00000183580, ENSG00000163359, ENSG00000139329, ENSG00000185070, ENSG00000174348, ENSG00000128594, ENSG00000184564, ENSG00000106819, ENSG00000132000, ENSG00000125848, ENSG00000184347, ENSG00000011465, ENSG00000106823, ENSG00000137507	639	134	20063	4.21757	0.00255096	0.00010642	0.00215393
	UP_SEQ_FEATURE	repeat:LRR 4	25	3.33333	2.30005e-06	ENSG00000148948, ENSG00000183580, ENSG00000101825, ENSG00000163359, ENSG00000184709, ENSG00000139329, ENSG00000174348, ENSG00000138039, ENSG00000184564, ENSG00000106819, ENSG00000128606, ENSG00000114248, ENSG00000125848, ENSG00000165383, ENSG00000139211, ENSG00000145147, ENSG00000139330, ENSG00000188738, ENSG00000185070, ENSG00000128594, ENSG00000132000, ENSG00000011465, ENSG00000184347, ENSG0000…	639	255	20063	3.07819	0.00469027	0.000180803	0.0039645
	UP_SEQ_FEATURE	repeat:LRR 10	16	2.13333	4.12223e-06	ENSG00000139330, ENSG00000145147, ENSG00000188738, ENSG00000183580, ENSG00000163359, ENSG00000139329, ENSG00000185070, ENSG00000174348, ENSG00000184564, ENSG00000106819, ENSG00000132000, ENSG00000125848, ENSG00000184347, ENSG00000011465, ENSG00000106823, ENSG00000137507	639	116	20063	4.33069	0.00839045	0.000300878	0.0071052
	INTERPRO	IPR003591:Leucine-rich repeat, typical subtype	20	2.66667	5.65243e-06	ENSG00000148948, ENSG00000139211, ENSG00000165383, ENSG00000139330, ENSG00000145147, ENSG00000101825, ENSG00000184709, ENSG00000139329, ENSG00000185070, ENSG00000174348, ENSG00000128594, ENSG00000184564, ENSG00000106819, ENSG00000128606, ENSG00000132000, ENSG00000125848, ENSG00000184347, ENSG00000011465, ENSG00000106823, ENSG00000137507	604	178	18559	3.45245	0.00555218	0.000397611	0.00891309
	UP_SEQ_FEATURE	repeat:LRR 12	13	1.73333	2.74229e-05	ENSG00000139329, ENSG00000174348, ENSG00000184564, ENSG00000106819, ENSG00000132000, ENSG00000145147, ENSG00000139330, ENSG00000188738, ENSG00000011465, ENSG00000163359, ENSG00000184347, ENSG00000106823, ENSG00000137507	639	90	20063	4.53519	0.0545112	0.00164727	0.0472581
	UP_SEQ_FEATURE	repeat:LRR 3	25	3.33333	3.95013e-05	ENSG00000148948, ENSG00000183580, ENSG00000101825, ENSG00000163359, ENSG00000184709, ENSG00000139329, ENSG00000174348, ENSG00000138039, ENSG00000184564, ENSG00000106819, ENSG00000128606, ENSG00000114248, ENSG00000125848, ENSG00000165383, ENSG00000139211, ENSG00000145147, ENSG00000139330, ENSG00000188738, ENSG00000185070, ENSG00000128594, ENSG00000132000, ENSG00000011465, ENSG00000184347, ENSG0000…	639	302	20063	2.59913	0.0775685	0.00224032	0.0680661
	GOTERM_BP_DIRECT	GO:0046426~negative regulation of JAK-STAT cascade	9	1.2	5.12776e-05	ENSG00000185070, ENSG00000148948, ENSG00000174348, ENSG00000105974, ENSG00000128594, ENSG00000106819, ENSG00000132000, ENSG00000125848, ENSG00000011465	574	40	16792	6.58223	0.114436	0.0109875	0.0898714
	UP_SEQ_FEATURE	repeat:LRR 11	13	1.73333	8.69027e-05	ENSG00000139329, ENSG00000174348, ENSG00000184564, ENSG00000106819, ENSG00000132000, ENSG00000145147, ENSG00000139330, ENSG00000188738, ENSG00000011465, ENSG00000163359, ENSG00000184347, ENSG00000106823, ENSG00000137507	639	101	20063	4.04126	0.162754	0.00422052	0.149688
	SMART	SM00369:LRR_TYP	20	2.66667	0.000101228	ENSG00000148948, ENSG00000139211, ENSG00000165383, ENSG00000139330, ENSG00000145147, ENSG00000101825, ENSG00000184709, ENSG00000139329, ENSG00000185070, ENSG00000174348, ENSG00000128594, ENSG00000184564, ENSG00000106819, ENSG00000128606, ENSG00000132000, ENSG00000125848, ENSG00000184347, ENSG00000011465, ENSG00000106823, ENSG00000137507	407	178	10057	2.77641	0.0232124	0.00390669	0.12988
	UP_SEQ_FEATURE	repeat:LRR 1	25	3.33333	0.000102979	ENSG00000148948, ENSG00000183580, ENSG00000101825, ENSG00000163359, ENSG00000184709, ENSG00000139329, ENSG00000174348, ENSG00000138039, ENSG00000184564, ENSG00000106819, ENSG00000128606, ENSG00000114248, ENSG00000125848, ENSG00000165383, ENSG00000139211, ENSG00000145147, ENSG00000139330, ENSG00000188738, ENSG00000185070, ENSG00000128594, ENSG00000132000, ENSG00000011465, ENSG00000184347, ENSG0000…	639	321	20063	2.44529	0.189821	0.00488339	0.177356
	UP_SEQ_FEATURE	repeat:LRR 2	25	3.33333	0.000108038	ENSG00000148948, ENSG00000183580, ENSG00000101825, ENSG00000163359, ENSG00000184709, ENSG00000139329, ENSG00000174348, ENSG00000138039, ENSG00000184564, ENSG00000106819, ENSG00000128606, ENSG00000114248, ENSG00000125848, ENSG00000165383, ENSG00000139211, ENSG00000145147, ENSG00000139330, ENSG00000188738, ENSG00000185070, ENSG00000128594, ENSG00000132000, ENSG00000011465, ENSG00000184347, ENSG0000…	639	322	20063	2.43769	0.198157	0.00489559	0.186062
	INTERPRO	IPR001611:Leucine-rich repeat	22	2.93333	0.000147927	ENSG00000148948, ENSG00000139211, ENSG00000165383, ENSG00000139330, ENSG00000145147, ENSG00000183580, ENSG00000101825, ENSG00000184709, ENSG00000139329, ENSG00000185070, ENSG00000174348, ENSG00000128594, ENSG00000184564, ENSG00000106819, ENSG00000128606, ENSG00000132000, ENSG00000114248, ENSG00000125848, ENSG00000184347, ENSG00000011465, ENSG00000106823, ENSG00000137507	604	263	18559	2.5703	0.135599	0.0066017	0.233015
	UP_KEYWORDS	Leucine-rich repeat	23	3.06667	0.000364727	ENSG00000148948, ENSG00000139211, ENSG00000165383, ENSG00000139330, ENSG00000145147, ENSG00000183580, ENSG00000101825, ENSG00000184709, ENSG00000139329, ENSG00000185070, ENSG00000174348, ENSG00000128594, ENSG00000184564, ENSG00000138039, ENSG00000106819, ENSG00000128606, ENSG00000132000, ENSG00000114248, ENSG00000125848, ENSG00000184347, ENSG00000011465, ENSG00000106823, ENSG00000137507	648	311	20581	2.34887	0.125623	0.0044648	0.501378
	GOTERM_BP_DIRECT	GO:0006469~negative regulation of protein kinase activity	12	1.6	0.000552537	ENSG00000185070, ENSG00000148948, ENSG00000174348, ENSG00000128594, ENSG00000106819, ENSG00000150722, ENSG00000132000, ENSG00000175793, ENSG00000125848, ENSG00000106211, ENSG00000011465, ENSG00000154096	574	99	16792	3.54598	0.730146	0.0741578	0.964399
	GOTERM_MF_DIRECT	GO:0004860~protein kinase inhibitor activity	8	1.06667	0.0015927	ENSG00000185070, ENSG00000148948, ENSG00000174348, ENSG00000128594, ENSG00000106819, ENSG00000132000, ENSG00000125848, ENSG00000011465	563	52	16881	4.61293	0.661726	0.0938371	2.36603
	UP_SEQ_FEATURE	repeat:LRR 13	9	1.2	0.00259261	ENSG00000174348, ENSG00000184564, ENSG00000132000, ENSG00000145147, ENSG00000188738, ENSG00000163359, ENSG00000184347, ENSG00000106823, ENSG00000137507	639	75	20063	3.7677	0.995039	0.0750651	4.37602
	UP_SEQ_FEATURE	repeat:LRR 14	8	1.06667	0.00285053	ENSG00000174348, ENSG00000184564, ENSG00000132000, ENSG00000145147, ENSG00000163359, ENSG00000184347, ENSG00000106823, ENSG00000137507	639	60	20063	4.18633	0.997076	0.079975	4.80136
	UP_SEQ_FEATURE	repeat:LRR 16	7	0.933333	0.00286358	ENSG00000174348, ENSG00000184564, ENSG00000132000, ENSG00000145147, ENSG00000163359, ENSG00000184347, ENSG00000137507	639	45	20063	4.88405	0.997153	0.0792411	4.82282
	UP_SEQ_FEATURE	repeat:LRR 15	7	0.933333	0.0053948	ENSG00000174348, ENSG00000184564, ENSG00000132000, ENSG00000145147, ENSG00000163359, ENSG00000184347, ENSG00000137507	639	51	20063	4.30946	0.999984	0.129084	8.90263
	INTERPRO	IPR000483:Cysteine-rich flanking region, C-terminal	9	1.2	0.00551217	ENSG00000185070, ENSG00000139211, ENSG00000128594, ENSG00000184564, ENSG00000128606, ENSG00000145147, ENSG00000101825, ENSG00000125848, ENSG00000184347	604	83	18559	3.33182	0.99568	0.118928	8.34726
	SMART	SM00082:LRRCT	9	1.2	0.0185224	ENSG00000185070, ENSG00000139211, ENSG00000128594, ENSG00000184564, ENSG00000128606, ENSG00000145147, ENSG00000101825, ENSG00000125848, ENSG00000184347	407	83	10057	2.67941	0.986931	0.171872	21.3391
	UP_SEQ_FEATURE	repeat:LRR 20	4	0.533333	0.0353259	ENSG00000174348, ENSG00000145147, ENSG00000184347, ENSG00000137507	639	23	20063	5.46043	1	0.496932	46.2014
	GOTERM_BP_DIRECT	GO:0019221~cytokine-mediated signaling pathway	10	1.33333	0.035546	ENSG00000185070, ENSG00000148948, ENSG00000174348, ENSG00000128594, ENSG00000106819, ENSG00000132000, ENSG00000117525, ENSG00000125848, ENSG00000011465, ENSG00000054356	574	131	16792	2.23316	1	0.667034	46.9856
	UP_SEQ_FEATURE	repeat:LRR 19	4	0.533333	0.043798	ENSG00000174348, ENSG00000145147, ENSG00000184347, ENSG00000137507	639	25	20063	5.0236	1	0.558398	53.79
	UP_SEQ_FEATURE	repeat:LRR 18	4	0.533333	0.0531838	ENSG00000174348, ENSG00000145147, ENSG00000184347, ENSG00000137507	639	27	20063	4.65148	1	0.618245	61.0153
	UP_SEQ_FEATURE	repeat:LRR 22	3	0.4	0.053963	ENSG00000145147, ENSG00000184347, ENSG00000137507	639	12	20063	7.84937	1	0.620586	61.5646
	UP_SEQ_FEATURE	repeat:LRR 17	4	0.533333	0.105674	ENSG00000174348, ENSG00000145147, ENSG00000184347, ENSG00000137507	639	36	20063	3.48861	1	0.824939	85.4138
	UP_SEQ_FEATURE	repeat:LRR 21	3	0.4	0.110534	ENSG00000145147, ENSG00000184347, ENSG00000137507	639	18	20063	5.23292	1	0.832494	86.7216
	Annotation Cluster 12	Enrichment Score: 3.5046191646435894
	Category	Term	Count	%	PValue	Genes	List Total	Pop Hits	Pop Total	Fold Enrichment	Bonferroni	Benjamini	FDR
	GOTERM_BP_DIRECT	GO:0030199~collagen fibril organization	14	1.86667	2.67217e-10	ENSG00000099953, ENSG00000187955, ENSG00000134013, ENSG00000130635, ENSG00000204262, ENSG00000138316, ENSG00000111799, ENSG00000108821, ENSG00000139329, ENSG00000113083, ENSG00000080573, ENSG00000145423, ENSG00000087116, ENSG00000164692	574	39	16792	10.5016	6.33305e-07	2.11102e-07	4.68536e-07
	GOTERM_MF_DIRECT	GO:0005201~extracellular matrix structural constituent	14	1.86667	2.62166e-07	ENSG00000166147, ENSG00000187955, ENSG00000130635, ENSG00000204262, ENSG00000197614, ENSG00000108821, ENSG00000139329, ENSG00000197565, ENSG00000080573, ENSG00000112769, ENSG00000038427, ENSG00000184956, ENSG00000164692, ENSG00000172638	563	67	16881	6.26532	0.000178257	2.97118e-05	0.000393828
	UP_KEYWORDS	Hydroxylation	14	1.86667	8.49997e-06	ENSG00000187955, ENSG00000119681, ENSG00000084636, ENSG00000130635, ENSG00000204262, ENSG00000182871, ENSG00000111799, ENSG00000127241, ENSG00000163359, ENSG00000108821, ENSG00000178726, ENSG00000197565, ENSG00000080573, ENSG00000164692	648	95	20581	4.68054	0.00312312	0.000156388	0.0117112
	UP_SEQ_FEATURE	domain:Fibrillar collagen NC1	5	0.666667	0.000279667	ENSG00000080573, ENSG00000130635, ENSG00000204262, ENSG00000164692, ENSG00000108821	639	11	20063	14.2716	0.435447	0.0113693	0.480967
	INTERPRO	IPR000885:Fibrillar collagen, C-terminal	5	0.666667	0.000303452	ENSG00000080573, ENSG00000130635, ENSG00000204262, ENSG00000164692, ENSG00000108821	604	11	18559	13.9667	0.2584	0.0106198	0.477451
	SMART	SM00038:COLFI	5	0.666667	0.000688842	ENSG00000080573, ENSG00000130635, ENSG00000204262, ENSG00000164692, ENSG00000108821	407	11	10057	11.2319	0.147742	0.0176061	0.880748
	UP_KEYWORDS	Ehlers-Danlos syndrome	5	0.666667	0.000753099	ENSG00000087116, ENSG00000130635, ENSG00000204262, ENSG00000164692, ENSG00000108821	648	14	20581	11.3431	0.242131	0.00862648	1.0327
	UP_SEQ_FEATURE	propeptide:C-terminal propeptide	4	0.533333	0.00159029	ENSG00000130635, ENSG00000204262, ENSG00000164692, ENSG00000108821	639	8	20063	15.6987	0.961347	0.0519329	2.70605
	GOTERM_CC_DIRECT	GO:0005588~collagen type V trimer	3	0.4	0.00322821	ENSG00000080573, ENSG00000130635, ENSG00000204262	606	3	18224	30.0726	0.654858	0.047204	4.28699
	GOTERM_MF_DIRECT	GO:0048407~platelet-derived growth factor binding	4	0.533333	0.00495882	ENSG00000113721, ENSG00000130635, ENSG00000164692, ENSG00000108821	563	11	16881	10.9033	0.965966	0.214517	7.1957
	UP_SEQ_FEATURE	region of interest:Triple-helical region	5	0.666667	0.00554203	ENSG00000197565, ENSG00000080573, ENSG00000130635, ENSG00000163359, ENSG00000108821	639	23	20063	6.82554	0.999988	0.13085	9.13479
	GOTERM_BP_DIRECT	GO:0001568~blood vessel development	6	0.8	0.00899904	ENSG00000128918, ENSG00000130635, ENSG00000112769, ENSG00000164692, ENSG00000169604, ENSG00000108821	574	38	16792	4.61911	1	0.378796	14.6579
	GOTERM_BP_DIRECT	GO:0043588~skin development	5	0.666667	0.0276798	ENSG00000005884, ENSG00000080573, ENSG00000087116, ENSG00000130635, ENSG00000204262	574	34	16792	4.30211	1	0.593025	38.8707
	KEGG_PATHWAY	hsa04611:Platelet activation	9	1.2	0.0935244	ENSG00000168907, ENSG00000080573, ENSG00000185532, ENSG00000130635, ENSG00000204262, ENSG00000164692, ENSG00000152402, ENSG00000164171, ENSG00000108821	247	130	6879	1.92809	1	0.503852	70.9937
	Annotation Cluster 13	Enrichment Score: 3.0525296525370567
	Category	Term	Count	%	PValue	Genes	List Total	Pop Hits	Pop Total	Fold Enrichment	Bonferroni	Benjamini	FDR
	INTERPRO	IPR003961:Fibronectin, type III	24	3.2	2.91751e-07	ENSG00000187955, ENSG00000134121, ENSG00000177363, ENSG00000116183, ENSG00000044524, ENSG00000179057, ENSG00000221986, ENSG00000111799, ENSG00000117525, ENSG00000164318, ENSG00000123989, ENSG00000163359, ENSG00000080031, ENSG00000142661, ENSG00000185070, ENSG00000162804, ENSG00000115414, ENSG00000164309, ENSG00000127329, ENSG00000168490, ENSG00000047936, ENSG00000125848, ENSG00000077238, ENSG0000…	604	207	18559	3.56253	0.000287334	2.61247e-05	0.00046007
	UP_SEQ_FEATURE	domain:Fibronectin type-III 8	7	0.933333	0.000106675	ENSG00000187955, ENSG00000115414, ENSG00000127329, ENSG00000047936, ENSG00000111799, ENSG00000080031, ENSG00000041982	639	25	20063	8.7913	0.195918	0.00494353	0.183715
	UP_SEQ_FEATURE	domain:Fibronectin type-III 7	7	0.933333	0.000106675	ENSG00000187955, ENSG00000115414, ENSG00000127329, ENSG00000047936, ENSG00000111799, ENSG00000080031, ENSG00000041982	639	25	20063	8.7913	0.195918	0.00494353	0.183715
	UP_SEQ_FEATURE	domain:Fibronectin type-III 2	14	1.86667	0.000326507	ENSG00000187955, ENSG00000134121, ENSG00000044524, ENSG00000179057, ENSG00000111799, ENSG00000164318, ENSG00000080031, ENSG00000142661, ENSG00000162804, ENSG00000115414, ENSG00000164309, ENSG00000127329, ENSG00000047936, ENSG00000041982	639	133	20063	3.305	0.487005	0.0130028	0.561308
	UP_SEQ_FEATURE	domain:Fibronectin type-III 1	14	1.86667	0.000351305	ENSG00000187955, ENSG00000134121, ENSG00000044524, ENSG00000179057, ENSG00000111799, ENSG00000164318, ENSG00000080031, ENSG00000142661, ENSG00000162804, ENSG00000115414, ENSG00000164309, ENSG00000127329, ENSG00000047936, ENSG00000041982	639	134	20063	3.28034	0.512367	0.0137165	0.603816
	UP_SEQ_FEATURE	domain:Fibronectin type-III 6	7	0.933333	0.000451732	ENSG00000187955, ENSG00000115414, ENSG00000127329, ENSG00000047936, ENSG00000111799, ENSG00000080031, ENSG00000041982	639	32	20063	6.8682	0.602893	0.0172745	0.775797
	UP_SEQ_FEATURE	domain:Fibronectin type-III 5	8	1.06667	0.000579141	ENSG00000187955, ENSG00000115414, ENSG00000127329, ENSG00000047936, ENSG00000111799, ENSG00000080031, ENSG00000041982, ENSG00000142661	639	46	20063	5.46043	0.693981	0.0212991	0.993579
	UP_SEQ_FEATURE	domain:Fibronectin type-III 4	9	1.2	0.000829587	ENSG00000187955, ENSG00000115414, ENSG00000134121, ENSG00000127329, ENSG00000047936, ENSG00000111799, ENSG00000080031, ENSG00000041982, ENSG00000142661	639	63	20063	4.48536	0.816654	0.0298383	1.42036
	SMART	SM00060:FN3	16	2.13333	0.0010604	ENSG00000187955, ENSG00000177363, ENSG00000134121, ENSG00000044524, ENSG00000179057, ENSG00000221986, ENSG00000111799, ENSG00000164318, ENSG00000080031, ENSG00000142661, ENSG00000162804, ENSG00000115414, ENSG00000164309, ENSG00000127329, ENSG00000047936, ENSG00000041982	407	150	10057	2.63574	0.21819	0.018756	1.35284
	UP_SEQ_FEATURE	domain:Fibronectin type-III 3	10	1.33333	0.0013843	ENSG00000187955, ENSG00000162804, ENSG00000115414, ENSG00000134121, ENSG00000127329, ENSG00000047936, ENSG00000111799, ENSG00000080031, ENSG00000041982, ENSG00000142661	639	84	20063	3.7378	0.941074	0.046095	2.35948
	UP_SEQ_FEATURE	domain:Fibronectin type-III 9	5	0.666667	0.00217187	ENSG00000115414, ENSG00000127329, ENSG00000047936, ENSG00000111799, ENSG00000041982	639	18	20063	8.72153	0.988253	0.0660864	3.67835
	UP_SEQ_FEATURE	domain:Fibronectin type-III 15	4	0.533333	0.00232925	ENSG00000115414, ENSG00000127329, ENSG00000111799, ENSG00000041982	639	9	20063	13.9544	0.99149	0.0686707	3.93987
	UP_SEQ_FEATURE	domain:Fibronectin type-III 14	4	0.533333	0.00232925	ENSG00000115414, ENSG00000127329, ENSG00000111799, ENSG00000041982	639	9	20063	13.9544	0.99149	0.0686707	3.93987
	UP_SEQ_FEATURE	domain:Fibronectin type-III 11	4	0.533333	0.00436286	ENSG00000115414, ENSG00000127329, ENSG00000111799, ENSG00000041982	639	11	20063	11.4173	0.999869	0.112336	7.25966
	UP_SEQ_FEATURE	domain:Fibronectin type-III 13	4	0.533333	0.00436286	ENSG00000115414, ENSG00000127329, ENSG00000111799, ENSG00000041982	639	11	20063	11.4173	0.999869	0.112336	7.25966
	UP_SEQ_FEATURE	domain:Fibronectin type-III 10	4	0.533333	0.00436286	ENSG00000115414, ENSG00000127329, ENSG00000111799, ENSG00000041982	639	11	20063	11.4173	0.999869	0.112336	7.25966
	UP_SEQ_FEATURE	domain:Fibronectin type-III 16	3	0.4	0.024892	ENSG00000115414, ENSG00000127329, ENSG00000111799	639	8	20063	11.7741	1	0.402638	35.2406
	UP_SEQ_FEATURE	domain:Fibronectin type-III 12	3	0.4	0.0383608	ENSG00000127329, ENSG00000111799, ENSG00000041982	639	10	20063	9.41925	1	0.519782	49.0456
	Annotation Cluster 14	Enrichment Score: 2.962135862158444
	Category	Term	Count	%	PValue	Genes	List Total	Pop Hits	Pop Total	Fold Enrichment	Bonferroni	Benjamini	FDR
	UP_SEQ_FEATURE	domain:EGF-like 4; calcium-binding	8	1.06667	8.09723e-05	ENSG00000166147, ENSG00000143341, ENSG00000162804, ENSG00000165323, ENSG00000165124, ENSG00000074181, ENSG00000172638, ENSG00000198719	639	34	20063	7.38765	0.152542	0.00402879	0.139479
	UP_SEQ_FEATURE	domain:EGF-like 3; calcium-binding	8	1.06667	0.000170127	ENSG00000143341, ENSG00000119681, ENSG00000196159, ENSG00000165124, ENSG00000145147, ENSG00000087303, ENSG00000172638, ENSG00000178726	639	38	20063	6.61	0.293738	0.00753169	0.292842
	UP_SEQ_FEATURE	domain:EGF-like 5; calcium-binding	7	0.933333	0.00117091	ENSG00000166147, ENSG00000143341, ENSG00000119681, ENSG00000165124, ENSG00000145147, ENSG00000087303, ENSG00000172638	639	38	20063	5.78375	0.908805	0.040448	1.99922
	UP_SEQ_FEATURE	domain:EGF-like 6; calcium-binding	6	0.8	0.00120897	ENSG00000143341, ENSG00000119681, ENSG00000165124, ENSG00000074181, ENSG00000172638, ENSG00000178726	639	26	20063	7.24558	0.915638	0.041043	2.06356
	INTERPRO	IPR023413:Green fluorescent protein-like	4	0.533333	0.00765136	ENSG00000143341, ENSG00000165124, ENSG00000087303, ENSG00000010327	604	13	18559	9.45441	0.999482	0.148682	11.4073
	UP_SEQ_FEATURE	domain:EGF-like 7; calcium-binding	5	0.666667	0.0113083	ENSG00000166147, ENSG00000143341, ENSG00000119681, ENSG00000165124, ENSG00000198719	639	28	20063	5.6067	1	0.21909	17.8012
	Annotation Cluster 15	Enrichment Score: 2.9168773340392358
	Category	Term	Count	%	PValue	Genes	List Total	Pop Hits	Pop Total	Fold Enrichment	Bonferroni	Benjamini	FDR
	UP_KEYWORDS	Sushi	10	1.33333	5.73625e-05	ENSG00000101955, ENSG00000162804, ENSG00000257017, ENSG00000102359, ENSG00000182752, ENSG00000165124, ENSG00000116183, ENSG00000038427, ENSG00000000971, ENSG00000127241	648	56	20581	5.67157	0.0208887	0.000879197	0.0790092
	INTERPRO	IPR000436:Sushi/SCR/CCP	10	1.33333	8.49384e-05	ENSG00000101955, ENSG00000162804, ENSG00000257017, ENSG00000102359, ENSG00000182752, ENSG00000165124, ENSG00000116183, ENSG00000038427, ENSG00000000971, ENSG00000127241	604	57	18559	5.39067	0.0802633	0.00463743	0.133858
	SMART	SM00032:CCP	10	1.33333	0.000275705	ENSG00000101955, ENSG00000162804, ENSG00000257017, ENSG00000102359, ENSG00000182752, ENSG00000165124, ENSG00000116183, ENSG00000038427, ENSG00000000971, ENSG00000127241	407	54	10057	4.57594	0.0619692	0.00796467	0.353377
	UP_SEQ_FEATURE	domain:Sushi 1	8	1.06667	0.000504666	ENSG00000101955, ENSG00000257017, ENSG00000102359, ENSG00000182752, ENSG00000165124, ENSG00000116183, ENSG00000000971, ENSG00000127241	639	45	20063	5.58178	0.643634	0.018926	0.866333
	UP_SEQ_FEATURE	domain:Sushi 2	8	1.06667	0.000504666	ENSG00000101955, ENSG00000257017, ENSG00000102359, ENSG00000182752, ENSG00000165124, ENSG00000116183, ENSG00000000971, ENSG00000127241	639	45	20063	5.58178	0.643634	0.018926	0.866333
	INTERPRO	IPR003410:Hyalin	3	0.4	0.00309364	ENSG00000101955, ENSG00000102359, ENSG00000165124	604	3	18559	30.7268	0.952734	0.0752717	4.76856
	UP_SEQ_FEATURE	domain:Sushi 3	6	0.8	0.00316354	ENSG00000101955, ENSG00000102359, ENSG00000182752, ENSG00000165124, ENSG00000116183, ENSG00000000971	639	32	20063	5.88703	0.998461	0.0860247	5.31514
	UP_SEQ_FEATURE	domain:Sushi 5	4	0.533333	0.031441	ENSG00000182752, ENSG00000165124, ENSG00000116183, ENSG00000000971	639	22	20063	5.70864	1	0.466267	42.3424
	UP_SEQ_FEATURE	domain:Sushi 4	4	0.533333	0.0531838	ENSG00000182752, ENSG00000165124, ENSG00000116183, ENSG00000000971	639	27	20063	4.65148	1	0.618245	61.0153
	Annotation Cluster 16	Enrichment Score: 2.4686248078212443
	Category	Term	Count	%	PValue	Genes	List Total	Pop Hits	Pop Total	Fold Enrichment	Bonferroni	Benjamini	FDR
	GOTERM_BP_DIRECT	GO:0022617~extracellular matrix disassembly	15	2	2.42492e-07	ENSG00000099953, ENSG00000166147, ENSG00000137745, ENSG00000038295, ENSG00000106991, ENSG00000143387, ENSG00000053747, ENSG00000166670, ENSG00000087245, ENSG00000115414, ENSG00000166033, ENSG00000256812, ENSG00000100448, ENSG00000168487, ENSG00000011465	574	76	16792	5.77389	0.000574541	9.57798e-05	0.000425182
	UP_SEQ_FEATURE	propeptide:Activation peptide	12	1.6	2.70387e-05	ENSG00000124491, ENSG00000087245, ENSG00000166670, ENSG00000099953, ENSG00000137745, ENSG00000163751, ENSG00000165078, ENSG00000100448, ENSG00000142515, ENSG00000215704, ENSG00000109472, ENSG00000143387	639	76	20063	4.9575	0.0537684	0.00167338	0.0465961
	UP_SEQ_FEATURE	short sequence motif:Cysteine switch	9	1.2	7.62309e-05	ENSG00000087245, ENSG00000166670, ENSG00000099953, ENSG00000137745, ENSG00000166106, ENSG00000149451, ENSG00000151388, ENSG00000148848, ENSG00000271447	639	45	20063	6.2795	0.144288	0.00388797	0.131317
	UP_KEYWORDS	Collagen degradation	6	0.8	0.00018428	ENSG00000087245, ENSG00000166670, ENSG00000099953, ENSG00000137745, ENSG00000087116, ENSG00000138316	648	18	20581	10.5869	0.0655724	0.00260511	0.253615
	INTERPRO	IPR006026:Peptidase, metallopeptidase	7	0.933333	0.000287871	ENSG00000087245, ENSG00000166670, ENSG00000099953, ENSG00000137745, ENSG00000038295, ENSG00000168487, ENSG00000271447	604	29	18559	7.41682	0.246927	0.0104485	0.452987
	SMART	SM00235:ZnMc	7	0.933333	0.000898602	ENSG00000087245, ENSG00000166670, ENSG00000099953, ENSG00000137745, ENSG00000038295, ENSG00000168487, ENSG00000271447	407	29	10057	5.9645	0.188255	0.0187822	1.14752
	UP_SEQ_FEATURE	domain:Hemopexin-like 4	5	0.666667	0.00469456	ENSG00000087245, ENSG00000166670, ENSG00000099953, ENSG00000137745, ENSG00000271447	639	22	20063	7.13579	0.999933	0.118876	7.7908
	UP_SEQ_FEATURE	domain:Hemopexin-like 3	5	0.666667	0.00469456	ENSG00000087245, ENSG00000166670, ENSG00000099953, ENSG00000137745, ENSG00000271447	639	22	20063	7.13579	0.999933	0.118876	7.7908
	UP_SEQ_FEATURE	domain:Hemopexin-like 2	5	0.666667	0.00554203	ENSG00000087245, ENSG00000166670, ENSG00000099953, ENSG00000137745, ENSG00000271447	639	23	20063	6.82554	0.999988	0.13085	9.13479
	UP_SEQ_FEATURE	domain:Hemopexin-like 1	5	0.666667	0.00554203	ENSG00000087245, ENSG00000166670, ENSG00000099953, ENSG00000137745, ENSG00000271447	639	23	20063	6.82554	0.999988	0.13085	9.13479
	INTERPRO	IPR018487:Hemopexin-like repeats	5	0.666667	0.00597454	ENSG00000087245, ENSG00000166670, ENSG00000099953, ENSG00000137745, ENSG00000271447	604	23	18559	6.67974	0.997268	0.125541	9.01693
	INTERPRO	IPR001818:Peptidase M10, metallopeptidase	5	0.666667	0.00597454	ENSG00000087245, ENSG00000166670, ENSG00000099953, ENSG00000137745, ENSG00000271447	604	23	18559	6.67974	0.997268	0.125541	9.01693
	INTERPRO	IPR000585:Hemopexin-like domain	5	0.666667	0.00597454	ENSG00000087245, ENSG00000166670, ENSG00000099953, ENSG00000137745, ENSG00000271447	604	23	18559	6.67974	0.997268	0.125541	9.01693
	INTERPRO	IPR021190:Peptidase M10A	5	0.666667	0.00597454	ENSG00000087245, ENSG00000166670, ENSG00000099953, ENSG00000137745, ENSG00000271447	604	23	18559	6.67974	0.997268	0.125541	9.01693
	INTERPRO	IPR021158:Peptidase M10A, cysteine switch, zinc binding site	4	0.533333	0.0115994	ENSG00000087245, ENSG00000166670, ENSG00000099953, ENSG00000137745	604	15	18559	8.19382	0.99999	0.191697	16.805
	SMART	SM00120:HX	5	0.666667	0.0125973	ENSG00000087245, ENSG00000166670, ENSG00000099953, ENSG00000137745, ENSG00000271447	407	23	10057	5.37176	0.947194	0.130688	15.0199
	INTERPRO	IPR018486:Hemopexin, conserved site	4	0.533333	0.0165219	ENSG00000087245, ENSG00000166670, ENSG00000099953, ENSG00000137745	604	17	18559	7.22984	1	0.242806	23.1039
	INTERPRO	IPR016293:Peptidase M10A, metazoans	4	0.533333	0.0193567	ENSG00000166670, ENSG00000099953, ENSG00000137745, ENSG00000271447	604	18	18559	6.82818	1	0.266947	26.5257
	INTERPRO	IPR002477:Peptidoglycan binding-like	4	0.533333	0.0257802	ENSG00000087245, ENSG00000166670, ENSG00000137745, ENSG00000271447	604	20	18559	6.14536	1	0.31123	33.7588
	PIR_SUPERFAMILY	PIRSF001191:matrix metalloproteinase, stromelysin type	4	0.533333	0.0354221	ENSG00000166670, ENSG00000099953, ENSG00000137745, ENSG00000271447	71	18	1692	5.29577	0.867294	0.635712	29.9609
	UP_SEQ_FEATURE	metal ion-binding site:Zinc 2; in inhibited form	3	0.4	0.0383608	ENSG00000087245, ENSG00000099953, ENSG00000137745	639	10	20063	9.41925	1	0.519782	49.0456
	UP_SEQ_FEATURE	metal ion-binding site:Zinc 2; catalytic	3	0.4	0.0713795	ENSG00000087245, ENSG00000099953, ENSG00000137745	639	14	20063	6.72803	1	0.704981	72.0982
	UP_SEQ_FEATURE	metal ion-binding site:Zinc 1	3	0.4	0.693747	ENSG00000087245, ENSG00000099953, ENSG00000137745	639	75	20063	1.2559	1	0.999994	100
	Annotation Cluster 17	Enrichment Score: 2.409805348209915
	Category	Term	Count	%	PValue	Genes	List Total	Pop Hits	Pop Total	Fold Enrichment	Bonferroni	Benjamini	FDR
	KEGG_PATHWAY	hsa05410:Hypertrophic cardiomyopathy (HCM)	11	1.46667	0.000421224	ENSG00000160808, ENSG00000005884, ENSG00000151067, ENSG00000082781, ENSG00000161638, ENSG00000017427, ENSG00000170624, ENSG00000164171, ENSG00000119699, ENSG00000137809, ENSG00000213949	247	78	6879	3.92759	0.0835169	0.0172911	0.529638
	UP_KEYWORDS	Integrin	8	1.06667	0.000471482	ENSG00000005884, ENSG00000149451, ENSG00000082781, ENSG00000161638, ENSG00000148848, ENSG00000164171, ENSG00000137809, ENSG00000213949	648	45	20581	5.64636	0.159322	0.00558263	0.647689
	KEGG_PATHWAY	hsa05414:Dilated cardiomyopathy	11	1.46667	0.000766008	ENSG00000160808, ENSG00000005884, ENSG00000151067, ENSG00000082781, ENSG00000161638, ENSG00000017427, ENSG00000170624, ENSG00000164171, ENSG00000119699, ENSG00000137809, ENSG00000213949	247	84	6879	3.64705	0.146683	0.026091	0.961238
	GOTERM_BP_DIRECT	GO:0033627~cell adhesion mediated by integrin	5	0.666667	0.00135635	ENSG00000166147, ENSG00000084636, ENSG00000161638, ENSG00000164171, ENSG00000137809	574	15	16792	9.75145	0.959914	0.120736	2.35173
	GOTERM_CC_DIRECT	GO:0008305~integrin complex	6	0.8	0.00174582	ENSG00000005884, ENSG00000082781, ENSG00000161638, ENSG00000164171, ENSG00000137809, ENSG00000213949	606	27	18224	6.6828	0.437225	0.0332508	2.34
	GOTERM_BP_DIRECT	GO:0007229~integrin-mediated signaling pathway	11	1.46667	0.00202301	ENSG00000033170, ENSG00000005884, ENSG00000153071, ENSG00000084636, ENSG00000149451, ENSG00000082781, ENSG00000161638, ENSG00000148848, ENSG00000164171, ENSG00000137809, ENSG00000213949	574	99	16792	3.25048	0.991765	0.162853	3.48842
	INTERPRO	IPR013649:Integrin alpha-2	5	0.666667	0.00234765	ENSG00000005884, ENSG00000161638, ENSG00000164171, ENSG00000137809, ENSG00000213949	604	18	18559	8.53523	0.901249	0.0606542	3.63857
	INTERPRO	IPR000413:Integrin alpha chain	5	0.666667	0.00234765	ENSG00000005884, ENSG00000161638, ENSG00000164171, ENSG00000137809, ENSG00000213949	604	18	18559	8.53523	0.901249	0.0606542	3.63857
	UP_SEQ_FEATURE	repeat:FG-GAP 7	5	0.666667	0.00268253	ENSG00000005884, ENSG00000161638, ENSG00000164171, ENSG00000137809, ENSG00000213949	639	19	20063	8.2625	0.995874	0.0764884	4.52451
	UP_SEQ_FEATURE	repeat:FG-GAP 6	5	0.666667	0.00268253	ENSG00000005884, ENSG00000161638, ENSG00000164171, ENSG00000137809, ENSG00000213949	639	19	20063	8.2625	0.995874	0.0764884	4.52451
	UP_SEQ_FEATURE	repeat:FG-GAP 5	5	0.666667	0.00268253	ENSG00000005884, ENSG00000161638, ENSG00000164171, ENSG00000137809, ENSG00000213949	639	19	20063	8.2625	0.995874	0.0764884	4.52451
	UP_SEQ_FEATURE	repeat:FG-GAP 4	5	0.666667	0.00268253	ENSG00000005884, ENSG00000161638, ENSG00000164171, ENSG00000137809, ENSG00000213949	639	19	20063	8.2625	0.995874	0.0764884	4.52451
	UP_SEQ_FEATURE	repeat:FG-GAP 3	5	0.666667	0.00268253	ENSG00000005884, ENSG00000161638, ENSG00000164171, ENSG00000137809, ENSG00000213949	639	19	20063	8.2625	0.995874	0.0764884	4.52451
	UP_SEQ_FEATURE	repeat:FG-GAP 2	5	0.666667	0.00268253	ENSG00000005884, ENSG00000161638, ENSG00000164171, ENSG00000137809, ENSG00000213949	639	19	20063	8.2625	0.995874	0.0764884	4.52451
	UP_SEQ_FEATURE	repeat:FG-GAP 1	5	0.666667	0.00268253	ENSG00000005884, ENSG00000161638, ENSG00000164171, ENSG00000137809, ENSG00000213949	639	19	20063	8.2625	0.995874	0.0764884	4.52451
	INTERPRO	IPR013517:FG-GAP repeat	5	0.666667	0.00289807	ENSG00000005884, ENSG00000161638, ENSG00000164171, ENSG00000137809, ENSG00000213949	604	19	18559	8.08601	0.942659	0.07247	4.47354
	INTERPRO	IPR013519:Integrin alpha beta-propellor	5	0.666667	0.00289807	ENSG00000005884, ENSG00000161638, ENSG00000164171, ENSG00000137809, ENSG00000213949	604	19	18559	8.08601	0.942659	0.07247	4.47354
	UP_SEQ_FEATURE	region of interest:Interaction with HPS5	3	0.4	0.00580512	ENSG00000005884, ENSG00000161638, ENSG00000164171	639	4	20063	23.5481	0.999993	0.133572	9.54827
	SMART	SM00191:Int_alpha	5	0.666667	0.00626108	ENSG00000005884, ENSG00000161638, ENSG00000164171, ENSG00000137809, ENSG00000213949	407	19	10057	6.50265	0.767098	0.0777621	7.74681
	KEGG_PATHWAY	hsa05412:Arrhythmogenic right ventricular cardiomyopathy (ARVC)	8	1.06667	0.00960011	ENSG00000005884, ENSG00000151067, ENSG00000082781, ENSG00000161638, ENSG00000170624, ENSG00000164171, ENSG00000137809, ENSG00000213949	247	67	6879	3.3254	0.864234	0.117328	11.4488
	GOTERM_MF_DIRECT	GO:0098639~collagen binding involved in cell-matrix adhesion	3	0.4	0.0103483	ENSG00000164171, ENSG00000137809, ENSG00000213949	563	5	16881	17.9904	0.999153	0.297898	14.4666
	UP_SEQ_FEATURE	short sequence motif:GFFKR motif	4	0.533333	0.0109448	ENSG00000005884, ENSG00000161638, ENSG00000164171, ENSG00000213949	639	15	20063	8.37267	1	0.214847	17.2788
	INTERPRO	IPR018184:Integrin alpha chain, C-terminal cytoplasmic region, conserved site	4	0.533333	0.0139369	ENSG00000005884, ENSG00000161638, ENSG00000164171, ENSG00000213949	604	16	18559	7.68171	0.999999	0.218754	19.854
	KEGG_PATHWAY	hsa04640:Hematopoietic cell lineage	7	0.933333	0.0904925	ENSG00000196549, ENSG00000005884, ENSG00000115594, ENSG00000161638, ENSG00000164171, ENSG00000077238, ENSG00000213949	247	87	6879	2.24082	1	0.516739	69.7468
	KEGG_PATHWAY	hsa04810:Regulation of actin cytoskeleton	10	1.33333	0.338371	ENSG00000005884, ENSG00000115414, ENSG00000113721, ENSG00000196468, ENSG00000082781, ENSG00000089159, ENSG00000161638, ENSG00000164171, ENSG00000137809, ENSG00000213949	247	210	6879	1.3262	1	0.800757	99.4518
	Annotation Cluster 18	Enrichment Score: 2.3781061068854217
	Category	Term	Count	%	PValue	Genes	List Total	Pop Hits	Pop Total	Fold Enrichment	Bonferroni	Benjamini	FDR
	GOTERM_CC_DIRECT	GO:0005796~Golgi lumen	14	1.86667	1.68614e-05	ENSG00000063660, ENSG00000099953, ENSG00000099139, ENSG00000183098, ENSG00000205277, ENSG00000139330, ENSG00000139329, ENSG00000145113, ENSG00000172551, ENSG00000038427, ENSG00000184956, ENSG00000171195, ENSG00000011465, ENSG00000164825	606	96	18224	4.38559	0.00553208	0.00046218	0.0228463
	UP_KEYWORDS	Proteoglycan	8	1.06667	0.00080079	ENSG00000139329, ENSG00000063660, ENSG00000099250, ENSG00000183098, ENSG00000102359, ENSG00000139330, ENSG00000038427, ENSG00000011465	648	49	20581	5.18544	0.255326	0.00889382	1.09776
	BIOCARTA	h_slrpPathway:Small Leucine-rich Proteoglycan (SLRP) molecules	3	0.4	0.0200672	ENSG00000139329, ENSG00000139330, ENSG00000011465	64	6	1625	12.6953	0.912188	0.555521	20.761
	GOTERM_CC_DIRECT	GO:0043202~lysosomal lumen	7	0.933333	0.0633192	ENSG00000139329, ENSG00000063660, ENSG00000183098, ENSG00000113721, ENSG00000139330, ENSG00000038427, ENSG00000011465	606	85	18224	2.47657	1	0.468985	58.7865
	GOTERM_BP_DIRECT	GO:0030203~glycosaminoglycan metabolic process	4	0.533333	0.0749953	ENSG00000063660, ENSG00000183098, ENSG00000038427, ENSG00000011465	574	29	16792	4.03508	1	0.825004	74.5099
	Annotation Cluster 19	Enrichment Score: 2.3308737894029554
	Category	Term	Count	%	PValue	Genes	List Total	Pop Hits	Pop Total	Fold Enrichment	Bonferroni	Benjamini	FDR
	UP_KEYWORDS	Copper	11	1.46667	3.31006e-05	ENSG00000063660, ENSG00000134013, ENSG00000113083, ENSG00000127954, ENSG00000181333, ENSG00000081051, ENSG00000113140, ENSG00000129038, ENSG00000002726, ENSG00000163221, ENSG00000157214	648	65	20581	5.37491	0.0121073	0.000529478	0.0455987
	UP_KEYWORDS	TPQ	4	0.533333	0.00153864	ENSG00000134013, ENSG00000113083, ENSG00000129038, ENSG00000002726	648	8	20581	15.8804	0.43258	0.0151983	2.09933
	UP_KEYWORDS	LTQ	3	0.4	0.00926373	ENSG00000134013, ENSG00000113083, ENSG00000129038	648	5	20581	19.0565	0.967449	0.0748872	12.0355
	UP_SEQ_FEATURE	region of interest:Lysyl-oxidase like	3	0.4	0.0094718	ENSG00000134013, ENSG00000113083, ENSG00000129038	639	5	20063	18.8385	1	0.192462	15.1294
	UP_SEQ_FEATURE	cross-link:Lysine tyrosylquinone (Lys-Tyr)	3	0.4	0.0094718	ENSG00000134013, ENSG00000113083, ENSG00000129038	639	5	20063	18.8385	1	0.192462	15.1294
	INTERPRO	IPR001695:Lysyl oxidase	3	0.4	0.00987342	ENSG00000134013, ENSG00000113083, ENSG00000129038	604	5	18559	18.4361	0.999943	0.180829	14.4843
	INTERPRO	IPR019828:Lysyl oxidase, conserved site	3	0.4	0.00987342	ENSG00000134013, ENSG00000113083, ENSG00000129038	604	5	18559	18.4361	0.999943	0.180829	14.4843
	GOTERM_MF_DIRECT	GO:0016641~oxidoreductase activity, acting on the CH-NH2 group of donors, oxygen as acceptor	3	0.4	0.0103483	ENSG00000134013, ENSG00000113083, ENSG00000129038	563	5	16881	17.9904	0.999153	0.297898	14.4666
	GOTERM_MF_DIRECT	GO:0005507~copper ion binding	7	0.933333	0.0105105	ENSG00000063660, ENSG00000134013, ENSG00000113083, ENSG00000181333, ENSG00000129038, ENSG00000002726, ENSG00000163221	563	56	16881	3.748	0.999242	0.289753	14.677
	UP_SEQ_FEATURE	metal ion-binding site:Copper	4	0.533333	0.0109448	ENSG00000134013, ENSG00000113083, ENSG00000129038, ENSG00000002726	639	15	20063	8.37267	1	0.214847	17.2788
	Annotation Cluster 20	Enrichment Score: 2.3073178373191663
	Category	Term	Count	%	PValue	Genes	List Total	Pop Hits	Pop Total	Fold Enrichment	Bonferroni	Benjamini	FDR
	UP_SEQ_FEATURE	domain:VWFC	6	0.8	0.000194363	ENSG00000104415, ENSG00000163430, ENSG00000204262, ENSG00000186340, ENSG00000106823, ENSG00000108821	639	18	20063	10.4658	0.327878	0.00824326	0.334493
	INTERPRO	IPR001007:von Willebrand factor, type C	6	0.8	0.0101597	ENSG00000104415, ENSG00000204262, ENSG00000184956, ENSG00000186340, ENSG00000106823, ENSG00000108821	604	41	18559	4.49661	0.999957	0.182227	14.8734
	SMART	SM00214:VWC	5	0.666667	0.060611	ENSG00000104415, ENSG00000204262, ENSG00000186340, ENSG00000106823, ENSG00000108821	407	37	10057	3.3392	0.999999	0.393593	55.1888
	Annotation Cluster 24	Enrichment Score: 1.9664487474259464
	Category	Term	Count	%	PValue	Genes	List Total	Pop Hits	Pop Total	Fold Enrichment	Bonferroni	Benjamini	FDR
	UP_KEYWORDS	Ion transport	39	5.2	0.000153369	ENSG00000137266, ENSG00000100191, ENSG00000135643, ENSG00000171227, ENSG00000184185, ENSG00000166257, ENSG00000134827, ENSG00000147614, ENSG00000198216, ENSG00000111319, ENSG00000112499, ENSG00000148942, ENSG00000145283, ENSG00000184709, ENSG00000157214, ENSG00000137672, ENSG00000156486, ENSG00000173214, ENSG00000171189, ENSG00000050438, ENSG00000103534, ENSG00000157551, ENSG00000184408, ENSG0000…	648	642	20581	1.92939	0.0548806	0.00225521	0.211116
	UP_KEYWORDS	Ion channel	21	2.8	0.0100662	ENSG00000184408, ENSG00000135643, ENSG00000151067, ENSG00000176884, ENSG00000171227, ENSG00000121361, ENSG00000166257, ENSG00000153923, ENSG00000152049, ENSG00000184185, ENSG00000198216, ENSG00000111319, ENSG00000184709, ENSG00000137672, ENSG00000156486, ENSG00000178033, ENSG00000171189, ENSG00000136295, ENSG00000103534, ENSG00000163873, ENSG00000157551	648	359	20581	1.85787	0.975842	0.0777488	13.0122
	UP_KEYWORDS	Transport	57	7.6	0.816679	ENSG00000137266, ENSG00000135643, ENSG00000005243, ENSG00000171227, ENSG00000134827, ENSG00000184185, ENSG00000112499, ENSG00000145283, ENSG00000137672, ENSG00000156486, ENSG00000092068, ENSG00000050438, ENSG00000160349, ENSG00000103534, ENSG00000153071, ENSG00000120341, ENSG00000151067, ENSG00000154262, ENSG00000153923, ENSG00000137975, ENSG00000181333, ENSG00000136295, ENSG00000169213, ENSG0000…	648	1978	20581	0.915251	1	0.986905	100
	Annotation Cluster 30	Enrichment Score: 1.7619929317711356
	Category	Term	Count	%	PValue	Genes	List Total	Pop Hits	Pop Total	Fold Enrichment	Bonferroni	Benjamini	FDR
	INTERPRO	IPR017448:Speract/scavenger receptor-related	6	0.8	0.00158809	ENSG00000187908, ENSG00000134013, ENSG00000179954, ENSG00000205403, ENSG00000145244, ENSG00000137648	604	27	18559	6.82818	0.791019	0.0450005	2.47515
	SMART	SM00202:SR	6	0.8	0.00340952	ENSG00000187908, ENSG00000134013, ENSG00000179954, ENSG00000205403, ENSG00000145244, ENSG00000137648	407	26	10057	5.70232	0.547225	0.0483163	4.28993
	INTERPRO	IPR001190:Speract/scavenger receptor	5	0.666667	0.0106906	ENSG00000187908, ENSG00000134013, ENSG00000179954, ENSG00000205403, ENSG00000137648	604	27	18559	5.69015	0.999975	0.187457	15.5905
	GOTERM_BP_DIRECT	GO:0006898~receptor-mediated endocytosis	14	1.86667	0.0115312	ENSG00000153071, ENSG00000134013, ENSG00000179954, ENSG00000113140, ENSG00000168702, ENSG00000127241, ENSG00000187908, ENSG00000188778, ENSG00000257017, ENSG00000123384, ENSG00000153246, ENSG00000010327, ENSG00000205403, ENSG00000137648	574	186	16792	2.20194	1	0.416656	18.4018
	GOTERM_MF_DIRECT	GO:0005044~scavenger receptor activity	6	0.8	0.0211885	ENSG00000187908, ENSG00000134013, ENSG00000179954, ENSG00000010327, ENSG00000205403, ENSG00000137648	563	48	16881	3.748	1	0.416885	27.5096
	INTERPRO	IPR002172:Low-density lipoprotein (LDL) receptor class A repeat	5	0.666667	0.0699078	ENSG00000123384, ENSG00000168702, ENSG00000205403, ENSG00000145244, ENSG00000137648	604	48	18559	3.20071	1	0.559794	68.1083
	UP_SEQ_FEATURE	domain:SRCR	3	0.4	0.0713795	ENSG00000205403, ENSG00000145244, ENSG00000137648	639	14	20063	6.72803	1	0.704981	72.0982
	SMART	SM00192:LDLa	5	0.666667	0.113609	ENSG00000123384, ENSG00000168702, ENSG00000205403, ENSG00000145244, ENSG00000137648	407	46	10057	2.68588	1	0.540299	78.7378
	Annotation Cluster 33	Enrichment Score: 1.7344363922926507
	Category	Term	Count	%	PValue	Genes	List Total	Pop Hits	Pop Total	Fold Enrichment	Bonferroni	Benjamini	FDR
	INTERPRO	IPR008969:Carboxypeptidase-like, regulatory domain	5	0.666667	0.00147026	ENSG00000149256, ENSG00000109625, ENSG00000218336, ENSG00000088882, ENSG00000109472	604	16	18559	9.60213	0.765259	0.0429669	2.29349
	SMART	SM00631:Zn_pept	5	0.666667	0.0051031	ENSG00000163751, ENSG00000165078, ENSG00000109625, ENSG00000088882, ENSG00000109472	407	18	10057	6.86391	0.694849	0.0674389	6.35714
	INTERPRO	IPR000834:Peptidase M14, carboxypeptidase A	5	0.666667	0.00597454	ENSG00000163751, ENSG00000165078, ENSG00000109625, ENSG00000088882, ENSG00000109472	604	23	18559	6.67974	0.997268	0.125541	9.01693
	GOTERM_MF_DIRECT	GO:0004181~metallocarboxypeptidase activity	5	0.666667	0.0116079	ENSG00000163751, ENSG00000165078, ENSG00000109625, ENSG00000088882, ENSG00000109472	563	27	16881	5.5526	0.999644	0.302943	16.0874
	UP_KEYWORDS	Carboxypeptidase	5	0.666667	0.0192232	ENSG00000163751, ENSG00000165078, ENSG00000109625, ENSG00000088882, ENSG00000109472	648	33	20581	4.81224	0.99921	0.135648	23.4671
	INTERPRO	IPR014766:Carboxypeptidase, regulatory domain	3	0.4	0.0477333	ENSG00000109625, ENSG00000088882, ENSG00000109472	604	11	18559	8.38004	1	0.452398	53.7578
	UP_SEQ_FEATURE	active site:Nucleophile	12	1.6	0.0492358	ENSG00000101670, ENSG00000163751, ENSG00000165078, ENSG00000014257, ENSG00000109625, ENSG00000203837, ENSG00000128918, ENSG00000082196, ENSG00000088882, ENSG00000109472, ENSG00000182333, ENSG00000163106	639	196	20063	1.9223	1	0.595564	58.1165
	GOTERM_MF_DIRECT	GO:0004185~serine-type carboxypeptidase activity	3	0.4	0.0773104	ENSG00000109625, ENSG00000088882, ENSG00000109472	563	14	16881	6.42515	1	0.754126	70.1419
	UP_SEQ_FEATURE	metal ion-binding site:Zinc	9	1.2	0.135089	ENSG00000184408, ENSG00000153086, ENSG00000163751, ENSG00000109625, ENSG00000182871, ENSG00000088882, ENSG00000073282, ENSG00000108381, ENSG00000109472	639	159	20063	1.77722	1	0.878015	91.8044
	Annotation Cluster 34	Enrichment Score: 1.6654264091369404
	Category	Term	Count	%	PValue	Genes	List Total	Pop Hits	Pop Total	Fold Enrichment	Bonferroni	Benjamini	FDR
	INTERPRO	IPR026823:Complement Clr-like EGF domain	7	0.933333	0.000234702	ENSG00000166147, ENSG00000143341, ENSG00000123384, ENSG00000087303, ENSG00000168702, ENSG00000172638, ENSG00000178726	604	28	18559	7.68171	0.206426	0.00920571	0.369467
	INTERPRO	IPR011042:Six-bladed beta-propeller, TolB-like	6	0.8	0.0112321	ENSG00000149256, ENSG00000218336, ENSG00000047936, ENSG00000123384, ENSG00000087303, ENSG00000168702	604	42	18559	4.38955	0.999985	0.189358	16.3162
	INTERPRO	IPR000033:LDLR class B repeat	4	0.533333	0.0115994	ENSG00000047936, ENSG00000123384, ENSG00000087303, ENSG00000168702	604	15	18559	8.19382	0.99999	0.191697	16.805
	SMART	SM00135:LY	4	0.533333	0.0206934	ENSG00000047936, ENSG00000123384, ENSG00000087303, ENSG00000168702	407	15	10057	6.58935	0.992181	0.183015	23.5438
	UP_SEQ_FEATURE	repeat:LDL-receptor class B 5	3	0.4	0.0624631	ENSG00000123384, ENSG00000087303, ENSG00000168702	639	13	20063	7.24558	1	0.663634	67.1022
	UP_SEQ_FEATURE	repeat:LDL-receptor class B 4	3	0.4	0.0713795	ENSG00000123384, ENSG00000087303, ENSG00000168702	639	14	20063	6.72803	1	0.704981	72.0982
	UP_SEQ_FEATURE	repeat:LDL-receptor class B 2	3	0.4	0.0713795	ENSG00000123384, ENSG00000087303, ENSG00000168702	639	14	20063	6.72803	1	0.704981	72.0982
	UP_SEQ_FEATURE	repeat:LDL-receptor class B 3	3	0.4	0.0713795	ENSG00000123384, ENSG00000087303, ENSG00000168702	639	14	20063	6.72803	1	0.704981	72.0982
	UP_SEQ_FEATURE	repeat:LDL-receptor class B 1	3	0.4	0.0713795	ENSG00000123384, ENSG00000087303, ENSG00000168702	639	14	20063	6.72803	1	0.704981	72.0982
	Annotation Cluster 35	Enrichment Score: 1.5615879624396183
	Category	Term	Count	%	PValue	Genes	List Total	Pop Hits	Pop Total	Fold Enrichment	Bonferroni	Benjamini	FDR
	UP_SEQ_FEATURE	domain:EGF-like 12; calcium-binding	5	0.666667	0.00104515	ENSG00000166147, ENSG00000162804, ENSG00000119681, ENSG00000123384, ENSG00000074181	639	15	20063	10.4658	0.882039	0.0368039	1.78631
	UP_SEQ_FEATURE	domain:EGF-like 11; calcium-binding	4	0.533333	0.00896488	ENSG00000166147, ENSG00000162804, ENSG00000119681, ENSG00000074181	639	14	20063	8.97071	1	0.188742	14.3776
	UP_SEQ_FEATURE	domain:EGF-like 17; calcium-binding	3	0.4	0.0139098	ENSG00000166147, ENSG00000119681, ENSG00000074181	639	6	20063	15.6987	1	0.257879	21.4508
	UP_SEQ_FEATURE	domain:EGF-like 13; calcium-binding	3	0.4	0.0459159	ENSG00000166147, ENSG00000119681, ENSG00000074181	639	11	20063	8.56295	1	0.57268	55.5228
	UP_SEQ_FEATURE	domain:EGF-like 16; calcium-binding	3	0.4	0.0459159	ENSG00000166147, ENSG00000119681, ENSG00000074181	639	11	20063	8.56295	1	0.57268	55.5228
	UP_SEQ_FEATURE	domain:EGF-like 14; calcium-binding	3	0.4	0.053963	ENSG00000166147, ENSG00000119681, ENSG00000074181	639	12	20063	7.84937	1	0.620586	61.5646
	UP_SEQ_FEATURE	domain:EGF-like 15; calcium-binding	3	0.4	0.053963	ENSG00000166147, ENSG00000119681, ENSG00000074181	639	12	20063	7.84937	1	0.620586	61.5646
	UP_SEQ_FEATURE	domain:EGF-like 10; calcium-binding	3	0.4	0.0624631	ENSG00000166147, ENSG00000119681, ENSG00000074181	639	13	20063	7.24558	1	0.663634	67.1022
	UP_SEQ_FEATURE	domain:EGF-like 8; calcium-binding	3	0.4	0.176572	ENSG00000166147, ENSG00000119681, ENSG00000074181	639	24	20063	3.92469	1	0.935344	96.4873
	Annotation Cluster 36	Enrichment Score: 1.5211278751134565
	Category	Term	Count	%	PValue	Genes	List Total	Pop Hits	Pop Total	Fold Enrichment	Bonferroni	Benjamini	FDR
	SMART	SM00282:LamG	8	1.06667	0.00131586	ENSG00000165323, ENSG00000196159, ENSG00000130635, ENSG00000112769, ENSG00000145147, ENSG00000164318, ENSG00000053747, ENSG00000184347	407	42	10057	4.70668	0.263231	0.0215837	1.67623
	UP_SEQ_FEATURE	domain:Laminin G-like 1	4	0.533333	0.0688988	ENSG00000196159, ENSG00000112769, ENSG00000164318, ENSG00000053747	639	30	20063	4.18633	1	0.694653	70.7852
	UP_SEQ_FEATURE	domain:Laminin G-like 2	4	0.533333	0.0688988	ENSG00000196159, ENSG00000112769, ENSG00000164318, ENSG00000053747	639	30	20063	4.18633	1	0.694653	70.7852
	UP_SEQ_FEATURE	domain:Laminin G-like 3	3	0.4	0.131782	ENSG00000112769, ENSG00000164318, ENSG00000053747	639	20	20063	4.70962	1	0.872948	91.2471
	Annotation Cluster 38	Enrichment Score: 1.4969398286110278
	Category	Term	Count	%	PValue	Genes	List Total	Pop Hits	Pop Total	Fold Enrichment	Bonferroni	Benjamini	FDR
	INTERPRO	IPR020067:Frizzled domain	6	0.8	0.000736841	ENSG00000145423, ENSG00000109625, ENSG00000182871, ENSG00000106483, ENSG00000145244, ENSG00000174804	604	23	18559	8.01569	0.516187	0.0239114	1.15564
	SMART	SM00063:FRI	6	0.8	0.000980931	ENSG00000145423, ENSG00000109625, ENSG00000182871, ENSG00000106483, ENSG00000145244, ENSG00000174804	407	20	10057	7.41302	0.203627	0.0187951	1.25205
	UP_SEQ_FEATURE	domain:FZ	5	0.666667	0.00554203	ENSG00000145423, ENSG00000109625, ENSG00000182871, ENSG00000106483, ENSG00000174804	639	23	20063	6.82554	0.999988	0.13085	9.13479
	GOTERM_MF_DIRECT	GO:0017147~Wnt-protein binding	4	0.533333	0.0829628	ENSG00000116729, ENSG00000145423, ENSG00000106483, ENSG00000174804	563	31	16881	3.86891	1	0.770608	72.7747
	INTERPRO	IPR015526:Frizzled/secreted frizzled-related protein	3	0.4	0.103982	ENSG00000145423, ENSG00000106483, ENSG00000174804	604	17	18559	5.42238	1	0.683526	82.2962
	GOTERM_MF_DIRECT	GO:0042813~Wnt-activated receptor activity	3	0.4	0.165425	ENSG00000145423, ENSG00000106483, ENSG00000174804	563	22	16881	4.08873	1	0.888733	93.3893
	UP_KEYWORDS	Wnt signaling pathway	9	1.2	0.211048	ENSG00000104415, ENSG00000153071, ENSG00000116729, ENSG00000145423, ENSG00000109625, ENSG00000171444, ENSG00000106483, ENSG00000174804, ENSG00000165617	648	181	20581	1.57927	1	0.62064	96.185
	KEGG_PATHWAY	hsa04310:Wnt signaling pathway	4	0.533333	0.876953	ENSG00000145423, ENSG00000106483, ENSG00000163637, ENSG00000174804	247	138	6879	0.807252	1	0.989593	100
	Annotation Cluster 39	Enrichment Score: 1.4634376362301922
	Category	Term	Count	%	PValue	Genes	List Total	Pop Hits	Pop Total	Fold Enrichment	Bonferroni	Benjamini	FDR
	INTERPRO	IPR013098:Immunoglobulin I-set	15	2	0.000204956	ENSG00000148948, ENSG00000134121, ENSG00000113721, ENSG00000179057, ENSG00000178031, ENSG00000221986, ENSG00000101825, ENSG00000123989, ENSG00000142661, ENSG00000075223, ENSG00000143341, ENSG00000138347, ENSG00000128594, ENSG00000115594, ENSG00000115602	604	141	18559	3.26881	0.182826	0.00873997	0.322713
	INTERPRO	IPR013783:Immunoglobulin-like fold	47	6.26667	0.00466462	ENSG00000148948, ENSG00000187955, ENSG00000113721, ENSG00000197046, ENSG00000166257, ENSG00000164318, ENSG00000123989, ENSG00000101825, ENSG00000163359, ENSG00000154096, ENSG00000075223, ENSG00000143341, ENSG00000007306, ENSG00000138347, ENSG00000115414, ENSG00000162804, ENSG00000164309, ENSG00000115594, ENSG00000127329, ENSG00000047936, ENSG00000001617, ENSG00000148702, ENSG00000115602, ENSG0000…	604	951	18559	1.51857	0.990002	0.106248	7.10773
	INTERPRO	IPR003598:Immunoglobulin subtype 2	16	2.13333	0.0169776	ENSG00000154721, ENSG00000148948, ENSG00000134121, ENSG00000113721, ENSG00000178031, ENSG00000179057, ENSG00000221986, ENSG00000123989, ENSG00000101825, ENSG00000142661, ENSG00000143341, ENSG00000138347, ENSG00000128594, ENSG00000086548, ENSG00000001617, ENSG00000115602	604	250	18559	1.96652	1	0.245054	23.6638
	INTERPRO	IPR003599:Immunoglobulin subtype	26	3.46667	0.0211044	ENSG00000148948, ENSG00000113721, ENSG00000197046, ENSG00000166257, ENSG00000101825, ENSG00000123989, ENSG00000075223, ENSG00000143341, ENSG00000138347, ENSG00000007306, ENSG00000115594, ENSG00000001617, ENSG00000115602, ENSG00000196083, ENSG00000148702, ENSG00000154721, ENSG00000134121, ENSG00000139211, ENSG00000178031, ENSG00000179057, ENSG00000221986, ENSG00000142661, ENSG00000086548, ENSG0000…	604	497	18559	1.60744	1	0.276197	28.5637
	SMART	SM00408:IGc2	16	2.13333	0.081355	ENSG00000154721, ENSG00000148948, ENSG00000134121, ENSG00000113721, ENSG00000178031, ENSG00000179057, ENSG00000221986, ENSG00000123989, ENSG00000101825, ENSG00000142661, ENSG00000143341, ENSG00000138347, ENSG00000128594, ENSG00000086548, ENSG00000001617, ENSG00000115602	407	250	10057	1.58144	1	0.459469	66.3577
	UP_KEYWORDS	Immunoglobulin domain	24	3.2	0.0960546	ENSG00000154721, ENSG00000148948, ENSG00000134121, ENSG00000139211, ENSG00000113721, ENSG00000179057, ENSG00000197046, ENSG00000178031, ENSG00000221986, ENSG00000166257, ENSG00000142661, ENSG00000154096, ENSG00000075223, ENSG00000143341, ENSG00000007306, ENSG00000138347, ENSG00000128594, ENSG00000086548, ENSG00000165633, ENSG00000115594, ENSG00000038427, ENSG00000001617, ENSG00000196083, ENSG0000…	648	546	20581	1.39608	1	0.421035	75.1289
	UP_SEQ_FEATURE	domain:Ig-like C2-type 1	11	1.46667	0.111583	ENSG00000143341, ENSG00000134121, ENSG00000086548, ENSG00000115594, ENSG00000113721, ENSG00000178031, ENSG00000221986, ENSG00000115602, ENSG00000101825, ENSG00000196083, ENSG00000142661	639	202	20063	1.70976	1	0.831056	86.9889
	UP_SEQ_FEATURE	domain:Ig-like C2-type 2	11	1.46667	0.114237	ENSG00000143341, ENSG00000134121, ENSG00000086548, ENSG00000115594, ENSG00000113721, ENSG00000178031, ENSG00000221986, ENSG00000115602, ENSG00000101825, ENSG00000196083, ENSG00000142661	639	203	20063	1.70134	1	0.834161	87.6429
	SMART	SM00409:IG	26	3.46667	0.152748	ENSG00000148948, ENSG00000113721, ENSG00000197046, ENSG00000166257, ENSG00000101825, ENSG00000123989, ENSG00000075223, ENSG00000143341, ENSG00000138347, ENSG00000007306, ENSG00000115594, ENSG00000001617, ENSG00000115602, ENSG00000196083, ENSG00000148702, ENSG00000154721, ENSG00000134121, ENSG00000139211, ENSG00000178031, ENSG00000179057, ENSG00000221986, ENSG00000142661, ENSG00000086548, ENSG0000…	407	497	10057	1.29268	1	0.636506	88.0927
	INTERPRO	IPR007110:Immunoglobulin-like domain	27	3.6	0.445257	ENSG00000148948, ENSG00000113721, ENSG00000197046, ENSG00000166257, ENSG00000101825, ENSG00000123989, ENSG00000154096, ENSG00000075223, ENSG00000143341, ENSG00000138347, ENSG00000007306, ENSG00000115594, ENSG00000001617, ENSG00000196083, ENSG00000115602, ENSG00000148702, ENSG00000154721, ENSG00000134121, ENSG00000139211, ENSG00000179057, ENSG00000178031, ENSG00000221986, ENSG00000142661, ENSG0000…	604	771	18559	1.07604	1	0.983217	99.9908
