# Supplementary material for: Integrative analysis of breast cancer profiles in TCGA by TNBC subgrouping reveals novel microRNA-specific clusters, including miR-17-92a, distinguishing basal-like 1 and basal-like 2 TNBC subtypes
Source: BMC Cancer. 2020 Feb 21;20:141. doi: 10.1186/s12885-020-6600-6 (PMC7035760; doi:10.1186/s12885-020-6600-6)
Supplement: Supplementary file 4 — Additional file 4. DE microRNAs - List of all differentially expressed microRNAs between BL1 and BL2 subtypes. [file 12885_2020_6600_MOESM4_ESM.xlsx]

## Sheet: BL1 vs BL2
miRNA ID	mean All	mean BL1	mean BL2	LFC	LFC SE	p-value (raw)	p-value (FDR)
hsa-mir-495	20.2253	11.451	36.5203	-1.61692	0.246552	5.44845e-11	3.48156e-08
hsa-mir-577	188.757	311.799	45.2098	2.51021	0.390595	1.3047e-10	4.16853e-08
hsa-mir-337	76.4903	40.1008	127.361	-1.59603	0.263828	1.45302e-09	3.09494e-07
hsa-mir-154	18.4546	11.6577	29.1849	-1.29251	0.22016	4.33738e-09	6.92897e-07
hsa-mir-196b	1603.73	564.625	2012.26	-1.74412	0.300373	6.37799e-09	8.15107e-07
hsa-mir-485	11.1767	6.1756	16.937	-1.37447	0.239769	9.89683e-09	9.03439e-07
hsa-mir-496	6.97532	3.06699	11.6049	-1.79844	0.312743	8.89581e-09	9.03439e-07
hsa-mir-127	2312.14	1307.93	3667.23	-1.43197	0.252646	1.44585e-08	1.15487e-06
hsa-mir-409	96.4023	57.0835	145.548	-1.30681	0.235399	2.83314e-08	1.84409e-06
hsa-mir-410	25.6641	13.0941	46.2386	-1.70711	0.307686	2.8859e-08	1.84409e-06
hsa-mir-382	63.1649	35.216	95.5957	-1.38864	0.252483	3.79963e-08	2.0233e-06
hsa-mir-432	13.743	7.14404	21.3264	-1.50045	0.272106	3.50352e-08	2.0233e-06
hsa-mir-134	980.232	612.818	1512.93	-1.26231	0.233427	6.38394e-08	3.13795e-06
hsa-mir-654	51.3821	31.3763	83.3144	-1.34982	0.256481	1.41844e-07	6.47414e-06
hsa-mir-758	43.5505	24.8235	64.1533	-1.32003	0.251509	1.53384e-07	6.53414e-06
hsa-mir-370	21.2151	13.1885	30.1357	-1.15298	0.222085	2.08486e-07	7.8366e-06
hsa-mir-944	8.81859	3.89853	20.9715	-2.15511	0.41429	1.97225e-07	7.8366e-06
hsa-mir-365a	463.025	293.512	574.41	-0.952	0.187355	3.74918e-07	1.33096e-05
hsa-mir-431	23.2712	13.0956	33.6055	-1.30805	0.258001	3.97931e-07	1.3383e-05
hsa-mir-493	29.9408	18.3742	40.6869	-1.12224	0.222189	4.39946e-07	1.40563e-05
hsa-mir-365b	462.723	294.453	572.557	-0.942906	0.187311	4.80591e-07	1.46237e-05
hsa-mir-487a	3.8182	2.30614	6.15974	-1.37219	0.277232	7.43658e-07	2.15999e-05
hsa-mir-379	1863.29	1027.32	2608.47	-1.29266	0.26163	7.78057e-07	2.16165e-05
hsa-mir-369	27.5034	17.8554	41.9177	-1.18261	0.240583	8.8515e-07	2.35671e-05
hsa-mir-17	7766.14	10729.5	5129.58	1.03778	0.211906	9.71496e-07	2.38764e-05
hsa-mir-570	3.1183	5.41807	1.46062	1.74165	0.355415	9.56839e-07	2.38764e-05
hsa-mir-3074	56.4218	77.1468	32.2744	1.21877	0.249346	1.01926e-06	2.41226e-05
hsa-mir-1245a	8.02152	5.52697	13.0616	-1.23967	0.256154	1.30134e-06	2.96985e-05
hsa-mir-548d-1	1.28672	1.86954	0.436506	1.9788	0.411317	1.50257e-06	3.31083e-05
hsa-mir-136	116.511	77.6867	177.282	-1.14906	0.241051	1.87112e-06	3.85693e-05
hsa-mir-889	38.7446	19.3987	52.3372	-1.36065	0.285276	1.84601e-06	3.85693e-05
hsa-mir-487b	11.7411	6.98198	17.3314	-1.24564	0.268343	3.45076e-06	6.89074e-05
hsa-mir-10a	37122.4	20959.7	42137.6	-0.982977	0.216676	5.71618e-06	0.000110686
hsa-mir-193b	293.042	201.09	361.254	-0.830476	0.183631	6.11049e-06	0.000114841
hsa-mir-380	2.07916	1.03677	3.35117	-1.57524	0.350982	7.18588e-06	0.000131194
hsa-mir-15b	996.988	1341.59	744.144	0.8333	0.187581	8.8983e-06	0.000157945
hsa-mir-505	286.201	374.229	209.788	0.817288	0.187442	1.29938e-05	0.000224406
hsa-mir-323a	8.35817	6.20826	12.1818	-0.926955	0.212896	1.3366e-05	0.000224759
hsa-mir-522	27.6407	66.6709	12.684	2.10241	0.495522	2.20729e-05	0.000361655
hsa-mir-411	17.8166	10.5107	23.9182	-1.12985	0.269986	2.85345e-05	0.000455839
hsa-mir-412	13.6914	7.68991	22.7563	-1.42518	0.342368	3.14476e-05	0.000490122
hsa-mir-539	26.7898	17.7317	39.8566	-1.12491	0.271785	3.48875e-05	0.000530789
hsa-mir-511	34.4178	29.5544	61.5102	-1.01891	0.247165	3.74958e-05	0.000544541
hsa-mir-541	1.56846	0.630225	2.47193	-1.73048	0.419285	3.67193e-05	0.000544541
hsa-mir-146a	759.143	1184.76	602.974	0.948646	0.231267	4.09691e-05	0.000581761
hsa-mir-548d-2	1.31155	2.09636	0.740103	1.51194	0.369879	4.35759e-05	0.000605326
hsa-mir-9-1	8194.44	10309	3267.19	1.50062	0.370556	5.1295e-05	0.000697394
hsa-mir-18a	170.121	243.767	121.07	0.977939	0.242223	5.40583e-05	0.000719651
hsa-mir-9-2	8183.95	10320.4	3299	1.48942	0.370872	5.91937e-05	0.000756496
hsa-mir-9-3	8207.98	10346.6	3308.2	1.48942	0.370477	5.81275e-05	0.000756496
hsa-mir-191	2812.93	3273.54	1911.53	0.758535	0.189395	6.20061e-05	0.000760579
hsa-mir-205	7822	4980.49	14273.4	-1.39995	0.349526	6.19478e-05	0.000760579
hsa-mir-329-1	1.00269	0.491912	1.71756	-1.63825	0.409918	6.42743e-05	0.000760579
hsa-mir-548b	7.03338	8.07497	3.53418	1.15741	0.289554	6.40978e-05	0.000760579
hsa-mir-519a-2	31.7844	73.7206	17.5828	1.85495	0.466978	7.11971e-05	0.000827181
hsa-mir-874	71.3573	60.1267	94.5229	-0.639587	0.161883	7.78531e-05	0.00088836
hsa-mir-579	3.48631	4.31055	2.08058	1.12117	0.285523	8.61162e-05	0.000965408
hsa-mir-106a	290.188	346.272	149.169	1.14621	0.294877	0.000101463	0.00111784
hsa-mir-516a-1	20.1405	44.1896	10.6054	1.82608	0.478069	0.000133611	0.00144707
hsa-mir-1185-1	0.701334	0.49259	1.41344	-1.48692	0.391486	0.000145777	0.00155252
hsa-mir-576	67.5466	84.6553	49.5952	0.749536	0.19818	0.000155507	0.001629
hsa-mir-653	30.2616	18.9074	34.7249	-0.844258	0.225694	0.0001835	0.00189123
hsa-mir-377	8.89001	5.84625	12.8004	-1.08292	0.291498	0.000203198	0.00206101
hsa-mir-655	6.36463	4.75702	9.49411	-0.984626	0.265924	0.000213354	0.00213021
hsa-mir-338	634.768	520.11	864.05	-0.715576	0.193949	0.00022469	0.00220888
hsa-mir-141	6961.25	9043.71	5175.23	0.784341	0.214228	0.000250984	0.00242998
hsa-mir-125b-2	1052.87	676.688	1146.1	-0.744388	0.204096	0.000265074	0.00252809
hsa-mir-301a	83.8399	105.082	56.9428	0.852785	0.234622	0.000278282	0.00257713
hsa-mir-455	1713.74	2335.68	1242.11	0.881725	0.242499	0.000276916	0.00257713
hsa-mir-299	10.7682	6.79583	14.2434	-1.0218	0.281824	0.000288231	0.00263114
hsa-mir-19a	213.277	278.457	149.289	0.869819	0.241474	0.000315636	0.00284072
hsa-mir-323b	12.0433	8.10701	16.3093	-0.95428	0.265372	0.000323139	0.00286786
hsa-mir-125b-1	987.819	635.274	1073.87	-0.741121	0.206534	0.000332751	0.00291271
hsa-mir-934	106.24	145.098	44.8046	1.49183	0.417431	0.000351799	0.00303783
hsa-mir-218-1	55.5849	39.2512	65.5211	-0.717545	0.201759	0.000375911	0.00320276
hsa-mir-20a	1568.42	2061.9	1170.86	0.794153	0.223662	0.000384231	0.00323057
hsa-mir-376a-1	3.81147	2.59394	6.04248	-1.15591	0.326481	0.000399348	0.00331407
hsa-mir-937	24.0481	39.4276	17.0733	1.13137	0.322848	0.000457735	0.0037499
hsa-mir-218-2	51.9965	36.5831	61.1448	-0.718181	0.2064	0.000502234	0.00406237
hsa-mir-151a	7389.52	7916.9	5481	0.522517	0.151778	0.000576039	0.00460112
hsa-mir-22	179867	152953	214639	-0.483258	0.140598	0.000587844	0.00463744
hsa-mir-641	0.552873	0.821722	0.189127	1.61888	0.472321	0.000609146	0.00474688
hsa-mir-4677	45.8225	55.4937	36.2752	0.610973	0.178607	0.000624469	0.00480766
hsa-mir-1301	71.1714	83.1344	54.8216	0.590165	0.173674	0.000678516	0.00516157
hsa-mir-376c	16.473	12.3842	23.137	-0.868616	0.257009	0.000725617	0.00545192
hsa-mir-381	79.2658	52.6905	97.5857	-0.855033	0.253219	0.000733748	0.00545192
hsa-mir-217	94.1557	41.1713	96.5992	-1.15201	0.342741	0.000776121	0.00570047
hsa-mir-423	472.772	521.382	394.999	0.395414	0.117941	0.000800447	0.00581233
hsa-mir-4724	2.82408	5.1221	1.80917	1.28892	0.384901	0.00081192	0.0058294
hsa-mir-665	1.23338	0.654466	1.77437	-1.34752	0.408463	0.000970305	0.00688916
hsa-mir-494	5.02043	3.05182	7.09417	-1.13736	0.345326	0.000989187	0.00694605
hsa-mir-518e	5.61128	12.0471	3.3302	1.62835	0.498664	0.00109298	0.00759149
hsa-mir-4746	13.0631	15.7816	9.00444	0.782973	0.241554	0.00118943	0.00817255
hsa-mir-186	1359.62	1502.17	1094.14	0.451353	0.139695	0.00123364	0.00838612
hsa-mir-19b-1	428.708	530.767	333.251	0.655634	0.203741	0.00129098	0.00868356
hsa-mir-520a	3.60534	7.2841	2.33444	1.4514	0.45239	0.00133522	0.00888754
hsa-mir-329-2	1.05279	0.588736	1.54542	-1.22258	0.381665	0.0013587	0.00895059
hsa-mir-3928	7.55606	9.54194	5.42138	0.773938	0.241931	0.00137906	0.00899201
hsa-mir-3129	1.23047	0.895288	1.98462	-1.09421	0.343149	0.00142893	0.00922312
hsa-mir-433	2.41705	1.35622	2.83974	-0.990749	0.313235	0.00156175	0.00997961
hsa-mir-376a-2	1.58436	1.12553	2.5577	-1.12579	0.357098	0.00161824	0.0102381
hsa-mir-6807	0.731684	1.1141	0.334499	1.34695	0.430243	0.00174407	0.0109261
hsa-mir-1294	0.428933	0.237943	0.59693	-1.34703	0.434549	0.00193629	0.0120125
hsa-mir-548ao	1.01569	1.17357	0.341271	1.42888	0.461845	0.00197568	0.012139
hsa-mir-885	23.5178	8.87602	35.0315	-1.60274	0.522673	0.00216635	0.0131838
hsa-mir-6832	0.915164	1.5607	0.592204	1.3447	0.439749	0.00222917	0.0134381
hsa-mir-301b	11.4404	12.2753	6.53208	0.859031	0.281378	0.00226613	0.0135333
hsa-mir-516a-2	15.9621	33.0412	10.4133	1.47942	0.487033	0.00238449	0.0141082
hsa-mir-3200	27.2116	33.656	17.0519	0.910323	0.301476	0.00253147	0.0148404
hsa-mir-3170	10.2124	12.4838	7.09268	0.819174	0.271653	0.0025654	0.0149026
hsa-mir-590	98.0497	112.422	78.2149	0.514336	0.171613	0.00272589	0.0156923
hsa-mir-556	3.1421	3.51545	1.65229	1.11383	0.377153	0.00314444	0.0179402
hsa-mir-221	487.287	450.277	692.682	-0.603461	0.205198	0.00327296	0.0183978
hsa-mir-4446	1.09148	0.153134	1.04754	-1.67925	0.571175	0.00328224	0.0183978
hsa-mir-585	1.45306	0.707327	1.67158	-1.12693	0.384145	0.00335065	0.0186179
hsa-mir-19b-2	381.621	464.996	300.902	0.612142	0.209656	0.00350314	0.0192975
hsa-mir-4473	2.38084	3.4579	1.58747	1.00504	0.344546	0.00353399	0.019301
hsa-mir-376b	6.47928	5.08885	9.73446	-0.878928	0.301846	0.0035931	0.0194575
hsa-let-7d	2186.38	2516.42	1921.19	0.385658	0.133258	0.00380291	0.0204207
hsa-mir-7706	9.10299	11.1161	6.57822	0.692237	0.241417	0.00413873	0.0218566
hsa-mir-92b	328.187	409.71	264.27	0.617196	0.215217	0.0041335	0.0218566
hsa-mir-3909	1.71344	2.15969	1.08082	0.886628	0.313128	0.00463279	0.0242652
hsa-mir-7-1	104.958	124.648	82.1675	0.584753	0.207559	0.00484314	0.0251607
hsa-mir-137	7.9044	3.07088	12.3133	-1.55185	0.55148	0.00489338	0.0252167
hsa-mir-31	55.6762	49.8228	106.136	-0.989163	0.353517	0.00514094	0.0262805
hsa-mir-5092	1.02744	1.53856	0.673123	1.11372	0.398619	0.00520694	0.0264066
hsa-mir-139	108.806	75.6889	118.031	-0.622881	0.224575	0.00554395	0.0278358
hsa-mir-3682	5.46382	6.5744	4.15571	0.61163	0.220667	0.00557587	0.0278358
hsa-mir-3942	0.942918	1.36558	0.602136	1.07941	0.391489	0.00582985	0.0288781
hsa-mir-4714	0.923278	0.867554	0.435336	1.27556	0.464266	0.00600556	0.0295197
hsa-mir-486-1	75.0506	52.403	94.637	-0.810174	0.295441	0.00610195	0.0297644
hsa-mir-454	37.6898	42.8301	31.0917	0.450323	0.164488	0.00618658	0.0298631
hsa-mir-4766	2.89215	3.61791	1.92082	0.783179	0.286231	0.00621565	0.0298631
hsa-mir-450a-2	16.4743	13.3182	20.6815	-0.615438	0.227537	0.0068348	0.0325928
hsa-mir-106b	2717.84	2925.5	2238.62	0.381266	0.141223	0.00693928	0.0328459
hsa-mir-4775	0.353363	0.184384	0.654101	-1.24233	0.460639	0.00699745	0.0328777
hsa-mir-543	2.98531	2.20274	3.95774	-0.760832	0.28266	0.00710926	0.0331592
hsa-mir-33a	88.9468	108.572	70.0193	0.619706	0.231281	0.0073744	0.0341467
hsa-mir-766	37.6932	29.9148	45.1914	-0.582431	0.217848	0.007505	0.0345014
hsa-mir-34a	374.698	338.856	453.84	-0.414577	0.157465	0.00846811	0.0386509
hsa-mir-4649	0.670324	0.468499	1.06999	-0.952916	0.362359	0.00854465	0.0387236
hsa-mir-450a-1	17.3025	14.415	21.727	-0.581532	0.221609	0.00868694	0.0390912
hsa-mir-129-2	6.35939	7.6602	3.76026	0.930468	0.355092	0.00878381	0.0392507
hsa-mir-708	372.656	303.443	436.775	-0.513396	0.197811	0.00944867	0.0419285
hsa-mir-1306	42.1746	46.8955	33.6024	0.476843	0.184644	0.00980864	0.0424163
hsa-mir-320b-1	16.7189	20.5231	13.5791	0.584305	0.226028	0.00973524	0.0424163
hsa-mir-4753	0.610531	0.73325	0.280045	1.16367	0.450692	0.00982411	0.0424163
hsa-mir-597	0.553006	0.689092	0.265795	1.1536	0.446682	0.00980593	0.0424163
hsa-mir-1269a	337.807	82.7673	395.614	-1.56059	0.610763	0.0106142	0.04552
hsa-mir-548s	2.83199	3.6752	2.21567	0.849443	0.335296	0.0112958	0.0478013
hsa-mir-5695	1.18662	1.71085	0.894542	1.01055	0.398653	0.0112479	0.0478013
hsa-mir-362	52.9495	62.9371	42.3896	0.558691	0.220989	0.0114668	0.0480575
hsa-mir-4662a	110.984	116.291	67.4612	0.73549	0.291062	0.0115067	0.0480575
hsa-let-7c	9171.62	6853.45	10816.2	-0.635359	0.252201	0.0117604	0.0480975
hsa-mir-3065	124.146	86.6651	147.118	-0.726715	0.28866	0.0118174	0.0480975
hsa-mir-320d-1	2.28837	2.90967	1.43887	0.900964	0.357726	0.0117827	0.0480975
hsa-mir-98	233.173	265.413	200.7	0.393727	0.156161	0.0116926	0.0480975
hsa-mir-659	5.07122	5.879	4.24813	0.535107	0.212783	0.01191	0.0481678
hsa-mir-143	132371	95944.9	155204	-0.66644	0.26649	0.0123911	0.0497983
