# Supplementary material for: Integrative analysis of breast cancer profiles in TCGA by TNBC subgrouping reveals novel microRNA-specific clusters, including miR-17-92a, distinguishing basal-like 1 and basal-like 2 TNBC subtypes
Source: BMC Cancer. 2020 Feb 21;20:141. doi: 10.1186/s12885-020-6600-6 (PMC7035760; doi:10.1186/s12885-020-6600-6)
Supplement: Supplementary file 5 — Additional file 5. FA microRNAs – Detailed results of functional analysis of differentially expressed microRNAs between BL1 and BL2 subtypes. [file 12885_2020_6600_MOESM5_ESM.xlsx]

## Sheet: miTALOS (TargetScan)
	down-regulated miRNAs								up-regulated miRNAs
Source	Name	E	p-value	targets in this pathway	MP, Mn, Pn, U			Source	Name	E	p-value	targets in this pathway	MP, Mn, Pn, U
wp	BDNF signaling pathway	2.25162	0.000180353	3667, 2904, 6195, 6696, 998, 5562, 5879, 2309, 1432, 10642, 5602, 7189, 4684, 1499, 8660, 2002, 650, 3551, 2891, 627, 1072, 8894, 5598, 3781, 4690, 5295, 1000, 6772, 2902, 2932, 1959, 4688, 4803, 23373, 6868, 5601, 8440, 23191, 4905, 2885, 5170, 1938, 3717, 10817, 8844, 2475, 1795, 4137, 2890, 84894, 4916, 6714, 10018, 5781, 2892, 23426, 1808, 2353, 7074, 4205, 10818, 815, 5604, 6198, 5792, 8851,…	118, 8889, 26, 4410			wp	Endoderm Differentiation	2.04435	0.000929466	1847, 3170, 23181, 2186, 11166, 85416, 2005, 1994, 5090, 8928, 1499, 351, 79577, 5916, 1789, 1844, 27244, 5087, 64321, 5744, 6671, 9682, 9241, 1112, 5077, 3087, 51460, 6772, 11169, 3227, 2627, 6657, 83595, 4851, 64864, 80155, 23373, 2736, 131405, 29970, 4087, 27324, 2626, 57669, 8450, 26986, 3169, 55832, 23168, 8320, 79035, 4088, 2308, 79668, 3251, 83439, 1601, 655, 5015, 1846, 55809, 9350, 7547,…	115, 8965, 27, 4303
wp	Regulation of Microtubule Cytoskeleton	7.08832	0.00024393	2932, 1073, 7204, 11076, 1855, 998, 5786, 5879, 4139, 3984, 161742, 6010, 50855, 1729, 22919, 4131, 6093, 2151, 3925, 324, 23332, 10420, 9261, 89780, 90102, 5058, 814, 5578, 4137, 6774, 5290, 207, 2011, 6714, 6249, 2048, 57551, 25, 1808, 5728, 9212, 5566, 7074,	43, 8964, 3, 4433			wp	BDNF signaling pathway	1.82244	0.00415194	8878, 3667, 2904, 6696, 6195, 998, 5562, 5879, 2309, 1432, 10642, 5602, 7189, 4684, 1499, 8660, 2002, 650, 3551, 2891, 9252, 2185, 627, 1072, 8894, 3781, 4690, 5295, 1000, 6772, 2902, 2932, 1959, 4803, 23373, 6868, 5601, 8440, 23191, 4905, 2885, 5170, 5970, 8844, 2475, 1795, 4137, 2890, 84894, 4916, 6714, 10018, 5781, 2892, 23426, 1808, 5595, 2353, 7074, 4205, 10818, 815, 5604, 6198, 5792, 8851, …	114, 8966, 30, 4300
kegg	Hippo signaling pathway	2.05015	0.000461598	25937, 1742, 1856, 1496, 1741, 8945, 26524, 7043, 656, 1499, 650, 154796, 10297, 8322, 23513, 64398, 7855, 8325, 896, 4771, 595, 7471, 1453, 6657, 2932, 999, 11211, 8463, 3996, 60485, 2736, 7003, 5499, 4609, 4087, 50855, 7976, 27113, 7161, 2535, 8200, 3993, 392255, 5518, 1490, 89780, 9113, 7159, 4088, 126374, 5521, 1454, 8313, 83439, 3398, 71, 2246, 655, 7480, 10207, 374, 4086, 56288, 7534, 84552…	124, 8883, 30, 4406			kegg	Renal cell carcinoma	2.68085	0.00433052	6921, 5906, 4893, 5294, 4233, 998, 10298, 54583, 112399, 112398, 5879, 8453, 5604, 7043, 1398, 2885, 1387, 9915, 6655, 2034, 7042, 1399, 3091, 6513, 6923, 57144, 5594, 8503, 2889, 405, 5058, 2549, 673, 5908, 23533, 2113, 6654, 5290, 10000, 7422, 207, 208, 5293, 2033, 5295, 5781, 369, 5062, 5894, 7039, 3082, 3845, 56924, 5155, 5595, 3725,	56, 9024, 10, 4320
kegg	Axon guidance	2.12655	0.000963979	23380, 9723, 998, 6091, 5879, 3985, 90249, 2050, 22885, 5534, 1945, 1072, 57715, 2770, 5998, 4775, 4690, 219699, 2049, 2048, 8829, 2045, 10371, 2932, 10507, 2042, 4233, 5535, 285220, 8440, 5362, 2044, 10509, 1946, 1944, 56920, 57522, 3983, 5058, 5747, 5365, 1943, 1808, 9353, 1630, 5921, 56896, 59277, 4893, 6092, 9901, 8482, 55558, 6405, 9423, 2051, 10501, 64101, 2041, 1969, 6586, 23365, 2043, 658…	103, 8904, 24, 4412			kegg	Glioma	2.63269	0.00528843	5925, 4893, 5294, 5335, 1950, 815, 53358, 3480, 1870, 801, 5604, 5579, 4193, 2885, 25759, 817, 7157, 1956, 6655, 2475, 5159, 5594, 8503, 673, 5156, 5154, 5578, 805, 1019, 23533, 1021, 3479, 10000, 5290, 6654, 208, 207, 1869, 5293, 5295, 369, 5894, 7039, 3845, 595, 818, 6464, 5155, 5595, 5728, 1026, 808, 399694, 816, 1871,	55, 9025, 10, 4320
wp	Wnt Signaling Pathway and Pluripotency	2.28282	0.00163367	2932, 6932, 5523, 6885, 5520, 10009, 8312, 11211, 51176, 960, 4316, 1855, 5582, 1856, 8321, 4609, 5522, 51701, 4040, 894, 5584, 5524, 5587, 81029, 5529, 5601, 5602, 1857, 1499, 29127, 4800, 7976, 10023, 2535, 5048, 27022, 3949, 54361, 85407, 8061, 7157, 324, 1500, 26190, 1387, 5518, 6934, 89780, 7482, 8322, 51384, 7477, 7855, 8324, 7476, 5515, 5328, 7481, 5580, 5583, 5578, 8325, 5521, 1454, 7474,…	83, 8924, 18, 4418			wp	Androgen receptor signaling pathway	2.18526	0.00537815	2932, 7182, 5925, 9604, 10498, 8031, 2119, 5883, 8431, 23028, 29893, 998, 8850, 388, 8648, 57178, 354, 5879, 573, 8611, 23598, 10273, 3985, 6605, 7341, 3065, 90427, 10401, 1499, 6093, 4193, 23411, 11034, 1387, 860, 7337, 4089, 1956, 8202, 6047, 10499, 5970, 7041, 8554, 9611, 6049, 1385, 811, 4088, 387, 25942, 51588, 6774, 9612, 2308, 898, 7329, 672, 207, 6714, 2033, 5295, 595, 11143, 6667, 857, 7…	73, 9007, 16, 4314
wp	Wnt Signaling Pathway	2.76903	0.00307717	2932, 8312, 11211, 1855, 5582, 1856, 8321, 4609, 894, 5584, 4040, 5587, 5879, 81029, 5529, 5601, 5602, 1857, 1499, 7976, 10023, 324, 2535, 5048, 26190, 3949, 54361, 8061, 83999, 89780, 7482, 8324, 51384, 7855, 7476, 7477, 6259, 5580, 7481, 5583, 5328, 5578, 8325, 1454, 7474, 896, 80326, 4919, 5581, 7480, 595, 7471, 4920, 7473, 3725, 5527,	56, 8951, 10, 4426			kegg	Wnt signaling pathway	1.75771	0.0075418	5879, 1452, 8945, 5602, 6424, 1499, 5534, 10297, 5331, 8322, 64321, 7855, 6477, 8325, 896, 4775, 6907, 7484, 595, 7471, 23236, 5566, 2932, 56998, 1459, 27101, 11211, 5535, 4040, 4772, 1460, 5601, 8323, 7976, 7475, 2535, 8061, 89780, 6423, 6500, 4088, 387, 1454, 5613, 8313, 2033, 83439, 59343, 818, 816, 79718, 9350, 51176, 815, 51701, 5567, 5332, 23002, 5579, 10023, 85407, 4089, 54361, 817, 7157, …	110, 8970, 30, 4300
kegg	Signaling pathways regulating pluripotency of stem cells	1.84925	0.00333591	84333, 4093, 84108, 3624, 1856, 3480, 3400, 5978, 1432, 100532731, 1499, 7994, 650, 10297, 1749, 8322, 7855, 8325, 23533, 3479, 93, 5295, 7471, 6657, 3572, 3976, 2932, 11211, 56916, 4609, 4087, 5080, 7976, 2885, 2535, 3717, 89780, 4088, 10336, 90, 8313, 5293, 91, 3398, 3716, 7480, 9869, 4086, 6929, 3625, 7547, 4893, 8312, 1855, 7703, 5604, 3175, 3977, 9421, 54361, 4089, 9314, 659, 51384, 2247, 65…	112, 8895, 30, 4406			wp	EGF-EGFR Signaling Pathway	1.67847	0.00752846	2005, 7291, 6195, 1950, 998, 5879, 1432, 3985, 10401, 2002, 4209, 867, 1956, 9047, 8202, 8867, 9252, 2185, 1072, 673, 4690, 5295, 6772, 30011, 6667, 10006, 5728, 84867, 3636, 5601, 8440, 10928, 7837, 2885, 5170, 8826, 2887, 10253, 2475, 163, 5782, 5058, 5899, 50807, 2308, 5900, 6714, 2059, 6790, 5781, 4734, 9101, 3716, 2354, 10617, 8027, 160, 2353, 10188, 5921, 4205, 9712, 815, 5868, 10254, 4216,…	126, 8954, 36, 4294
wp	Mesodermal Commitment Pathway	1.74822	0.00491366	3170, 203228, 2005, 11166, 85416, 23181, 3624, 5308, 8728, 5090, 8030, 5916, 29072, 57045, 1789, 5087, 8322, 64321, 7855, 28514, 9241, 8325, 93, 688, 55704, 7546, 595, 2627, 6657, 5566, 2625, 8463, 23373, 23007, 131405, 7003, 29970, 1466, 85363, 4087, 27324, 5080, 6911, 57669, 84667, 11190, 8450, 3169, 3717, 89780, 79035, 9113, 4088, 4780, 79668, 90, 8313, 83439, 23499, 655, 4086, 55809, 8646, 75…	120, 8887, 34, 4402			kegg	Melanoma	2.35342	0.00797479	5925, 999, 4893, 2252, 5294, 1950, 4233, 2249, 8822, 3480, 1870, 5604, 4193, 2250, 7157, 1956, 2251, 2253, 8074, 2258, 2254, 2247, 8503, 5594, 80310, 673, 26291, 5156, 2256, 2259, 5154, 8817, 2257, 1019, 23533, 1021, 3479, 10000, 208, 5290, 1869, 207, 4286, 5293, 5295, 3082, 369, 56034, 5894, 2246, 3845, 595, 1026, 5155, 2260, 5728, 5595, 5159, 1871,	59, 9021, 12, 4318
kegg	Proteoglycans in cancer	1.52591	0.0116262	7291, 998, 2335, 2099, 5879, 3480, 1432, 286, 2318, 60495, 1499, 2002, 4478, 867, 2065, 8322, 7855, 2817, 3708, 5829, 5328, 23533, 8325, 3479, 3709, 5295, 2317, 369, 595, 27250, 3791, 7471, 6608, 5566, 22808, 11211, 4233, 5582, 4609, 5499, 4087, 3236, 51196, 7976, 2885, 4060, 2535, 22800, 5170, 1655, 8826, 3339, 355, 89780, 2475, 3678, 5058, 5747, 7023, 9138, 6382, 5613, 6714, 5293, 859, 5781, 18…	154, 8853, 50, 4386			kegg	Pancreatic cancer	2.3928	0.00962204	5925, 5294, 1950, 998, 5879, 1870, 9459, 5337, 4087, 5604, 7048, 5601, 5602, 7043, 10928, 4089, 3551, 7157, 1956, 1147, 7042, 5970, 5898, 673, 5594, 8503, 4088, 5899, 7046, 6774, 1019, 1021, 5900, 23533, 10000, 208, 5290, 7422, 207, 1869, 5293, 4790, 5295, 369, 6772, 5894, 3716, 7039, 5888, 3845, 595, 598, 5595, 2064, 1871,	55, 9025, 11, 4319
wp	EGF-EGFR Signaling Pathway	1.6156	0.0119203	2005, 7291, 6195, 998, 5879, 1432, 3985, 10401, 2002, 4209, 867, 9047, 8202, 8867, 1072, 5598, 4690, 5295, 6772, 30011, 6667, 10006, 5728, 84867, 3636, 5601, 8440, 51196, 10928, 7837, 2885, 3925, 5170, 3717, 8826, 2887, 10253, 2475, 163, 5782, 5058, 5747, 5899, 50807, 2308, 5900, 9138, 6714, 2059, 6790, 5781, 4734, 9101, 3716, 2354, 10617, 8027, 160, 2353, 10188, 5921, 3635, 4205, 9712, 815, 5868…	124, 8883, 38, 4398			kegg	Prostate cancer	2.02784	0.0105879	5925, 2932, 6932, 4893, 7184, 5294, 1950, 51176, 9134, 3480, 354, 1870, 90993, 596, 2263, 5604, 64764, 3320, 1499, 4193, 2885, 5170, 1387, 3551, 7157, 1956, 6655, 1147, 5970, 6934, 2475, 673, 1385, 8503, 80310, 5594, 5156, 5154, 23533, 2308, 898, 3479, 6654, 10000, 4824, 5290, 9586, 208, 1869, 5293, 207, 4790, 2033, 5295, 1017, 83439, 369, 56034, 5894, 7039, 1027, 3845, 595, 1026, 5155, 5595, 572…	72, 9008, 17, 4313
wp	Oncostatin M Signaling Pathway	2.18219	0.017963	3667, 4322, 1051, 1958, 5604, 1432, 5008, 5601, 10401, 2885, 3977, 840, 3949, 3717, 7157, 4792, 3091, 3491, 2475, 5594, 1385, 7078, 5829, 9021, 5580, 5583, 3718, 6774, 5578, 3727, 6777, 6654, 7422, 207, 6714, 4790, 5295, 1017, 5781, 253260, 6772, 3716, 5894, 1027, 3845, 5581, 9180, 6464, 6347, 3572, 5054, 2353, 836,	53, 8954, 12, 4424			kegg	FoxO signaling pathway	1.73511	0.0105756	3667, 1950, 51422, 5562, 3480, 26260, 2309, 1432, 5602, 7043, 8660, 3551, 1956, 9456, 673, 116986, 23533, 3479, 23710, 1017, 5295, 369, 1032, 595, 5728, 10365, 23678, 11345, 4087, 2538, 5601, 604, 2885, 23411, 5170, 6794, 4088, 10769, 901, 2290, 2308, 1454, 10018, 5293, 2033, 114907, 2911, 1030, 1026, 5595, 4616, 57818, 5565, 4893, 5294, 9455, 472, 891, 1263, 3569, 51701, 5604, 7048, 11337, 80854…	105, 8975, 29, 4301
kegg	Wnt signaling pathway	1.60409	0.0217716	1856, 5879, 1452, 8945, 5602, 1499, 5534, 10297, 9978, 5331, 8322, 64321, 7855, 6477, 8325, 896, 4775, 6907, 595, 7471, 5566, 23236, 2932, 6885, 56998, 11211, 4316, 5535, 5582, 4609, 4040, 4772, 1460, 5601, 7976, 2535, 8061, 89780, 6423, 6500, 4088, 1454, 5613, 8313, 2033, 83439, 59343, 5330, 7480, 818, 816, 79718, 8312, 51176, 1855, 815, 51701, 5332, 23002, 10023, 85407, 4089, 54361, 817, 7157, …	107, 8900, 33, 4403			kegg	Hippo signaling pathway	1.62962	0.0136704	25937, 1742, 1496, 1741, 8945, 26524, 7043, 656, 1499, 650, 154796, 10297, 8322, 23513, 64398, 7855, 8325, 654, 896, 4771, 7484, 595, 7471, 1453, 6657, 2932, 999, 11211, 8463, 3996, 60485, 2736, 7003, 4087, 8323, 7976, 27113, 7475, 2535, 5519, 7161, 8200, 3993, 392255, 5518, 1490, 89780, 9113, 7159, 4088, 126374, 55844, 1454, 8313, 83439, 3398, 2246, 7004, 655, 10207, 4086, 56288, 7534, 84552, 92…	119, 8961, 35, 4295
wp	Insulin Signaling	1.53522	0.0244997	3667, 5871, 6195, 5867, 5562, 3480, 5879, 2309, 1432, 11183, 5602, 8660, 2002, 4217, 10211, 3551, 867, 5213, 2889, 5286, 9021, 5598, 11127, 5295, 6844, 6416, 5728, 5289, 2932, 6885, 8773, 3636, 23678, 9448, 5770, 7786, 5601, 10580, 5167, 2885, 50488, 5170, 4296, 2887, 9064, 6513, 2475, 2319, 2931, 2308, 5293, 5781, 8651, 10487, 2353, 1326, 375, 7248, 4216, 9882, 5604, 9265, 4294, 6198, 5792, 5506…	121, 8886, 39, 4397			wp	Endochondral Ossification	2.30528	0.0140486	54407, 6660, 6696, 176, 4322, 55553, 3549, 3480, 801, 11096, 2737, 5327, 50515, 5167, 9510, 860, 1515, 6662, 1300, 9507, 7042, 3157, 3481, 9759, 2247, 7078, 579, 5744, 5328, 5727, 8817, 2487, 5741, 1280, 6777, 2690, 3479, 1028, 7422, 207, 11127, 4208, 2261, 654, 51719, 864, 6772, 655, 7067, 2260, 249, 657, 5566,	53, 9027, 11, 4319
wp	Endoderm Differentiation	1.57128	0.0266041	1847, 3170, 23181, 2186, 11166, 85416, 2005, 1994, 5090, 1499, 351, 79577, 5916, 6877, 1789, 1844, 5087, 64321, 5744, 6671, 9682, 9241, 1112, 5077, 51460, 6772, 3227, 2627, 6657, 83595, 4851, 64864, 80155, 23373, 2736, 23007, 131405, 29970, 85363, 4087, 27324, 2626, 57669, 11190, 8450, 3169, 55832, 23168, 79035, 4088, 2308, 79668, 83439, 655, 5015, 1846, 55809, 7547, 51176, 6925, 54799, 51701, 63…	108, 8899, 34, 4402			wp	Wnt Signaling Pathway and Pluripotency	1.82392	0.0176113	2932, 6932, 5523, 5520, 10009, 11211, 51176, 960, 8321, 5522, 5516, 894, 51701, 4040, 5584, 81029, 5524, 5529, 5601, 5602, 8323, 7472, 1857, 5579, 1499, 29127, 4800, 7976, 5519, 7475, 2535, 10023, 3949, 5048, 54361, 8061, 85407, 7157, 27022, 1500, 26190, 1387, 5518, 6934, 89780, 324, 7482, 8322, 7477, 8324, 7855, 7476, 8326, 387, 5328, 5515, 2103, 5580, 5578, 8325, 1454, 7474, 896, 8313, 80326, 1…	80, 9000, 21, 4309
kegg	Circadian rhythm	3.3314	0.0284482	6096, 5565, 5571, 4862, 51422, 5562, 8945, 8864, 8863, 79365, 9575, 8454, 8553, 5564, 9572, 6097, 9978, 23291, 5187, 6500, 1385, 1454, 1408, 53632, 6095, 5563, 1453,	27, 8980, 4, 4432			kegg	Proteoglycans in cancer	1.47685	0.0203847	3693, 7291, 998, 2099, 5879, 3480, 1432, 286, 2318, 60495, 1499, 2002, 29102, 4478, 867, 1956, 2065, 8322, 7855, 2817, 673, 3708, 5829, 5328, 23533, 8325, 3479, 3709, 5295, 7484, 2317, 369, 595, 27250, 3791, 7471, 6608, 5566, 22808, 11211, 4233, 4087, 3236, 8323, 7976, 2885, 7475, 2535, 22800, 5170, 1655, 8826, 3339, 355, 7097, 89780, 2475, 3678, 5058, 387, 7023, 6382, 5613, 6714, 5293, 5781, 183…	154, 8926, 50, 4280
wp	Synaptic Vesicle Pathway	2.30444	0.0287561	8218, 26052, 112755, 6571, 6855, 57084, 57030, 4905, 6804, 246213, 6581, 773, 10059, 140679, 163, 6857, 10815, 594855, 23025, 1173, 81539, 6812, 6853, 2054, 6572, 291, 477, 8224, 6854, 6532, 774, 440279, 6809, 160, 6844, 1213, 161, 22999, 6507, 1759, 6616, 10814,	42, 8965, 9, 4427			reactome	Developmental Biology	3.4652	0.0217636	57167, 7547, 6997, 1051, 51129, 1879, 22943, 145258, 27022, 4023, 6517, 2034, 1052, 1045, 2041, 8320, 2247, 9370, 2167, 6774, 1050, 688, 3087, 948, 5468, 2627, 6657, 8848, 3952,	29, 9051, 4, 4326
kegg	Renal cell carcinoma	2.01387	0.0298071	6921, 5906, 4893, 4233, 998, 10298, 54583, 112399, 112398, 5879, 8453, 5604, 7043, 1398, 2885, 1387, 9915, 6655, 2034, 7042, 7428, 1399, 3091, 9978, 6513, 57144, 5594, 8503, 2889, 405, 5058, 2549, 5908, 23533, 2113, 6654, 5290, 10000, 7422, 207, 208, 5293, 2033, 5295, 5781, 369, 5062, 5894, 7039, 3845, 56924, 5155, 3725,	53, 8954, 13, 4423			wp	Mesodermal Commitment Pathway	1.5705	0.0218783	3170, 203228, 2005, 11166, 85416, 23181, 5308, 643314, 8728, 5090, 8030, 8928, 5916, 29072, 1789, 5087, 27244, 8322, 64321, 7855, 28514, 9241, 8325, 93, 688, 55704, 11169, 595, 2627, 6657, 5566, 8463, 23373, 131405, 7003, 29970, 4087, 80304, 27324, 5080, 6911, 57669, 8450, 10155, 3169, 89780, 8320, 79035, 9113, 4088, 79668, 90, 3251, 8313, 83439, 23499, 655, 4086, 55809, 8646, 7547, 51176, 6925, …	118, 8962, 36, 4294
wp	Neural Crest Differentiation	1.67609	0.0368207	2932, 999, 1302, 3975, 6660, 8312, 429, 7291, 85416, 4851, 4854, 6925, 388, 1855, 1856, 51564, 2670, 4609, 5376, 2263, 54567, 6911, 3065, 1857, 7021, 1499, 27022, 7976, 283659, 9421, 8841, 6662, 4488, 167826, 3516, 4487, 1749, 89780, 9759, 4602, 2247, 28514, 10683, 1004, 7545, 8929, 127343, 5081, 2113, 1280, 10014, 4853, 4286, 5077, 8313, 3198, 4790, 83439, 1000, 55869, 9355, 6615, 388585, 9734, …	78, 8929, 23, 4413			kegg	Chronic myeloid leukemia	2.01628	0.0227962	5925, 613, 4893, 5294, 53358, 3066, 1870, 5604, 7048, 7043, 3065, 1398, 4193, 2885, 25759, 4089, 3551, 867, 7157, 6655, 1147, 7042, 5970, 1399, 861, 673, 8503, 5594, 4088, 7046, 1019, 1021, 23533, 6777, 6654, 10000, 5290, 1869, 207, 208, 9846, 4790, 1487, 5293, 5295, 1488, 5781, 369, 5894, 1027, 3845, 595, 598, 1026, 6464, 2122, 5595, 399694, 1871,	59, 9021, 14, 4316
wp	TGF beta Signaling Pathway	1.54513	0.03968	4739, 6935, 998, 2335, 55802, 7027, 5879, 1432, 7049, 8945, 3985, 7189, 351, 50943, 6711, 860, 1874, 9978, 9972, 5295, 51377, 595, 6416, 6667, 6885, 4233, 4609, 10454, 5494, 4087, 54778, 5601, 50855, 3065, 1875, 2885, 467, 150094, 6500, 1278, 5933, 5747, 4088, 1316, 3691, 9063, 7329, 6714, 2033, 2354, 57154, 1030, 1026, 7050, 2353, 7341, 8312, 3690, 4205, 5604, 7048, 5163, 4089, 7157, 3371, 7071,…	100, 8907, 32, 4404			wp	Oncostatin M Signaling Pathway	2.11268	0.0240023	3667, 4322, 1051, 1958, 5604, 1432, 5008, 5601, 5579, 10401, 2885, 3977, 840, 3949, 7157, 836, 5970, 2185, 3091, 3491, 2475, 5594, 1385, 7078, 5829, 9021, 5580, 5578, 6774, 3727, 6777, 6654, 7422, 207, 6714, 4790, 5295, 1017, 5781, 253260, 6772, 3716, 5894, 1027, 3845, 5581, 9180, 6464, 5595, 6347, 3572, 2353, 3726,	53, 9027, 12, 4318
wp	DNA Damage Response (only ATM dependent)	1.59674	0.0460366	2932, 6932, 3667, 6885, 4893, 8312, 51176, 998, 1855, 3146, 1856, 4609, 596, 5879, 894, 6342, 4216, 2309, 81029, 2538, 5529, 5601, 5602, 604, 1857, 5163, 1499, 4193, 27113, 2885, 7161, 10023, 324, 3949, 54361, 4089, 8061, 7157, 3725, 6655, 4214, 6934, 89780, 5287, 7482, 51384, 7477, 5594, 8503, 7476, 5286, 4088, 5328, 356, 901, 7481, 6654, 10000, 5290, 7474, 896, 10018, 3643, 5293, 208, 207, 8032…	84, 8923, 26, 4410			kegg	Signaling pathways regulating pluripotency of stem cells	1.58211	0.0258493	84333, 84108, 3480, 3400, 5978, 1432, 100532731, 1499, 7994, 650, 10297, 1749, 8322, 7855, 8325, 23533, 3479, 93, 64211, 5295, 7484, 7471, 6657, 3572, 3976, 2932, 11211, 56916, 4087, 8323, 5080, 4617, 7976, 2885, 7475, 2535, 89780, 4088, 10336, 90, 8313, 5293, 91, 3398, 3716, 5595, 4086, 6929, 3625, 7547, 4893, 5294, 7703, 5604, 3175, 3977, 9421, 54361, 4089, 9314, 659, 2247, 658, 8326, 1852, 476…	109, 8971, 33, 4297
wp	Leptin signaling pathway	1.79042	0.0496248	1073, 2932, 3667, 5140, 6195, 5335, 3953, 8648, 998, 5562, 2099, 5770, 5879, 5604, 1432, 31, 8835, 6198, 6093, 2002, 2534, 1977, 32, 2885, 3717, 3551, 1147, 3840, 1154, 1978, 2475, 1385, 5594, 5747, 9021, 30837, 6774, 2931, 2308, 6777, 6654, 10657, 207, 6714, 4790, 5563, 5295, 5781, 3716, 6772, 5894, 595, 598, 6667, 6464, 25970, 9475, 3952,	58, 8949, 16, 4420			wp	Hypothetical Network for Drug Addiction	3.34534	0.0272627	2904, 54386, 5604, 889, 2906, 2891, 58, 1813, 1385, 5594, 375519, 814, 2890, 2903, 2915, 22882, 2892, 5581, 11188, 107, 5464, 2911, 816, 2902, 2893, 5595, 5566, 1812,	28, 9052, 4, 4326
								kegg	ErbB signaling pathway	1.83435	0.0273532	2932, 4893, 5294, 1950, 5335, 10718, 815, 10298, 53358, 2066, 145957, 5604, 5601, 5602, 8440, 6198, 5579, 1398, 2002, 2885, 25759, 817, 867, 1956, 6655, 1399, 9542, 2065, 2475, 685, 57144, 673, 5594, 3084, 8503, 5058, 2549, 5578, 23533, 6777, 6654, 10000, 5290, 208, 207, 6714, 4690, 5293, 27, 5295, 1839, 369, 5062, 5894, 7039, 2069, 1027, 2064, 3845, 6416, 818, 1026, 816, 5595, 6464, 3725, 56924,…	69, 9011, 18, 4312
								kegg	Axon guidance	1.61817	0.0282176	23380, 9723, 998, 6091, 5879, 3985, 90249, 2050, 22885, 5534, 1072, 57715, 2770, 5998, 4775, 4690, 219699, 2049, 2048, 8829, 2045, 10371, 2932, 10507, 2042, 4233, 5535, 8440, 7852, 5362, 2044, 10509, 1946, 1944, 56920, 84448, 57522, 3983, 5058, 387, 1808, 5595, 1630, 5921, 56896, 59277, 4893, 6092, 9901, 8482, 6405, 9423, 10501, 64101, 2041, 1969, 23365, 2043, 6585, 6387, 80031, 3845, 57556, 2046…	98, 8982, 29, 4301
								wp	TGF Beta Signaling Pathway	2.15163	0.035934	7044, 6696, 51176, 1950, 4052, 4091, 4087, 7048, 7049, 6498, 5601, 7030, 8928, 1499, 7057, 1387, 4089, 860, 4086, 4088, 9241, 7046, 6774, 9372, 2353, 4790, 2033, 864, 3716, 6772, 2280, 4090, 10637, 6497, 25805, 23090, 7050, 10468, 4092, 3725, 7124, 5595, 7471, 9839, 3976,	45, 9035, 10, 4320
								wp	Synaptic Vesicle Pathway	2.2311	0.0365665	26052, 112755, 6571, 6855, 57084, 8775, 57030, 4905, 6804, 246213, 6581, 773, 10059, 140679, 163, 6857, 10815, 594855, 23025, 1173, 81539, 6812, 6853, 2054, 6572, 477, 8224, 6854, 6532, 774, 440279, 6809, 160, 6844, 1785, 1213, 10497, 22999, 6507, 291, 6616, 10814,	42, 9038, 9, 4321
								wp	TGF beta Signaling Pathway	1.55991	0.037473	4739, 6935, 998, 55802, 5879, 1432, 7049, 8945, 3985, 7189, 8928, 351, 6711, 860, 1874, 7041, 9972, 64219, 5295, 22938, 51377, 595, 6416, 6667, 11059, 4233, 10454, 5494, 4087, 54778, 5601, 163126, 3065, 1875, 2885, 467, 150094, 6500, 1278, 5933, 387, 4088, 1316, 3691, 7329, 6714, 2033, 2354, 1601, 57154, 1030, 1026, 7050, 2353, 7341, 3690, 4205, 4435, 5604, 7048, 5163, 4089, 7157, 3371, 7071, 837…	101, 8979, 31, 4299
								wp	Signaling Pathways in Glioblastoma	1.75401	0.0435399	5925, 3667, 4194, 4893, 5335, 5294, 4233, 7248, 472, 894, 5584, 2263, 3480, 2309, 5604, 4303, 5579, 4193, 5606, 2885, 5170, 7157, 1956, 867, 10253, 5287, 2065, 5594, 673, 5286, 2549, 5156, 5580, 26034, 54206, 5578, 1019, 1021, 4763, 898, 672, 2308, 5290, 10000, 1869, 208, 207, 6714, 5293, 5609, 2033, 1017, 5295, 369, 5894, 1027, 3845, 6416, 595, 1030, 1026, 5595, 5728, 5159, 2260, 2064,	66, 9014, 18, 4312
								wp	Regulation of Microtubule Cytoskeleton	2.27046	0.0447757	2932, 1073, 7204, 11076, 998, 5786, 5879, 4139, 3984, 161742, 6010, 1729, 22919, 4131, 6093, 324, 23332, 10420, 9261, 89780, 90102, 5058, 814, 5578, 4137, 6774, 5290, 207, 2011, 6714, 6249, 2048, 57551, 1808, 5728, 9212, 5566, 7074,	38, 9042, 8, 4322

## Sheet: mirPATH-KEGG (microT-CDS)
down-regulated miRNAs					up-regulated miRNAs
KEGG pathway	p-value	#genes	#miRNAs		KEGG pathway	p-value	#genes	#miRNAs
Proteoglycans in cancer	5.07258e-12	140	61		Proteoglycans in cancer	3.04495e-12	144	50
Morphine addiction	2.04415e-07	65	56		Hippo signaling pathway	5.93429e-08	107	47
Hippo signaling pathway	2.58581e-07	103	59		Adherens junction	3.90613e-07	59	45
ErbB signaling pathway	1.53487e-06	68	54		Wnt signaling pathway	3.99789e-06	99	50
Adherens junction	1.01586e-05	57	49		TGF-beta signaling pathway	9.60851e-06	58	40
Signaling pathways regulating pluripotency of stem cells	1.01586e-05	98	63		Fatty acid biosynthesis	1.92758e-05	7	17
TGF-beta signaling pathway	1.26476e-05	58	55		Axon guidance	1.98506e-05	85	41
Glioma	2.43571e-05	47	51		Signaling pathways regulating pluripotency of stem cells	3.15617e-05	96	49
Rap1 signaling pathway	3.5951e-05	141	59		Pathways in cancer	3.15617e-05	255	51
Focal adhesion	9.8001e-05	139	62		Phosphatidylinositol signaling system	8.19617e-05	58	46
Mucin type O-Glycan biosynthesis	0.000115879	20	25		Long-term depression	0.000178509	42	39
Renal cell carcinoma	0.000139915	51	50		ErbB signaling pathway	0.000178509	63	45
Cell adhesion molecules (CAMs)	0.000139915	90	59		Thyroid hormone signaling pathway	0.000178509	83	46
Glutamatergic synapse	0.000498471	74	52		Prion diseases	0.000201739	19	26
Pathways in cancer	0.000498471	250	61		Endocytosis	0.000227981	138	49
Wnt signaling pathway	0.000590852	95	58		mRNA surveillance pathway	0.000367934	64	42
GABAergic synapse	0.000625631	57	52		cGMP-PKG signaling pathway	0.000815831	110	52
Axon guidance	0.00079623	83	56		Circadian rhythm	0.00127392	26	38
Glycosaminoglycan biosynthesis - heparan sulfate / heparin	0.000806385	17	25		Focal adhesion	0.0019996	134	47
Non-small cell lung cancer	0.000957238	40	47		Rap1 signaling pathway	0.00210915	134	49
FoxO signaling pathway	0.000957238	91	55		Glutamatergic synapse	0.00221363	74	45
Ras signaling pathway	0.000991949	138	61		Melanogenesis	0.00342007	69	46
Lysine degradation	0.00163728	31	49		AMPK signaling pathway	0.00448799	83	45
Prion diseases	0.00190694	16	27		Gap junction	0.00448799	60	45
Long-term depression	0.00194845	40	54		FoxO signaling pathway	0.00448799	87	46
Oxytocin signaling pathway	0.00194845	103	60		Regulation of actin cytoskeleton	0.00448799	137	47
Estrogen signaling pathway	0.00220972	63	53		Calcium signaling pathway	0.00448799	115	50
Dorso-ventral axis formation	0.00234026	23	36		Gastric acid secretion	0.00579075	53	46
Circadian rhythm	0.00234026	26	42		Ubiquitin mediated proteolysis	0.00581169	92	47
Endometrial cancer	0.00234026	39	50		Arrhythmogenic right ventricular cardiomyopathy (ARVC)	0.0059036	47	39
Melanoma	0.00234026	52	51		Prostate cancer	0.00765917	60	43
Gap junction	0.0025239	60	54		Adrenergic signaling in cardiomyocytes	0.00938856	90	50
Ubiquitin mediated proteolysis	0.0033769	89	62		Chronic myeloid leukemia	0.0095075	51	42
Thyroid hormone signaling pathway	0.00422268	76	57		Colorectal cancer	0.0101157	44	39
Pancreatic cancer	0.00783462	46	50		MAPK signaling pathway	0.0101157	154	53
Retrograde endocannabinoid signaling	0.0111633	66	54		Oxytocin signaling pathway	0.0112192	100	52
Regulation of actin cytoskeleton	0.0113767	134	62		Protein processing in endoplasmic reticulum	0.0124596	103	45
Prolactin signaling pathway	0.0117493	45	50		Long-term potentiation	0.0124596	47	47
Colorectal cancer	0.0152859	43	52		Cell cycle	0.0146652	80	45
MAPK signaling pathway	0.0170158	154	63		Prolactin signaling pathway	0.0152025	46	40
ECM-receptor interaction	0.0268355	51	49		Pancreatic cancer	0.0183005	46	39
Sphingolipid signaling pathway	0.0268355	72	56		Estrogen signaling pathway	0.0183005	65	50
Bacterial invasion of epithelial cells	0.0269953	50	51		Renal cell carcinoma	0.0217184	46	40
Gastric acid secretion	0.0272751	51	51		Glioma	0.0217184	42	45
Choline metabolism in cancer	0.0276649	67	56		Choline metabolism in cancer	0.0217184	67	46
Thyroid hormone synthesis	0.0280175	43	50		Basal cell carcinoma	0.0218663	39	38
Prostate cancer	0.0289127	57	55		Alanine, aspartate and glutamate metabolism	0.0246855	24	34
Protein processing in endoplasmic reticulum	0.0343565	101	59		Ras signaling pathway	0.0246855	135	50
Circadian entrainment	0.0363817	63	56		Endometrial cancer	0.028323	36	41
Cholinergic synapse	0.0387417	71	54		cAMP signaling pathway	0.0287563	122	49
Biotin metabolism	0.0401955	2	4		Biotin metabolism	0.0428192	2	3
Drug metabolism - cytochrome P450	0.0401955	32	28		GABAergic synapse	0.0428192	55	40
cAMP signaling pathway	0.0411392	120	59		Salivary secretion	0.0428192	58	48
AMPK signaling pathway	0.0419481	76	56		Lysine degradation	0.0487668	32	42

## Sheet: mirPATH-KEGG (TarBase)
down-regulated miRNAs					up-regulated miRNAs
KEGG pathway	p-value	#genes	#miRNAs		KEGG pathway	p-value	#genes	#miRNAs
Adherens junction	5.51694e-13	44	31		Protein processing in endoplasmic reticulum	8.29549e-13	132	45
Hippo signaling pathway	1.75792e-11	69	33		Adherens junction	4.13134e-12	61	37
Prion diseases	1.60895e-09	12	15		Cell cycle	4.13134e-12	99	45
ECM-receptor interaction	1.60895e-09	31	32		Proteoglycans in cancer	2.63853e-11	135	44
Proteoglycans in cancer	1.60895e-09	90	39		Endocytosis	6.98198e-09	149	40
Hepatitis B	1.12678e-06	66	28		Ubiquitin mediated proteolysis	1.1965e-08	105	43
Fatty acid biosynthesis	1.22643e-06	4	5		Viral carcinogenesis	3.32101e-08	134	45
TGF-beta signaling pathway	1.22643e-06	39	31		Oocyte meiosis	4.06553e-08	83	40
Cell cycle	1.67807e-05	62	29		Pancreatic cancer	6.9683e-08	53	41
Protein processing in endoplasmic reticulum	1.67807e-05	78	37		Bacterial invasion of epithelial cells	7.82956e-08	60	39
Shigellosis	3.53698e-05	36	24		Chronic myeloid leukemia	1.47397e-07	59	44
Viral carcinogenesis	3.53698e-05	84	35		Hepatitis B	2.46949e-07	100	46
Focal adhesion	3.53698e-05	93	38		Shigellosis	2.73461e-07	52	36
Circadian rhythm	0.000132662	19	21		Neurotrophin signaling pathway	4.34764e-07	91	42
Oocyte meiosis	0.000132662	51	30		Hippo signaling pathway	6.12727e-07	100	42
Prostate cancer	0.00017186	46	30		Pathways in cancer	9.80094e-07	255	47
Colorectal cancer	0.000232937	32	26		Prostate cancer	2.28717e-06	69	44
Estrogen signaling pathway	0.00034895	43	27		Phosphatidylinositol signaling system	2.68806e-06	58	36
Bacterial invasion of epithelial cells	0.000426392	36	32		Spliceosome	4.399e-06	94	44
Small cell lung cancer	0.000891103	42	25		Renal cell carcinoma	4.67072e-06	52	40
DNA replication	0.00103656	21	11		N-Glycan biosynthesis	5.29202e-06	36	30
Glioma	0.00121524	30	24		Sphingolipid signaling pathway	5.37492e-06	83	42
Lysine degradation	0.0012575	20	17		Thyroid hormone signaling pathway	8.57269e-06	87	44
Regulation of actin cytoskeleton	0.0012575	83	39		Glycosaminoglycan biosynthesis - chondroitin sulfate / dermatan sulfate	9.08879e-06	14	20
Endocytosis	0.0012575	78	40		Regulation of actin cytoskeleton	9.08879e-06	139	41
Spliceosome	0.00229417	56	36		Colorectal cancer	9.53597e-06	49	41
Pathways in cancer	0.00234083	144	41		Acute myeloid leukemia	1.44611e-05	46	38
TNF signaling pathway	0.00274748	45	28		Fatty acid biosynthesis	1.95764e-05	6	26
FoxO signaling pathway	0.00278689	58	32		p53 signaling pathway	1.95764e-05	54	41
Thyroid hormone signaling pathway	0.0036643	52	32		Glioma	2.69742e-05	47	39
Pancreatic cancer	0.00459757	33	26		Prion diseases	2.78991e-05	20	28
mTOR signaling pathway	0.0104719	28	24		Small cell lung cancer	2.91175e-05	65	46
Ubiquitin mediated proteolysis	0.0113857	59	31		Inositol phosphate metabolism	0.000158073	44	35
Central carbon metabolism in cancer	0.0120182	30	25		RNA transport	0.000158506	113	38
mRNA surveillance pathway	0.0132928	40	30		Focal adhesion	0.000186429	137	44
RNA degradation	0.0143099	35	30		TGF-beta signaling pathway	0.000201074	53	39
Insulin signaling pathway	0.0143099	58	33		Fatty acid metabolism	0.000239232	27	33
Salmonella infection	0.0148918	37	31		TNF signaling pathway	0.000239232	77	41
PI3K-Akt signaling pathway	0.0221712	124	40		mTOR signaling pathway	0.000617227	46	39
Thyroid cancer	0.0226817	14	22		ECM-receptor interaction	0.000722334	52	33
Dorso-ventral axis formation	0.0266478	15	18		mRNA surveillance pathway	0.000795326	67	36
NF-kappa B signaling pathway	0.0355865	33	25		Epstein-Barr virus infection	0.000833649	133	46
Chronic myeloid leukemia	0.0355865	32	26		Apoptosis	0.00126878	61	43
Progesterone-mediated oocyte maturation	0.0396406	37	30		Bladder cancer	0.00130169	31	41
Fatty acid metabolism	0.0439925	15	11		Non-small cell lung cancer	0.00155338	41	41
Epstein-Barr virus infection	0.0439925	78	33		Endometrial cancer	0.00185492	39	37
					Progesterone-mediated oocyte maturation	0.0019657	62	41
					Lysine degradation	0.00238935	33	37
					Steroid biosynthesis	0.0028396	13	21
					HTLV-I infection	0.0028481	163	46
					Central carbon metabolism in cancer	0.00293737	47	38
					HIF-1 signaling pathway	0.00293737	72	40
					Estrogen signaling pathway	0.00311341	67	41
					FoxO signaling pathway	0.00379079	89	41
					Fc gamma R-mediated phagocytosis	0.00427758	62	38
					Axon guidance	0.00436037	80	39
					Insulin signaling pathway	0.00436037	92	41
					Circadian rhythm	0.00525016	25	35
					ErbB signaling pathway	0.00525016	56	42
					Fatty acid elongation	0.00648291	13	18
					MAPK signaling pathway	0.00848471	153	45
					Notch signaling pathway	0.0099053	35	32
					Lysosome	0.0099053	78	39
					AMPK signaling pathway	0.0107563	84	41
					Alzheimer's disease	0.0108938	104	38
					RNA degradation	0.012967	54	37
					Thyroid cancer	0.0135861	21	32
					Transcriptional misregulation in cancer	0.0141246	102	44
					Huntington's disease	0.0142699	112	38
					Proteasome	0.0157642	33	28
					Prolactin signaling pathway	0.0158523	48	35
					Signaling pathways regulating pluripotency of stem cells	0.0166986	86	43
					Hepatitis C	0.0197433	84	39
					One carbon pool by folate	0.0230727	15	22
					Wnt signaling pathway	0.0268432	90	39
					NF-kappa B signaling pathway	0.0485029	53	38
					Melanoma	0.0485029	44	39

## Sheet: miRNet-KEGG
down-regulated miRNAs				up-regulated miRNAs
KEGG Pathway	# Hits	p-value		KEGG Pathway	# Hits	p-value
Pathways in cancer	125	1.72e-05		Pathways in cancer	162	2.49e-09
Cell cycle	58	0.000134		Neurotrophin signaling pathway	74	1.71e-07
Prostate cancer	44	0.000134		Chronic myeloid leukemia	50	1.71e-07
Adherens junction	37	0.000174		Cell cycle	73	6.23e-07
Neurotrophin signaling pathway	56	0.00024		Glioma	43	5.46e-06
Colorectal cancer	28	0.000259		HTLV-I infection	103	5.63e-06
p53 signaling pathway	35	0.000398		Renal cell carcinoma	40	7.89e-06
HTLV-I infection	80	0.000604		Pancreatic cancer	44	1.19e-05
MAPK signaling pathway	101	0.000607		ErbB signaling pathway	52	1.73e-05
Focal adhesion	80	0.000607		Bladder cancer	23	1.73e-05
Protein processing in endoplasmic reticulum	55	0.00129		Endocytosis	58	2.37e-05
Wnt signaling pathway	60	0.00129		Colorectal cancer	33	3.72e-05
Thyroid cancer	17	0.00285		Prostate cancer	51	3.83e-05
Chronic myeloid leukemia	34	0.0035		p53 signaling pathway	42	4.29e-05
Axon guidance	49	0.00516		Non-small cell lung cancer	34	5.79e-05
TGF-beta signaling pathway	37	0.00655		mTOR signaling pathway	30	0.000106
Glioma	30	0.00805		Adherens junction	42	0.000106
Dorso-ventral axis formation	9	0.00846		Alcoholism	83	0.000174
Prion diseases	13	0.00854		Chagas disease (American trypanosomiasis)	50	0.000174
Renal cell carcinoma	28	0.00854		Protein processing in endoplasmic reticulum	67	0.000226
Pyrimidine metabolism	42	0.0088		Insulin signaling pathway	70	0.000288
Viral myocarditis	15	0.0088		TGF-beta signaling pathway	47	0.000311
Bladder cancer	16	0.0109		Influenza A	57	0.000314
Regulation of actin cytoskeleton	67	0.0166		Dorso-ventral axis formation	11	0.000551
RNA transport	49	0.0175		RNA transport	64	0.000669
Non-small cell lung cancer	24	0.018		T cell receptor signaling pathway	52	0.000702
ErbB signaling pathway	36	0.0181		Wnt signaling pathway	71	0.000871
Endometrial cancer	21	0.0187		Regulation of actin cytoskeleton	86	0.00113
PPAR signaling pathway	28	0.0193		Toxoplasmosis	49	0.00126
Insulin signaling pathway	52	0.0199		Melanoma	38	0.00134
Pancreatic cancer	29	0.0312		Acute myeloid leukemia	33	0.00139
Melanogenesis	39	0.0433		MAPK signaling pathway	118	0.00147
Chagas disease (American trypanosomiasis)	35	0.045		Oocyte meiosis	55	0.00147
Small cell lung cancer	32	0.0452		Endometrial cancer	26	0.00387
				Salmonella infection	38	0.00528
				Epstein-Barr virus infection	46	0.0053
				Melanogenesis	50	0.00576
				Measles	50	0.00742
				Focal adhesion	89	0.00743
				Axon guidance	56	0.00977
				RIG-I-like receptor signaling pathway	27	0.0109
				Jak-STAT signaling pathway	48	0.0111
				Progesterone-mediated oocyte maturation	40	0.0122
				Thyroid cancer	17	0.0179
				Osteoclast differentiation	55	0.0196
				Chemokine signaling pathway	82	0.0224
				Hepatitis C	47	0.0237
				Shigellosis	25	0.0252
				Long-term potentiation	34	0.0389
				Leishmaniasis	26	0.0423
				Dopaminergic synapse	55	0.0482
				Viral myocarditis	15	0.0493
				Gap junction	41	0.0531
				Retrograde endocannabinoid signaling	29	0.0648
				Herpes simplex infection	46	0.0671
				Gastric acid secretion	27	0.0785
				Bacterial invasion of epithelial cells	27	0.0785
				GnRH signaling pathway	42	0.0813
				Notch signaling pathway	23	0.0948
				B cell receptor signaling pathway	34	0.102
				Long-term depression	32	0.102
				Small cell lung cancer	36	0.102
				Rheumatoid arthritis	11	0.102
				Morphine addiction	26	0.102
				Tight junction	50	0.128
				Lysine degradation	22	0.158
				Fc epsilon RI signaling pathway	33	0.158
				Pertussis	24	0.158
				Apoptosis	36	0.16
				Legionellosis	19	0.174
				Toll-like receptor signaling pathway	41	0.177
				Adipocytokine signaling pathway	28	0.177
				Leukocyte transendothelial migration	45	0.186
				Cholinergic synapse	40	0.191
				Prion diseases	11	0.192
				Sphingolipid metabolism	21	0.202
				Tuberculosis	69	0.208
				One carbon pool by folate	10	0.211
				NOD-like receptor signaling pathway	22	0.215
				Glycosylphosphatidylinositol(GPI)-anchor biosynthesis	9	0.237
				Circadian rhythm - mammal	11	0.248
				Sulfur relay system	5	0.257
				mRNA surveillance pathway	34	0.267
				Type II diabetes mellitus	21	0.274
				Pancreatic secretion	14	0.274
				African trypanosomiasis	12	0.274
				Biotin metabolism	2	0.292
				Fatty acid elongation	11	0.304
				Parkinson's disease	9	0.304
				Fc gamma R-mediated phagocytosis	39	0.305
				Salivary secretion	21	0.307
				Alzheimer's disease	21	0.307
				RNA degradation	25	0.325
				Pyrimidine metabolism	40	0.335
				Cysteine and methionine metabolism	15	0.335
				Aldosterone-regulated sodium reabsorption	15	0.335
				Basal cell carcinoma	20	0.335
				Epithelial cell signaling in Helicobacter pylori infection	16	0.358
				Vibrio cholerae infection	9	0.361
				Graft-versus-host disease	9	0.361
				Phosphatidylinositol signaling system	30	0.373
				Pentose phosphate pathway	12	0.379
				Pathogenic Escherichia coli infection	15	0.385
				Propanoate metabolism	10	0.389
				Vascular smooth muscle contraction	42	0.404
				Phenylalanine, tyrosine and tryptophan biosynthesis	3	0.444
				Type I diabetes mellitus	3	0.444
				Endocrine and other factor-regulated calcium reabsorption	15	0.444
				Huntington's disease	12	0.444
				Inositol phosphate metabolism	23	0.447
				Fanconi anemia pathway	16	0.447
				Amyotrophic lateral sclerosis (ALS)	16	0.447
				Synaptic vesicle cycle	8	0.473
				Carbohydrate digestion and absorption	8	0.473
				Hedgehog signaling pathway	22	0.476
				Purine metabolism	60	0.496

## Sheet: miRNet-Reactome
down-regulated miRNAs				up-regulated miRNAs
REACTOME Pathway	# Hits	p-value		REACTOME Pathway	# Hits	p-value
Gene Expression	353	3.58e-15		Gene Expression	445	1.48e-25
Cell Cycle	213	7.61e-10		Cellular responses to stress	149	6.08e-12
Cellular responses to stress	122	1.33e-08		Signaling by TGF-beta Receptor Complex	57	6.42e-12
Cell Cycle, Mitotic	175	4.67e-08		Disease	320	1.23e-10
Generic Transcription Pathway	90	3.5e-06		Generic Transcription Pathway	112	1.15e-09
Developmental Biology	175	1.51e-05		Cell Cycle	245	1.89e-09
Cellular Senescence	69	6.66e-05		Immune System	420	5.82e-09
Signaling by TGF-beta Receptor Complex	40	0.000201		Oxidative Stress Induced Senescence	60	2.58e-08
RHO GTPase Effectors	100	0.00023		Infectious disease	183	2.58e-08
Oxidative Stress Induced Senescence	46	0.000265		Cell Cycle, Mitotic	203	3.11e-08
Transcriptional activity of SMAD2/SMAD3:SMAD4 heterotrimer	27	0.000335		Transcriptional activity of SMAD2/SMAD3:SMAD4 heterotrimer	35	5.41e-08
Disease	241	0.000561		Cellular Senescence	86	5.41e-08
Axon guidance	118	0.000561		Influenza Infection	75	1.59e-07
Fc epsilon receptor (FCERI) signaling	75	0.000587		RHO GTPase Effectors	125	2.99e-07
Signaling by Rho GTPases	136	0.000889		Translation	85	5.07e-07
Interactions of Rev with host cellular proteins	21	0.00197		L13a-mediated translational silencing of Ceruloplasmin expression	67	5.34e-07
Processing of Capped Intron-Containing Pre-mRNA	55	0.00197		3' -UTR-mediated translational regulation	67	5.34e-07
Platelet activation, signaling and aggregation	80	0.00197		Influenza Life Cycle	71	6.57e-07
Rev-mediated nuclear export of HIV RNA	20	0.00214		Fc epsilon receptor (FCERI) signaling	95	6.57e-07
Cellular response to heat stress	37	0.00214		GTP hydrolysis and joining of the 60S ribosomal subunit	67	7.8e-07
Intrinsic Pathway for Apoptosis	22	0.00222		Signaling by EGFR	94	9.26e-07
Transcriptional Regulation by TP53	30	0.00222		Eukaryotic Translation Initiation	70	9.61e-07
Transcriptional regulation by small RNAs	37	0.00222		Cap-dependent Translation Initiation	70	9.61e-07
RHO GTPases activate PAKs	16	0.00222		Membrane Trafficking	83	2.16e-06
TP53 Regulates Metabolic Genes	30	0.00222		Downstream signal transduction	85	2.2e-06
Constitutive Signaling by EGFRvIII	12	0.00222		Signaling by FGFR	85	2.2e-06
Signaling by EGFRvIII in Cancer	12	0.00222		Signaling by FGFR1	85	2.2e-06
M Phase	95	0.00222		Signaling by FGFR2	85	2.2e-06
mRNA Splicing - Major Pathway	53	0.00222		Signaling by FGFR3	85	2.2e-06
mRNA Splicing	53	0.00222		Signaling by FGFR4	85	2.2e-06
Pre-NOTCH Transcription and Translation	14	0.00236		DAP12 signaling	86	2.91e-06
Regulatory RNA pathways	47	0.00236		Signaling by ERBB2	85	3.04e-06
Mitotic Prometaphase	47	0.00236		Signaling by Rho GTPases	169	3.04e-06
Regulation of cholesterol biosynthesis by SREBP (SREBF)	23	0.00236		Influenza Viral RNA Transcription and Replication	67	3.48e-06
DNA strand elongation	20	0.00236		TGF-beta receptor signaling activates SMADs	26	3.64e-06
G2/M Checkpoints	28	0.00236		DAP12 interactions	92	9.04e-06
E2F mediated regulation of DNA replication	19	0.0025		Downregulation of TGF-beta receptor signaling	22	9.04e-06
S Phase	53	0.0025		Signaling by SCF-KIT	75	9.63e-06
Regulation of HSF1-mediated heat shock response	29	0.00275		Adaptive Immune System	199	1.29e-05
Mitotic G1-G1/S phases	56	0.00284		Signaling by PDGF	94	1.37e-05
Pre-NOTCH Expression and Processing	16	0.00355		Downstream signaling of activated FGFR1	77	1.51e-05
Epigenetic regulation of gene expression	44	0.00355		Downstream signaling of activated FGFR2	77	1.51e-05
Downregulation of SMAD2/3:SMAD4 transcriptional activity	15	0.00382		Downstream signaling of activated FGFR3	77	1.51e-05
Nuclear import of Rev protein	19	0.004		Downstream signaling of activated FGFR4	77	1.51e-05
Vpr-mediated nuclear import of PICs	19	0.004		Nonsense Mediated Decay (NMD) independent of the Exon Junction Complex (EJC)	56	1.51e-05
Interactions of Vpr with host cellular proteins	20	0.00581		Innate Immune System	253	1.82e-05
Extension of Telomeres	16	0.00637		Downregulation of SMAD2/3:SMAD4 transcriptional activity	19	2.53e-05
RHO GTPases Activate Formins	46	0.00653		Vesicle-mediated transport	96	2.53e-05
Nuclear Pore Complex (NPC) Disassembly	19	0.00664		Peptide chain elongation	53	2.69e-05
Apoptosis	63	0.0069		Nonsense-Mediated Decay (NMD)	63	3.09e-05
G0 and Early G1	14	0.0069		Nonsense Mediated Decay (NMD) enhanced by the Exon Junction Complex (EJC)	63	3.09e-05
Signaling by NOTCH	40	0.0069		Signalling by NGF	133	3.24e-05
Telomere C-strand (Lagging Strand) Synthesis	15	0.0069		Pre-NOTCH Expression and Processing	20	3.47e-05
Hexose transport	23	0.0069		Chromatin modifying enzymes	109	3.47e-05
DAP12 signaling	64	0.0069		Mitotic G1-G1/S phases	70	3.47e-05
FCERI mediated MAPK activation	21	0.0069		Chromatin organization	109	3.47e-05
Uptake and function of anthrax toxins	8	0.0069		Eukaryotic Translation Elongation	54	3.53e-05
Activation of the pre-replicative complex	18	0.0069		ISG15 antiviral mechanism	42	3.84e-05
Resolution of Sister Chromatid Cohesion	42	0.00707		Antiviral mechanism by IFN-stimulated genes	42	3.84e-05
Constitutive Signaling by Ligand-Responsive EGFR Cancer Variants	13	0.00714		Cytokine Signaling in Immune system	137	3.88e-05
Signaling by EGFR in Cancer	13	0.00714		Formation of a pool of free 40S subunits	57	4.21e-05
EPH-Ephrin signaling	39	0.00714		SRP-dependent cotranslational protein targeting to membrane	62	4.25e-05
Signaling by Ligand-Responsive EGFR Variants in Cancer	13	0.00714		NGF signalling via TRKA from the plasma membrane	97	4.41e-05
SUMOylation	37	0.00749		SMAD2/SMAD3:SMAD4 heterotrimer regulates transcription	22	5.76e-05
Ca2+ pathway	22	0.00749		Eukaryotic Translation Termination	52	5.76e-05
Diseases of signal transduction	91	0.00749		Signaling by NOTCH	51	6e-05
Glucose transport	22	0.00749		Viral mRNA Translation	51	6e-05
SHC1 events in EGFR signaling	11	0.0077		Processing of Capped Intron-Containing Pre-mRNA	66	6.1e-05
SUMOylation of DNA damage response and repair proteins	35	0.008		Oncogene Induced Senescence	23	6.68e-05
SUMO E3 ligases SUMOylate target proteins	35	0.008		RHO GTPases activate PAKs	19	6.68e-05
Signaling by Interleukins	47	0.008		mRNA Splicing - Major Pathway	64	6.93e-05
Signaling by SCF-KIT	56	0.00876		mRNA Splicing	64	6.93e-05
Telomere C-strand synthesis initiation	6	0.00913		Metabolism of proteins	278	7.65e-05
Signaling by PDGF	71	0.00913		HIV Infection	108	8.7e-05
DNA replication initiation	6	0.00913		Signaling by ERBB4	76	8.97e-05
Influenza Infection	52	0.0092		Signaling by Wnt	119	9.69e-05
Downstream signal transduction	62	0.00941		Late Phase of HIV Life Cycle	68	0.000137
Programmed Cell Death	63	0.00945		M Phase	114	0.00016
Toll Like Receptor 10 (TLR10) Cascade	32	0.00982		HIV Life Cycle	72	0.000179
Toll Like Receptor 5 (TLR5) Cascade	32	0.00982		Signaling by the B Cell Receptor (BCR)	95	0.000184
MyD88 cascade initiated on plasma membrane	32	0.00982		Translocation of GLUT4 to the plasma membrane	34	0.00021
Influenza Life Cycle	50	0.0101		Pre-NOTCH Transcription and Translation	16	0.000223
Regulation of Glucokinase by Glucokinase Regulatory Protein	17	0.0102		Cyclin D associated events in G1	22	0.000306
MAP kinase activation in TLR cascade	25	0.0109		G1 Phase	22	0.000306
Nucleotide-binding domain, leucine rich repeat containing receptor (NLR) signaling pathways	23	0.0111		Downstream signaling events of B Cell Receptor (BCR)	83	0.000346
Prolonged ERK activation events	13	0.0111		Regulation of actin dynamics for phagocytic cup formation	33	0.000369
Viral Messenger RNA Synthesis	16	0.0119		deactivation of the beta-catenin transactivating complex	27	0.000395
Frs2-mediated activation	12	0.0123		Regulatory RNA pathways	55	0.000424
SHC-related events triggered by IGF1R	12	0.0123		Developmental Biology	193	0.000432
Apoptosis induced DNA fragmentation	7	0.0125		Interferon Signaling	88	0.000449
HIV Life Cycle	56	0.0125		Transcriptional Regulation by TP53	34	0.00058
Activation of DNA fragmentation factor	7	0.0125		TP53 Regulates Metabolic Genes	34	0.00058
Nuclear Envelope Breakdown	22	0.0125		Diseases of signal transduction	111	0.000755
Downstream signaling of activated FGFR1	57	0.0125		IRS-related events triggered by IGF1R	47	0.00083
Downstream signaling of activated FGFR2	57	0.0125		RHO GTPases Activate Formins	55	0.00083
Downstream signaling of activated FGFR3	57	0.0125		Transcriptional regulation by small RNAs	42	0.000837
Downstream signaling of activated FGFR4	57	0.0125		Toll Like Receptor 7/8 (TLR7/8) Cascade	40	0.000967
mRNA Splicing - Minor Pathway	22	0.0125		MyD88 dependent cascade initiated on endosome	40	0.000967
Apoptotic execution phase	24	0.0125		Chk1/Chk2(Cds1) mediated inactivation of Cyclin B:Cdk1 complex	11	0.000994
SOS-mediated signalling	10	0.0132		Toll Like Receptor 10 (TLR10) Cascade	39	0.00101
Polymerase switching on the C-strand of the telomere	10	0.0132		Toll Like Receptor 5 (TLR5) Cascade	39	0.00101
GRB2 events in EGFR signaling	10	0.0132		MyD88 cascade initiated on plasma membrane	39	0.00101
Polymerase switching	10	0.0132		Signaling by Type 1 Insulin-like Growth Factor 1 Receptor (IGF1R)	48	0.00103
Leading Strand Synthesis	10	0.0132		IGF1R signaling cascade	48	0.00103
Signaling by Activin	9	0.0133		Cellular response to heat stress	41	0.00129
Immune System	309	0.0133		Activation of the mRNA upon binding of the cap-binding complex and eIFs, and subsequent binding to 43S	35	0.00131
Oncogene Induced Senescence	17	0.0133		Apoptosis	75	0.00146
Attenuation phase	9	0.0133		Mitotic G2-G2/M phases	58	0.00146
Activation of BH3-only proteins	14	0.0137		Signaling by Insulin receptor	58	0.00146
Translocation of GLUT4 to the plasma membrane	26	0.0137		TRAF6 mediated induction of NFkB and MAP kinases upon TLR7/8 or 9 activation	39	0.00146
deactivation of the beta-catenin transactivating complex	21	0.0137		Signaling by Interleukins	56	0.00178
VEGFR2 mediated vascular permeability	14	0.0137		Host Interactions of HIV factors	64	0.00193
Signaling by ERBB2	61	0.0141		Toll Like Receptor 9 (TLR9) Cascade	40	0.00197
DNA Replication	43	0.0145		RHO GTPases activate PKNs	35	0.00197
G1/S Transition	44	0.0149		PI3K events in ERBB4 signaling	50	0.00204
SMAD2/SMAD3:SMAD4 heterotrimer regulates transcription	16	0.0154		PIP3 activates AKT signaling	50	0.00204
Lagging Strand Synthesis	13	0.0157		PI3K events in ERBB2 signaling	50	0.00204
DNA Repair	57	0.0157		TGF-beta receptor signaling in EMT (epithelial to mesenchymal transition)	13	0.00204
Synthesis of DNA	41	0.0164		Role of LAT2/NTAL/LAB on calcium mobilization	54	0.00204
DAP12 interactions	67	0.0164		FCERI mediated MAPK activation	24	0.00204
Cytokine Signaling in Immune system	104	0.0165		VEGFR2 mediated cell proliferation	19	0.00204
Downregulation of TGF-beta receptor signaling	15	0.018		PI-3K cascade:FGFR1	50	0.00204
Infectious disease	128	0.0182		PI-3K cascade:FGFR2	50	0.00204
Influenza Viral RNA Transcription and Replication	47	0.0189		PI-3K cascade:FGFR3	50	0.00204
TRAF6 mediated induction of NFkB and MAP kinases upon TLR7/8 or 9 activation	31	0.02		PI-3K cascade:FGFR4	50	0.00204
SHC-related events	11	0.0208		G2/M DNA damage checkpoint	13	0.00204
Signaling by ERBB4	57	0.0212		Translation initiation complex formation	34	0.00204
SHC1 events in ERBB2 signaling	14	0.0212		Insulin receptor signalling cascade	47	0.00204
SHC-mediated signalling	10	0.0233		Signaling by TGF-beta Receptor Complex in Cancer	8	0.0022
RHO GTPases activate IQGAPs	10	0.0233		VEGFA-VEGFR2 Pathway	49	0.00223
Mitotic Prophase	34	0.0233		MyD88:Mal cascade initiated on plasma membrane	41	0.00228
Late Phase of HIV Life Cycle	51	0.0235		Toll Like Receptor TLR1:TLR2 Cascade	41	0.00228
NGF signalling via TRKA from the plasma membrane	72	0.0242		Toll Like Receptor TLR6:TLR2 Cascade	41	0.00228
Toll Like Receptor 7/8 (TLR7/8) Cascade	31	0.0244		Toll Like Receptor 2 (TLR2) Cascade	41	0.00228
PRC2 methylates histones and DNA	21	0.0244		SHC-related events triggered by IGF1R	14	0.00242
MyD88 dependent cascade initiated on endosome	31	0.0244		PI3K/AKT activation	51	0.00243
Innate Immune System	192	0.0246		Fcgamma receptor (FCGR) dependent phagocytosis	40	0.00245
G1/S-Specific Transcription	9	0.0253		Programmed Cell Death	75	0.00253
Platelet Aggregation (Plug Formation)	19	0.0255		G2/M Transition	56	0.00267
TGF-beta receptor signaling activates SMADs	17	0.0256		Activated TLR4 signalling	49	0.00289
Integrin alphaIIb beta3 signaling	15	0.0256		Mitotic Prophase	42	0.00289
Post-transcriptional silencing by small RNAs	6	0.0256		NOTCH1 Intracellular Domain Regulates Transcription	25	0.00304
VEGFA-VEGFR2 Pathway	39	0.0256		Ca2+ pathway	25	0.00304
VEGFR2 mediated cell proliferation	15	0.0256		HATs acetylate histones	60	0.00307
Chromosome Maintenance	33	0.0256		GAB1 signalosome	51	0.00315
Signaling by FGFR	59	0.0262		Axon guidance	130	0.00315
Signaling by FGFR1	59	0.0262		SHC1 events in ERBB2 signaling	17	0.00317
Signaling by FGFR2	59	0.0262		IRS-related events	44	0.00324
Signaling by FGFR3	59	0.0262		EGFR downregulation	18	0.00327
Signaling by FGFR4	59	0.0262		Toll Like Receptor 4 (TLR4) Cascade	50	0.00337
Small interfering RNA (siRNA) biogenesis	7	0.0263		G1/S Transition	53	0.00337
TRAF6 Mediated Induction of proinflammatory cytokines	26	0.0271		Hemostasis	191	0.00343
EPHB-mediated forward signaling	20	0.0272		G2/M Checkpoints	30	0.00343
Regulation of Hypoxia-inducible Factor (HIF) by oxygen	14	0.0295		IRS-mediated signalling	43	0.00345
Cellular response to hypoxia	14	0.0295		SHC1 events in EGFR signaling	12	0.00384
Semaphorin interactions	29	0.0327		RHO GTPases activate IQGAPs	12	0.00384
Host Interactions of HIV factors	50	0.0345		beta-catenin independent WNT signaling	57	0.00386
Signaling by Wnt	89	0.0345		Ribosomal scanning and start codon recognition	33	0.00404
Cell Cycle Checkpoints	49	0.0345		Interleukin-1 signaling	27	0.00412
Signaling by FGFR1 in disease	17	0.0349		Interleukin-6 signaling	9	0.00425
Signaling by FGFR1 mutants	17	0.0349		Regulation of HSF1-mediated heat shock response	31	0.00473
Toll Like Receptor 9 (TLR9) Cascade	31	0.0349		Loss of Function of SMAD2/3 in Cancer	7	0.0049
MyD88:Mal cascade initiated on plasma membrane	32	0.0356		SMAD2/3 MH2 Domain Mutants in Cancer	7	0.0049
Toll Like Receptor TLR1:TLR2 Cascade	32	0.0356		TGFBR1 KD Mutants in Cancer	7	0.0049
Toll Like Receptor TLR6:TLR2 Cascade	32	0.0356		Loss of Function of TGFBR1 in Cancer	7	0.0049
Toll Like Receptor 2 (TLR2) Cascade	32	0.0356		Post-transcriptional silencing by small RNAs	7	0.0049
RHO GTPases activate PKNs	27	0.0356		Constitutive Signaling by Ligand-Responsive EGFR Cancer Variants	14	0.00494
Polo-like kinase mediated events	10	0.0357		Signaling by EGFR in Cancer	14	0.00494
Processive synthesis on the lagging strand	10	0.0357		SUMOylation	42	0.00494
G2/M DNA damage checkpoint	10	0.0357		Signaling by Ligand-Responsive EGFR Variants in Cancer	14	0.00494
Role of LAT2/NTAL/LAB on calcium mobilization	42	0.0359		Signaling by VEGF	51	0.00496
Regulation of actin dynamics for phagocytic cup formation	24	0.0373		Mitotic Prometaphase	51	0.00496
ISG15 antiviral mechanism	29	0.0382		Signaling by Leptin	15	0.00528
Antiviral mechanism by IFN-stimulated genes	29	0.0382		Interactions of Rev with host cellular proteins	21	0.00528
Response to elevated platelet cytosolic Ca2+	36	0.0386		Activation of BH3-only proteins	16	0.00536
GRB2 events in ERBB2 signaling	12	0.0397		Nuclear import of Rev protein	20	0.00536
HSF1-dependent transactivation	12	0.0397		Signaling by BMP	16	0.00536
Amino acid transport across the plasma membrane	16	0.0397		EPH-Ephrin signaling	44	0.00536
Fatty Acyl-CoA Biosynthesis	12	0.0397		S Phase	58	0.00536
GAB1 signalosome	40	0.0405		TCF dependent signaling in response to WNT	81	0.00538
Removal of the Flap Intermediate	9	0.0405		Regulation of Hypoxia-inducible Factor (HIF) by oxygen	17	0.0054
Triglyceride Biosynthesis	19	0.0412		Cellular response to hypoxia	17	0.0054
Platelet degranulation	34	0.0438		Attenuation phase	10	0.00582
Metabolism of proteins	212	0.0443		Epigenetic regulation of gene expression	48	0.00636
Chk1/Chk2(Cds1) mediated inactivation of Cyclin B:Cdk1 complex	8	0.0464		Nuclear Envelope Breakdown	25	0.00669
The NLRP3 inflammasome	8	0.0464		Toll-Like Receptors Cascades	55	0.00698
Activated TLR4 signalling	38	0.0464		Resolution of Sister Chromatid Cohesion	47	0.00698
Signaling by EGFR	63	0.0464		Cell Cycle Checkpoints	60	0.00698
SHC1 events in ERBB4 signaling	11	0.0466		SOS-mediated signalling	11	0.00731
Cell-extracellular matrix interactions	11	0.0466		GRB2 events in EGFR signaling	11	0.00731
Toll-Like Receptors Cascades	44	0.0483		Intrinsic Pathway for Apoptosis	22	0.00797
Unfolded Protein Response (UPR)	31	0.0483		SUMOylation of DNA damage response and repair proteins	39	0.00829
HIV Infection	79	0.0487		SUMO E3 ligases SUMOylate target proteins	39	0.00829
Activation of ATR in response to replication stress	18	0.0487		Polo-like kinase mediated events	12	0.00833
				ARMS-mediated activation	12	0.00833
				RHO GTPases Activate ROCKs	12	0.00833
				Semaphorin interactions	35	0.00867
				E2F mediated regulation of DNA replication	19	0.00882
				Oxygen-dependent proline hydroxylation of Hypoxia-inducible Factor Alpha	13	0.00882
				TRAF6 Mediated Induction of proinflammatory cytokines	31	0.00882
				Senescence-Associated Secretory Phenotype (SASP)	38	0.00882
				Depolymerisation of the Nuclear Lamina	8	0.00882
				RHO GTPases Activate WASPs and WAVEs	19	0.00882
				Negative regulators of RIG-I/MDA5 signaling	19	0.00882
				mTOR signalling	18	0.00909
				Prolonged ERK activation events	14	0.00918
				Signaling by Hippo	14	0.00918
				CD28 co-stimulation	17	0.00922
				Pyrimidine biosynthesis	6	0.0111
				Downregulation of ERBB2:ERBB3 signaling	9	0.0121
				Unwinding of DNA	9	0.0121
				Purine ribonucleoside monophosphate biosynthesis	9	0.0121
				MyD88-independent TLR3/TLR4 cascade	40	0.0128
				Toll Like Receptor 3 (TLR3) Cascade	40	0.0128
				G-protein mediated events	26	0.0131
				Nucleotide-binding domain, leucine rich repeat containing receptor (NLR) signaling pathways	25	0.0143
				Rev-mediated nuclear export of HIV RNA	19	0.0144
				Activation of BAD and translocation to mitochondria	10	0.0145
				G1/S-Specific Transcription	10	0.0145
				Platelet activation, signaling and aggregation	85	0.0147
				PKB-mediated events	18	0.015
				Regulation of PLK1 Activity at G2/M Transition	41	0.015
				PRC2 methylates histones and DNA	24	0.0151
				mRNA Splicing - Minor Pathway	24	0.0151
				SHC-mediated signalling	11	0.0155
				RHO GTPases activate CIT	11	0.0155
				Constitutive Signaling by EGFRvIII	11	0.0155
				Signaling by EGFRvIII in Cancer	11	0.0155
				IRAK1 recruits IKK complex	11	0.0155
				IRAK1 recruits IKK complex upon TLR7/8 or 9 stimulation	11	0.0155
				MicroRNA (miRNA) biogenesis	15	0.0163
				SHC-related events	12	0.0163
				MAP kinase activation in TLR cascade	27	0.0164
				SHC1 events in ERBB4 signaling	13	0.0164
				G0 and Early G1	14	0.0164
				GRB2 events in ERBB2 signaling	14	0.0164
				TRIF-mediated TLR3/TLR4 signaling	39	0.0174
				Fatty acid, triacylglycerol, and ketone body metabolism	58	0.0177
				Apoptotic execution phase	26	0.0177
				Metabolism of folate and pterines	7	0.0188
				PLC beta mediated events	25	0.0193
				Regulation of mRNA stability by proteins that bind AU-rich elements	43	0.0195
				Opioid Signalling	33	0.0239
				Mitotic Metaphase and Anaphase	73	0.0243
				RAF/MAP kinase cascade	8	0.0247
				E2F-enabled inhibition of pre-replication complex formation	8	0.0247
				eNOS activation	8	0.0247
				Budding and maturation of HIV virion	16	0.026
				Fanconi Anemia pathway	15	0.0274
				NoRC negatively regulates rRNA expression	37	0.0274

## Sheet: miRNet-GO-BP
down-regulated miRNAs				up-regulated miRNAs
GO Biological Process	# Hits	p-value		GO Biological Process	# Hits	p-value
negative regulation of transcription from RNA polymerase II promoter	203	0.00068		viral reproductive process	286	2.99e-10
interphase	164	0.00203		negative regulation of transcription from RNA polymerase II promoter	259	2.16e-08
interphase of mitotic cell cycle	161	0.00203		interaction with host	208	2.16e-08
regulation of cell cycle	300	0.00219		viral infectious cycle	129	4.52e-08
G1/S transition of mitotic cell cycle	85	0.00395		positive regulation of cell cycle	71	4.52e-08
regulation of cell morphogenesis	122	0.00494		intracellular protein transport	348	1.63e-07
positive regulation of cell cycle	51	0.00494		protein targeting	247	1.36e-06
protein autophosphorylation	78	0.00494		regulation of translation	118	1.77e-06
ER-nucleus signaling pathway	50	0.00494		establishment of protein localization	587	3.19e-06
cell cycle arrest	153	0.00788		interphase	204	3.74e-06
S phase of mitotic cell cycle	60	0.0103		interphase of mitotic cell cycle	201	3.74e-06
nucleocytoplasmic transport	139	0.0103		G1/S transition of mitotic cell cycle	108	5.22e-06
S phase	63	0.0103		protein transport	564	6.05e-06
DNA-dependent DNA replication	52	0.0103		chromatin modification	229	8.65e-06
nuclear transport	140	0.0107		viral reproduction	340	9.91e-06
response to ionizing radiation	48	0.0149		regulation of cell cycle	371	1.02e-05
regulation of MAP kinase activity	101	0.0149		chromatin organization	276	1.27e-05
negative regulation of transferase activity	74	0.0149		histone modification	148	1.83e-05
cell division	174	0.0158		transcription initiation from RNA polymerase II promoter	109	3.19e-05
regulation of nucleocytoplasmic transport	68	0.0162		covalent chromatin modification	150	3.19e-05
mitotic cell cycle	312	0.0174		cellular component disassembly	146	3.19e-05
protein import into nucleus	86	0.0174		negative regulation of cellular protein metabolic process	206	3.53e-05
nuclear import	87	0.0192		nuclear import	114	3.53e-05
response to hypoxia	91	0.0201		macromolecular complex disassembly	96	3.73e-05
spindle organization	40	0.0211		positive regulation of cellular component organization	243	3.92e-05
Ras protein signal transduction	100	0.0211		protein import into nucleus	112	3.94e-05
negative regulation of phosphorylation	91	0.0211		protein localization	716	4.53e-05
negative regulation of cell cycle	176	0.0211		positive regulation of transcription from RNA polymerase II promoter	333	4.88e-05
regulation of protein kinase activity	229	0.0255		epidermal growth factor receptor signaling pathway	86	5.15e-05
regulation of protein stability	47	0.0286		nuclear transport	177	5.15e-05
mitosis	144	0.0302		DNA-dependent transcription, initiation	123	5.64e-05
regulation of transferase activity	249	0.0302		nucleocytoplasmic transport	175	5.86e-05
DNA replication	121	0.0305		regulation of chromosome organization	66	8.29e-05
negative regulation of cellular protein metabolic process	157	0.0305		NLS-bearing substrate import into nucleus	13	0.000179
viral infectious cycle	88	0.0308		regulation of mitotic cell cycle	158	0.000181
positive regulation of cellular component organization	186	0.0323		protein complex disassembly	84	0.000181
viral reproductive process	197	0.0327		cell cycle arrest	188	0.000181
regulation of anatomical structure morphogenesis	228	0.0358		cellular protein complex disassembly	81	0.000186
regulation of kinase activity	240	0.0368		S phase	78	0.00019
endoplasmic reticulum unfolded protein response	39	0.038		regulation of cellular protein metabolic process	604	0.00023
mitotic spindle organization	20	0.0406		negative regulation of cell cycle	222	0.000264
positive regulation of MAP kinase activity	73	0.0406		homeostasis of number of cells	95	0.000305
DNA replication initiation	16	0.0444		protein targeting to membrane	79	0.000377
covalent chromatin modification	111	0.0444		cell division	216	0.000377
regulation of cell adhesion	103	0.0444		S phase of mitotic cell cycle	73	0.000403
regulation of intracellular transport	102	0.0444		positive regulation of translation	34	0.00063
regulation of cellular component size	71	0.0444		protein import	124	0.000631
regulation of neurogenesis	149	0.0444		regulation of protein kinase activity	286	0.000644
cell cycle checkpoint	99	0.0444		regulation of organelle organization	245	0.000704
activation of MAPK activity	51	0.0475		protein export from nucleus	30	0.000762
tube morphogenesis	119	0.0478		positive regulation of cysteine-type endopeptidase activity involved in apoptotic process	61	0.00078
				negative regulation of protein metabolic process	226	0.000826
				cellular macromolecule catabolic process	340	0.000998
				negative regulation of RNA metabolic process	404	0.000998
				Ras protein signal transduction	123	0.00129
				regulation of kinase activity	300	0.00129
				positive regulation of cell adhesion	64	0.00129
				regulation of transferase activity	309	0.00134
				negative regulation of transcription, DNA-dependent	389	0.00135
				establishment or maintenance of cell polarity	389	0.00135
				regulation of myeloid cell differentiation	62	0.00148
				regulation of nucleocytoplasmic transport	71	0.00154
				positive regulation of DNA binding	82	0.00154
				regulation of protein stability	20	0.00155
				regulation of I-kappaB kinase/NF-kappaB cascade	58	0.00165
				negative regulation of translation	97	0.00167
				cellular membrane organization	39	0.00173
				regulation of cyclin-dependent protein kinase activity	197	0.00195
				positive regulation of cell differentiation	47	0.00212
				regulation of cell adhesion	234	0.00218
				mitotic cell cycle	129	0.0024
				RNA catabolic process	379	0.00255
				G1 phase	114	0.00264
				gland development	29	0.00274
				regulation of viral reproduction	132	0.00281
				protein ubiquitination	60	0.00358
				chromatin assembly or disassembly	264	0.00395
				cell-substrate adhesion	72	0.00398
				positive regulation of cellular protein metabolic process	107	0.00427
				cell cycle checkpoint	376	0.0049
				negative regulation of cellular biosynthetic process	122	0.00512
				response to hypoxia	467	0.0052
				negative regulation of growth	108	0.00527
				insulin receptor signaling pathway	89	0.00601
				regulation of protein import into nucleus	87	0.00605
				regulation of protein modification process	65	0.00641
				regulation of cell morphogenesis	475	0.0065
				positive regulation of binding	138	0.00657
				G1 phase of mitotic cell cycle	41	0.00663
				protein-DNA complex assembly	27	0.00704
				regulation of binding	67	0.00773
				negative regulation of biosynthetic process	85	0.00851
				protein polyubiquitination	471	0.00899
				response to ionizing radiation	80	0.00968
				negative regulation of cell proliferation	54	0.01
				negative regulation of nucleobase-containing compound metabolic process	233	0.0108
				intrinsic apoptotic signaling pathway	430	0.0113
				G2/M transition of mitotic cell cycle	63	0.0113
				regulation of intracellular transport	69	0.0113
				positive regulation of transcription, DNA-dependent	123	0.0115
				activation of cysteine-type endopeptidase activity involved in apoptotic process	475	0.0116
				myeloid cell differentiation	475	0.0116
				I-kappaB kinase/NF-kappaB cascade	45	0.0121
				protein stabilization	125	0.0122
				chromatin remodeling	106	0.0122
				regulation of cellular component size	37	0.0125
				regulation of cell growth	53	0.0129
				chromosome organization	85	0.0129
				regulation of DNA binding	127	0.013
				nuclear export	338	0.0134
				signal transduction in response to DNA damage	36	0.0135
				macromolecular complex assembly	64	0.0139
				positive regulation of RNA metabolic process	60	0.014
				nucleosome assembly	425	0.0142
				regulation of transforming growth factor beta receptor signaling pathway	500	0.0142
				DNA damage response, signal transduction by p53 class mediator	53	0.015
				intracellular transport	51	0.015
				regulation of MAP kinase activity	55	0.015
				positive regulation of protein modification process	562	0.015
				regulation of JNK cascade	115	0.0152
				positive regulation of I-kappaB kinase/NF-kappaB cascade	333	0.0152
				negative regulation of cellular metabolic process	68	0.0152
				positive regulation of DNA metabolic process	68	0.0152
				protein modification by small protein conjugation	616	0.0158
				positive regulation of MAP kinase activity	50	0.0158
				regulation of catabolic process	277	0.0165
				chromatin assembly	86	0.0169
				transforming growth factor beta receptor signaling pathway	234	0.017
				activation of MAPK activity	59	0.0172
				positive regulation of protein metabolic process	95	0.018
				maintenance of protein location in cell	60	0.0187
				ER-nucleus signaling pathway	409	0.0187
				nucleobase-containing compound transport	48	0.0189
				regulation of DNA metabolic process	52	0.0189
				macromolecule catabolic process	77	0.0199
				negative regulation of phosphorylation	100	0.0199
				regulation of JUN kinase activity	404	0.0207
				stress-activated protein kinase signaling cascade	404	0.0207
				maintenance of location in cell	104	0.0208
				organelle localization	38	0.0209
				regulation of transcription from RNA polymerase II promoter	108	0.0218
				translational initiation	52	0.0225
				ribosome biogenesis	82	0.0227
				protein autophosphorylation	593	0.0235
				regulation of protein phosphorylation	88	0.0236
				positive regulation of transferase activity	73	0.0236
				mitosis	83	0.0236
				cellular component disassembly involved in execution phase of apoptosis	373	0.0238
				regulation of phosphorylation	201	0.0251
				DNA packaging	168	0.0253
				intracellular steroid hormone receptor signaling pathway	38	0.0255
				positive regulation of sequence-specific DNA binding transcription factor activity	401	0.0256
				cell-matrix adhesion	75	0.0256
				regulation of cell migration	52	0.0256
				cytoskeleton-dependent intracellular transport	85	0.0256
				macromolecule localization	70	0.0256
				RNA 3'-end processing	181	0.0257
				positive regulation of cell migration	37	0.0276
				negative regulation of transferase activity	813	0.0282
				regulation of cellular component organization	49	0.0283
				positive regulation of nucleobase-containing compound metabolic process	109	0.0305
				cellular carbohydrate catabolic process	81	0.0309
				ribonucleoprotein complex biogenesis	561	0.031
				androgen receptor signaling pathway	549	0.031
				response to UV	31	0.0314
				B cell differentiation	111	0.0323
				vesicle localization	33	0.0324
				peptidyl-amino acid modification	51	0.0331
				DNA damage checkpoint	39	0.0337
				nucleus organization	39	0.0337
				intracellular receptor mediated signaling pathway	282	0.0337
				negative regulation of apoptotic process	63	0.0339
				growth	30	0.0339
				positive regulation of JUN kinase activity	111	0.0351
				positive regulation of phosphorylation	260	0.0362
				intrinsic apoptotic signaling pathway in response to DNA damage	260	0.0362
				DNA integrity checkpoint	317	0.0381
				negative regulation of phosphate metabolic process	31	0.039
				maintenance of protein location	266	0.0394
				regulation of sequence-specific DNA binding transcription factor activity	26	0.0395
				mRNA metabolic process	66	0.04
				positive regulation of hydrolase activity	119	0.0405
				Golgi vesicle transport	52	0.041
				phosphatidylinositol-mediated signaling	148	0.0415
				mitochondrial membrane organization	308	0.046
				response to toxin	193	0.0473
				cytokine-mediated signaling pathway	86	0.0475
				regulation of growth	64	0.0475
				cytokinesis	24	0.0484
				cellular protein catabolic process	57	0.0488
				spindle organization	148	0.0494

## Sheet: miRNet-GO-MF
down-regulated miRNAs				up-regulated miRNAs
GO Molecular Function	# Hits	p-value		GO Molecular Function	# Hits	p-value
nucleotide binding	797	5.96e-10		enzyme binding	510	6.5e-12
chromatin binding	144	1.33e-08		chromatin binding	171	4.64e-10
purine nucleotide binding	608	6.98e-07		RNA binding	401	4.03e-07
purine ribonucleotide binding	605	7.83e-07		nucleotide binding	926	4.36e-07
ATP binding	482	4.35e-06		mRNA binding	59	1.37e-06
RNA binding	329	9.52e-06		kinase binding	189	1.37e-06
adenyl nucleotide binding	490	1.17e-05		protein kinase binding	173	1.37e-06
adenyl ribonucleotide binding	488	1.33e-05		protein domain specific binding	241	3.07e-06
enzyme binding	391	2.34e-05		purine nucleotide binding	717	4.51e-06
mRNA binding	48	8.61e-05		purine ribonucleotide binding	714	5.23e-06
zinc ion binding	617	0.000134		transcription cofactor activity	235	9.32e-06
kinase binding	148	0.000873		ATP binding	570	1.02e-05
protein domain specific binding	191	0.000873		protein binding transcription factor activity	251	1.74e-05
transition metal ion binding	681	0.000873		negative regulation of transcription, DNA-dependent	389	3.31e-05
DNA binding	813	0.00136		transcription corepressor activity	100	4.02e-05
transcription corepressor activity	80	0.00238		zinc ion binding	745	4.02e-05
protein kinase binding	132	0.00274		adenyl nucleotide binding	579	4.02e-05
phosphatase binding	49	0.00354		adenyl ribonucleotide binding	577	4.02e-05
GTP binding	129	0.00465		transcription factor binding	214	5.34e-05
ion binding	1720	0.00676		transition metal ion binding	829	0.000119
GTPase activity	88	0.00681		SMAD binding	40	0.000125
structure-specific DNA binding	88	0.00759		positive regulation of transcription, DNA-dependent	475	0.000348
negative regulation of transcription, DNA-dependent	306	0.0102		phosphatase binding	58	0.00108
protein binding transcription factor activity	192	0.019		sequence-specific DNA binding	286	0.00109
cation binding	1180	0.019		single-stranded RNA binding	26	0.0013
SMAD binding	30	0.019		protein complex binding	143	0.00142
small conjugating protein ligase activity	107	0.02		transcription coactivator activity	132	0.00214
chaperone binding	107	0.02		DNA binding	974	0.00325
ubiquitin-protein ligase activity	22	0.0206		ubiquitin-protein ligase activity	123	0.00344
guanyl nucleotide binding	100	0.0217		histone deacetylase binding	35	0.00356
single-stranded DNA binding	132	0.0313		ribonucleoprotein complex binding	32	0.00356
protein phosphatase binding	28	0.0335		single-stranded DNA binding	35	0.00356
kinase inhibitor activity	31	0.0336		receptor signaling protein activity	52	0.00929
steroid hormone receptor binding	23	0.0362		small conjugating protein binding	38	0.00929
transcription cofactor activity	29	0.0403		ubiquitin binding	33	0.00929
Ras GTPase binding	174	0.043		small conjugating protein ligase activity	128	0.0101
acid-amino acid ligase activity	47	0.043		thyroid hormone receptor binding	128	0.0101
small GTPase binding	115	0.043		protein serine/threonine phosphatase activity	18	0.0102
RNA polymerase activity	51	0.0434		ligase activity, forming carbon-nitrogen bonds	31	0.0157
magnesium ion binding	20	0.0501		protein heterodimerization activity	155	0.0184
protein kinase inhibitor activity	66	0.0505		structural constituent of ribosome	148	0.0193
actin binding	21	0.0505		GTP binding	72	0.0226
protein complex binding	121	0.0509		protein phosphatase binding	146	0.0243
sequence-specific DNA binding	111	0.0509		receptor signaling protein serine/threonine kinase activity	36	0.0243
receptor signaling protein serine/threonine kinase activity	224	0.0528		protein C-terminus binding	27	0.0243
GTPase binding	22	0.0813		structure-specific DNA binding	69	0.0249
DNA-dependent ATPase activity	53	0.0851		small GTPase binding	99	0.0276
ligase activity, forming carbon-nitrogen bonds	31	0.0889		damaged DNA binding	60	0.0345
DNA-directed DNA polymerase activity	124	0.107		Ras GTPase binding	24	0.0346
phospholipid transporter activity	14	0.107		translation regulator activity	55	0.0347
ATP-dependent DNA helicase activity	15	0.111		acid-amino acid ligase activity	14	0.036
single-stranded RNA binding	16	0.113		MAP kinase kinase kinase activity	136	0.0423
telomeric DNA binding	18	0.116		unfolded protein binding	12	0.0428
protein N-terminus binding	9	0.131
damaged DNA binding	32	0.133
unfolded protein binding	19	0.142
protein C-terminus binding	45	0.166
protein serine/threonine/tyrosine kinase activity	54	0.166
PDZ domain binding	16	0.175
double-stranded DNA binding	28	0.197
Rho GTPase activator activity	50	0.211
SH2 domain binding	16	0.212
receptor signaling protein activity	14	0.212
transcription factor binding	38	0.222
ribonucleoprotein complex binding	153	0.222
histone acetyltransferase activity	22	0.222
MAP kinase kinase kinase activity	20	0.229
histone deacetylase binding	9	0.234
identical protein binding	24	0.235
small conjugating protein binding	264	0.236
NF-kappaB binding	27	0.238
nucleotidyltransferase activity	11	0.238
ATP-dependent helicase activity	45	0.245
transcription coactivator activity	38	0.257
insulin-like growth factor receptor binding	96	0.258
DNA polymerase activity	7	0.262
DNA helicase activity	15	0.28
translation regulator activity	20	0.287
pyrophosphatase activity	10	0.287
nucleoside-triphosphatase activity	269	0.314
hydrolase activity, acting on acid anhydrides	255	0.322
oxidoreductase activity, acting on a sulfur group of donors	270	0.335
small conjugating protein-specific protease activity	23	0.335
protein kinase regulator activity	21	0.361
RNA polymerase II transcription cofactor activity	40	0.367
Ras GTPase activator activity	25	0.393
protein serine/threonine phosphatase activity	38	0.393
actin filament binding	21	0.403
ATPase activity, coupled	24	0.459
kinase regulator activity	93	0.471
cysteine-type endopeptidase regulator activity involved in apoptotic process	45	0.488
thyroid hormone receptor binding	16	0.488

## Sheet: miRNet-GO-CC
down-regulated miRNAs				up-regulated miRNAs
GO Cellular Component	# Hits	p-value		GO Cellular Component	# Hits	p-value
nucleoplasm	609	1.79e-12		cytosol	1020	3.26e-13
nucleoplasm part	328	1.24e-10		nucleoplasm	727	5.13e-13
nuclear body	124	4.65e-08		nucleoplasm part	397	5.13e-13
nuclear lumen	803	5.65e-06		chromatin	157	1.87e-08
cytosol	792	1.11e-05		nuclear lumen	991	2.19e-08
nuclear speck	67	2.54e-05		nuclear body	139	7.3e-07
membrane-enclosed lumen	994	6.37e-05		nucleolus	271	1.45e-06
nucleolus	219	8.5e-05		nuclear chromatin	80	2.18e-05
organelle lumen	976	8.5e-05		ribonucleoprotein complex	274	2.72e-05
replication fork	28	0.000119		perinuclear region of cytoplasm	198	5.25e-05
nuclear chromosome	115	0.000629		nuclear speck	75	8.8e-05
nuclear chromosome part	100	0.000784		organelle lumen	1180	0.000114
pore complex	45	0.000981		membrane-enclosed lumen	1200	0.000114
spindle	95	0.00136		pore complex	54	0.000162
nuclear replication fork	17	0.00146		chromosome	302	0.000335
cell leading edge	101	0.00173		nuclear membrane	93	0.000575
nuclear pore	38	0.00207		nuclear part	1150	0.000575
spliceosomal complex	61	0.00558		nuclear pore	45	0.000678
chromatin	111	0.00564		cell leading edge	121	0.000678
nuclear part	929	0.0112		chromosomal part	259	0.000694
nuclear membrane	73	0.0155		nuclear chromosome part	117	0.000694
lamellipodium	48	0.0186		nuclear chromosome	134	0.000759
cell cortex	68	0.0276		ruffle	64	0.000959
nuclear chromatin	57	0.028		transcription factor complex	127	0.00101
chromosome	235	0.0324		mitochondrial outer membrane	63	0.00103
chromosomal part	203	0.0339		cytosolic part	90	0.00111
perinuclear region of cytoplasm	148	0.0354		RNA polymerase complex	52	0.00121
focal adhesion	48	0.0357		histone deacetylase complex	30	0.00125
spindle pole	38	0.043		spliceosomal complex	73	0.00151
transcription factor complex	98	0.043		early endosome	94	0.00154
centrosome	129	0.0439		DNA-directed RNA polymerase complex	51	0.00161
ribonucleoprotein complex	204	0.0461		nuclear DNA-directed RNA polymerase complex	51	0.00161
cell-substrate adherens junction	49	0.047		nuclear matrix	42	0.00627
ubiquitin ligase complex	57	0.0484		protein serine/threonine phosphatase complex	26	0.00691
				focal adhesion	59	0.00741
				organelle outer membrane	68	0.00741
				ribosomal subunit	67	0.00828
				outer membrane	70	0.00969
				ubiquitin ligase complex	70	0.0134
				DNA-directed RNA polymerase II, holoenzyme	43	0.0134
				spindle	104	0.0176
				cell-substrate adherens junction	59	0.0218
				trans-Golgi network	52	0.0249
				cell-substrate junction	62	0.0249
				PML body	35	0.0396
				adherens junction	84	0.0422
				cell cortex	78	0.0422
				endosome	245	0.0488
