# Supplementary material for: Integrative analysis of breast cancer profiles in TCGA by TNBC subgrouping reveals novel microRNA-specific clusters, including miR-17-92a, distinguishing basal-like 1 and basal-like 2 TNBC subtypes
Source: BMC Cancer. 2020 Feb 21;20:141. doi: 10.1186/s12885-020-6600-6 (PMC7035760; doi:10.1186/s12885-020-6600-6)
Supplement: Supplementary file 6 — Additional file 6. COR – List of all correlated mRNA-microRNA pairs differentially expressed between BL1 and BL2 subtypes. [file 12885_2020_6600_MOESM6_ESM.csv]

miRNA	mRNA	DE miRNA adj p-value	DE mRNA adj p-value	DE miRNA log2 fold change	DE mRNA log2 fold change	Correlation coefficient (Pearson's)	Correlation coefficient adjusted p-value
hsa-mir-934	VGLL1	0.003037828	0.000857357	1.491826776	1.698036837	0.931577882	6.60E-71
hsa-mir-205	MIR205HG	0.000760579	6.13E-06	-1.399945922	-2.0376438	0.902548443	1.26E-58
hsa-mir-885	ATP2B2	0.013183784	1.71E-06	-1.602736191	-2.4272526	0.885567963	3.67E-53
hsa-mir-577	UGT8	4.17E-08	1.79E-05	2.510206008	1.659422011	0.848861309	1.15E-43
hsa-mir-196b	HOXA10	8.15E-07	0.000123739	-1.744124328	-1.55624112	0.823956641	1.37E-38
hsa-mir-193b	MIR193BHG	0.000114841	1.96E-09	-0.830475979	-1.491805599	0.819035489	9.60E-38
hsa-mir-139	PDE2A	0.027835805	7.22E-05	-0.622880792	-1.006228877	0.800146221	1.68E-34
hsa-mir-31	IFNWP19	0.026280508	1.24E-06	-0.989163105	-2.448093936	0.78175814	9.25E-32
hsa-mir-10a	HOXB5	0.000110686	4.29E-08	-0.982977325	-2.183877701	0.781901581	9.25E-32
hsa-mir-137	MIR137HG	0.025216711	0.001273741	-1.551847209	-2.307954529	0.782320633	9.25E-32
hsa-mir-31	MIR31HG	0.026280508	5.06E-07	-0.989163105	-2.372075054	0.769846848	4.52E-30
hsa-mir-944	TP63	7.84E-06	5.61E-07	-2.155107842	-2.147524728	0.769531025	4.59E-30
hsa-mir-10a	HOXB6	0.000110686	3.97E-06	-0.982977325	-1.756354602	0.766997299	9.59E-30
hsa-mir-31	IFNE	0.026280508	0.000192642	-0.989163105	-1.783447507	0.756722794	2.19E-28
hsa-mir-127	MEG3	1.15E-06	1.04E-10	-1.431965051	-2.222192134	0.754747131	3.72E-28
hsa-mir-146a	MIR3142HG	0.000581761	0.000610735	0.948646257	1.13596533	0.754463069	3.80E-28
hsa-mir-495	MEG3	3.48E-08	1.04E-10	-1.616920911	-2.222192134	0.74761582	2.71E-27
hsa-mir-127	DCN	1.15E-06	1.21E-06	-1.431965051	-1.380962365	0.743389626	8.67E-27
hsa-mir-196b	HOXA10-AS	8.15E-07	0.04715334	-1.744124328	-1.014251893	0.74319175	8.69E-27
hsa-mir-758	MEG3	6.53E-06	1.04E-10	-1.320034562	-2.222192134	0.734197219	1.02E-25
hsa-mir-381	MEG3	0.005451917	1.04E-10	-0.855032976	-2.222192134	0.731954497	1.79E-25
hsa-mir-379	MEG3	2.16E-05	1.04E-10	-1.29266038	-2.222192134	0.731744476	1.80E-25
hsa-mir-409	DCN	1.84E-06	1.21E-06	-1.306805184	-1.380962365	0.727951202	4.78E-25
hsa-mir-10a	HOXB-AS3	0.000110686	1.90E-11	-0.982977325	-3.301612746	0.721675737	2.38E-24
hsa-mir-493	COL3A1	1.41E-05	2.52E-10	-1.122235939	-1.733812351	0.715777249	9.91E-24
hsa-mir-431	MEG3	1.34E-05	1.04E-10	-1.308053172	-2.222192134	0.715908064	9.91E-24
hsa-mir-22	MIR22HG	0.004637436	3.44E-05	-0.483257753	-0.787902474	0.715471536	1.03E-23
hsa-mir-370	MEG3	7.84E-06	1.04E-10	-1.15297826	-2.222192134	0.712083915	2.32E-23
hsa-mir-221	MIR222HG	0.018397821	0.007305668	-0.603461139	-0.958994737	0.711079016	2.87E-23
hsa-mir-139	CD300LG	0.027835805	0.018771016	-0.622880792	-1.244691919	0.709143604	4.48E-23
hsa-mir-379	DCN	2.16E-05	1.21E-06	-1.29266038	-1.380962365	0.70771781	6.14E-23
hsa-mir-889	MEG3	3.86E-05	1.04E-10	-1.360651705	-2.222192134	0.707450099	6.35E-23
hsa-mir-218-1	SLIT2	0.003202765	9.02E-08	-0.717545382	-1.418123148	0.707123637	6.67E-23
hsa-mir-493	COL1A1	1.41E-05	2.50E-12	-1.122235939	-1.898043516	0.704951948	1.06E-22
hsa-mir-493	MEG3	1.41E-05	1.04E-10	-1.122235939	-2.222192134	0.70496099	1.06E-22
hsa-mir-218-2	SLIT2	0.00406237	9.02E-08	-0.718181248	-1.418123148	0.703474708	1.47E-22
hsa-mir-758	DCN	6.53E-06	1.21E-06	-1.320034562	-1.380962365	0.701336821	2.39E-22
hsa-mir-455	COL27A1	0.002577134	0.011858025	0.881724932	0.778926172	0.695034728	1.02E-21
hsa-mir-127	NDN	1.15E-06	8.08E-07	-1.431965051	-1.448961943	0.694711066	1.07E-21
hsa-mir-127	CNRIP1	1.15E-06	1.05E-08	-1.431965051	-1.173371818	0.694195237	1.17E-21
hsa-mir-196b	HOXA11	8.15E-07	0.001094431	-1.744124328	-1.674276904	0.693778917	1.23E-21
hsa-mir-379	NDN	2.16E-05	8.08E-07	-1.29266038	-1.448961943	0.693802633	1.23E-21
hsa-mir-409	COL3A1	1.84E-06	2.52E-10	-1.306805184	-1.733812351	0.691142859	2.20E-21
hsa-mir-369	MEG3	2.36E-05	1.04E-10	-1.182606868	-2.222192134	0.690804375	2.27E-21
hsa-mir-365a	MIR193BHG	1.33E-05	1.96E-09	-0.951999668	-1.491805599	0.690889153	2.27E-21
hsa-mir-379	CNRIP1	2.16E-05	1.05E-08	-1.29266038	-1.173371818	0.690303522	2.49E-21
hsa-mir-493	DCN	1.41E-05	1.21E-06	-1.122235939	-1.380962365	0.689926228	2.65E-21
hsa-mir-365b	MIR193BHG	1.46E-05	1.96E-09	-0.942905789	-1.491805599	0.688882041	3.29E-21
hsa-mir-409	TSHZ3	1.84E-06	2.53E-06	-1.306805184	-1.175585699	0.688297766	3.67E-21
hsa-mir-409	NDN	1.84E-06	8.08E-07	-1.306805184	-1.448961943	0.687839146	3.99E-21
hsa-mir-409	CNRIP1	1.84E-06	1.05E-08	-1.306805184	-1.173371818	0.687251772	4.46E-21
hsa-mir-134	DCN	3.14E-06	1.21E-06	-1.262305586	-1.380962365	0.686030439	5.75E-21
hsa-mir-409	MEG3	1.84E-06	1.04E-10	-1.306805184	-2.222192134	0.685209701	6.78E-21
hsa-mir-522	AC011453.1	0.000361655	0.000412488	2.102408829	1.776397304	0.684912585	7.10E-21
hsa-mir-370	NDN	7.84E-06	8.08E-07	-1.15297826	-1.448961943	0.683996363	8.55E-21
hsa-mir-127	BNC2	1.15E-06	1.52E-07	-1.431965051	-1.587470322	0.683762447	8.84E-21
hsa-mir-127	TSHZ3	1.15E-06	2.53E-06	-1.431965051	-1.175585699	0.683526585	9.15E-21
hsa-mir-139	C7	0.027835805	0.018544435	-0.622880792	-1.339876237	0.682487931	1.13E-20
hsa-mir-382	MEG3	2.02E-06	1.04E-10	-1.388636121	-2.222192134	0.680459581	1.73E-20
hsa-mir-154	MEG3	6.93E-07	1.04E-10	-1.292512848	-2.222192134	0.680367231	1.74E-20
hsa-mir-493	COL1A2	1.41E-05	3.40E-11	-1.122235939	-1.726315664	0.680245757	1.76E-20
hsa-mir-758	TSHZ3	6.53E-06	2.53E-06	-1.320034562	-1.175585699	0.67987647	1.87E-20
hsa-mir-409	COL6A3	1.84E-06	1.42E-07	-1.306805184	-1.439089403	0.678679479	2.39E-20
hsa-mir-127	COL6A3	1.15E-06	1.42E-07	-1.431965051	-1.439089403	0.676278272	3.95E-20
hsa-mir-410	MEG3	1.84E-06	1.04E-10	-1.707107889	-2.222192134	0.675945862	4.17E-20
hsa-mir-548b	FAM184A	0.000760579	0.013420123	1.157405008	0.741209388	0.6753232	4.62E-20
hsa-mir-379	COL3A1	2.16E-05	2.52E-10	-1.29266038	-1.733812351	0.675361229	4.62E-20
hsa-mir-370	TSHZ3	7.84E-06	2.53E-06	-1.15297826	-1.175585699	0.674736119	5.17E-20
hsa-mir-493	COL6A3	1.41E-05	1.42E-07	-1.122235939	-1.439089403	0.674279355	5.61E-20
hsa-mir-758	FAM198B	6.53E-06	7.54E-06	-1.320034562	-1.133589818	0.673836442	6.08E-20
hsa-mir-127	COL3A1	1.15E-06	2.52E-10	-1.431965051	-1.733812351	0.672441496	8.05E-20
hsa-mir-337	MEG3	3.09E-07	1.04E-10	-1.596027584	-2.222192134	0.672111135	8.51E-20
hsa-mir-139	CCL14	0.027835805	0.048269467	-0.622880792	-0.936881252	0.671930546	8.72E-20
hsa-mir-758	CNRIP1	6.53E-06	1.05E-08	-1.320034562	-1.173371818	0.671338804	9.75E-20
hsa-mir-493	TSHZ3	1.41E-05	2.53E-06	-1.122235939	-1.175585699	0.67054131	1.14E-19
hsa-mir-127	OLFML1	1.15E-06	2.37E-05	-1.431965051	-0.963227709	0.670164532	1.20E-19
hsa-mir-495	RUNX1T1	3.48E-08	4.02E-08	-1.616920911	-1.50806482	0.67017545	1.20E-19
hsa-mir-431	MYL3	1.34E-05	1.60E-09	-1.308053172	-2.008112231	0.670027498	1.20E-19
hsa-mir-511	CCL13	0.000544541	0.004491416	-1.018909887	-1.186036012	0.670064683	1.20E-19
hsa-mir-409	POSTN	1.84E-06	6.78E-08	-1.306805184	-1.537842331	0.669819212	1.24E-19
hsa-mir-409	EBF1	1.84E-06	0.000157617	-1.306805184	-1.149783006	0.66935054	1.35E-19
hsa-mir-485	MEG3	9.03E-07	1.04E-10	-1.374470906	-2.222192134	0.669264999	1.36E-19
hsa-mir-379	COL6A3	2.16E-05	1.42E-07	-1.29266038	-1.439089403	0.668433876	1.60E-19
hsa-mir-370	DCN	7.84E-06	1.21E-06	-1.15297826	-1.380962365	0.668193757	1.64E-19
hsa-mir-127	POSTN	1.15E-06	6.78E-08	-1.431965051	-1.537842331	0.668243157	1.64E-19
hsa-mir-432	MEG3	2.02E-06	1.04E-10	-1.500449533	-2.222192134	0.667320063	1.94E-19
hsa-mir-1245a	COL3A1	2.97E-05	2.52E-10	-1.239670316	-1.733812351	0.666535985	2.23E-19
hsa-mir-758	COL3A1	6.53E-06	2.52E-10	-1.320034562	-1.733812351	0.666563045	2.23E-19
hsa-mir-487b	MEG3	6.89E-05	1.04E-10	-1.245644767	-2.222192134	0.665485982	2.71E-19
hsa-mir-493	LUM	1.41E-05	3.78E-06	-1.122235939	-1.223205227	0.665493747	2.71E-19
hsa-mir-139	MMRN2	0.027835805	0.004894268	-0.622880792	-0.675452328	0.665102474	2.90E-19
hsa-mir-511	MRC1	0.000544541	0.004147095	-1.018909887	-0.96053727	0.664274951	3.40E-19
hsa-mir-139	S1PR1	0.027835805	0.007663413	-0.622880792	-0.686824166	0.663904186	3.63E-19
hsa-mir-493	COL5A2	1.41E-05	2.47E-10	-1.122235939	-1.54674842	0.663651101	3.78E-19
hsa-mir-379	BNC2	2.16E-05	1.52E-07	-1.29266038	-1.587470322	0.663394131	3.94E-19
hsa-mir-127	EBF1	1.15E-06	0.000157617	-1.431965051	-1.149783006	0.66324878	4.02E-19
hsa-mir-127	RUNX1T1	1.15E-06	4.02E-08	-1.431965051	-1.50806482	0.662725803	4.42E-19
hsa-mir-519a-2	AC011453.1	0.000827181	0.000412488	1.854951961	1.776397304	0.662673054	4.42E-19
hsa-mir-382	DCN	2.02E-06	1.21E-06	-1.388636121	-1.380962365	0.662208484	4.76E-19
hsa-mir-409	OLFML1	1.84E-06	2.37E-05	-1.306805184	-0.963227709	0.66222116	4.76E-19
hsa-mir-127	MEG9	1.15E-06	3.39E-06	-1.431965051	-1.977322679	0.662027294	4.89E-19
hsa-mir-379	TSHZ3	2.16E-05	2.53E-06	-1.29266038	-1.175585699	0.661623392	5.26E-19
hsa-mir-196b	HOXA6	8.15E-07	2.88E-05	-1.744124328	-1.818105448	0.660652648	6.34E-19
hsa-mir-495	AL117190.1	3.48E-08	8.49E-05	-1.616920911	-1.615706644	0.660534233	6.37E-19
hsa-mir-127	SVEP1	1.15E-06	7.90E-06	-1.431965051	-1.479714602	0.660573218	6.37E-19
hsa-mir-10a	HOXB2	0.000110686	0.006174069	-0.982977325	-0.87192223	0.660399561	6.42E-19
hsa-mir-381	DCN	0.005451917	1.21E-06	-0.855032976	-1.380962365	0.660415821	6.42E-19
hsa-mir-381	NDN	0.005451917	8.08E-07	-0.855032976	-1.448961943	0.66005591	6.82E-19
hsa-mir-10a	HOXB3	0.000110686	0.012072004	-0.982977325	-0.902302894	0.659738691	7.20E-19
hsa-mir-381	MEG9	0.005451917	3.39E-06	-0.855032976	-1.977322679	0.659373348	7.61E-19
hsa-mir-495	MEG9	3.48E-08	3.39E-06	-1.616920911	-1.977322679	0.659404366	7.61E-19
hsa-mir-370	MMP2	7.84E-06	1.60E-11	-1.15297826	-1.651663037	0.65878216	8.42E-19
hsa-mir-758	NDN	6.53E-06	8.08E-07	-1.320034562	-1.448961943	0.658798047	8.42E-19
hsa-mir-493	RUNX1T1	1.41E-05	4.02E-08	-1.122235939	-1.50806482	0.658503226	8.83E-19
hsa-mir-493	HTRA1	1.41E-05	2.85E-15	-1.122235939	-1.879673293	0.658114421	9.46E-19
hsa-mir-758	COL6A3	6.53E-06	1.42E-07	-1.320034562	-1.439089403	0.657715292	1.02E-18
hsa-mir-409	BNC2	1.84E-06	1.52E-07	-1.306805184	-1.587470322	0.657564176	1.04E-18
hsa-mir-136	DCN	3.86E-05	1.21E-06	-1.149060336	-1.380962365	0.657378414	1.06E-18
hsa-mir-134	POSTN	3.14E-06	6.78E-08	-1.262305586	-1.537842331	0.657383232	1.06E-18
hsa-mir-337	DCN	3.09E-07	1.21E-06	-1.596027584	-1.380962365	0.656885639	1.16E-18
hsa-mir-889	MEG9	3.86E-05	3.39E-06	-1.360651705	-1.977322679	0.656644247	1.21E-18
hsa-mir-409	TBX15	1.84E-06	0.041317542	-1.306805184	-0.690762173	0.656429474	1.25E-18
hsa-mir-379	POSTN	2.16E-05	6.78E-08	-1.29266038	-1.537842331	0.65592119	1.37E-18
hsa-mir-758	RUNX1T1	6.53E-06	4.02E-08	-1.320034562	-1.50806482	0.65463227	1.75E-18
hsa-mir-493	OLFML1	1.41E-05	2.37E-05	-1.122235939	-0.963227709	0.654089403	1.92E-18
hsa-mir-493	PDGFRB	1.41E-05	1.67E-09	-1.122235939	-1.426173199	0.654129745	1.92E-18
hsa-mir-136	MEG3	3.86E-05	1.04E-10	-1.149060336	-2.222192134	0.653668627	2.07E-18
hsa-mir-431	NDN	1.34E-05	8.08E-07	-1.308053172	-1.448961943	0.653236192	2.23E-18
hsa-mir-370	COL3A1	7.84E-06	2.52E-10	-1.15297826	-1.733812351	0.651532587	3.09E-18
hsa-mir-758	OLFML1	6.53E-06	2.37E-05	-1.320034562	-0.963227709	0.650922797	3.43E-18
hsa-mir-139	AOC3	0.027835805	0.000394038	-0.622880792	-1.04760589	0.650946978	3.43E-18
hsa-mir-654	MEG3	6.47E-06	1.04E-10	-1.349821248	-2.222192134	0.65072015	3.52E-18
hsa-mir-127	LUM	1.15E-06	3.78E-06	-1.431965051	-1.223205227	0.650744987	3.52E-18
hsa-mir-379	PCDH7	2.16E-05	2.85E-12	-1.29266038	-2.145657264	0.650657314	3.53E-18
hsa-mir-139	ARHGEF15	0.027835805	0.002206795	-0.622880792	-0.747282526	0.650374543	3.70E-18
hsa-mir-379	HSPA12B	2.16E-05	2.95E-05	-1.29266038	-1.030051562	0.650232649	3.78E-18
hsa-mir-134	COL3A1	3.14E-06	2.52E-10	-1.262305586	-1.733812351	0.64972526	4.14E-18
hsa-mir-409	LUM	1.84E-06	3.78E-06	-1.306805184	-1.223205227	0.649596083	4.21E-18
hsa-mir-411	MEG3	0.000455839	1.04E-10	-1.129852974	-2.222192134	0.649552482	4.22E-18
hsa-mir-493	CTSK	1.41E-05	3.99E-11	-1.122235939	-1.762389686	0.649016851	4.65E-18
hsa-mir-134	COL6A3	3.14E-06	1.42E-07	-1.262305586	-1.439089403	0.648723081	4.88E-18
hsa-mir-495	CNRIP1	3.48E-08	1.05E-08	-1.616920911	-1.173371818	0.64865384	4.91E-18
hsa-mir-758	COL1A1	6.53E-06	2.50E-12	-1.320034562	-1.898043516	0.648473911	5.05E-18
hsa-mir-369	NDN	2.36E-05	8.08E-07	-1.182606868	-1.448961943	0.648405282	5.08E-18
hsa-mir-127	SERPINF1	1.15E-06	8.17E-05	-1.431965051	-0.929464938	0.648205419	5.25E-18
hsa-mir-758	AL117190.1	6.53E-06	8.49E-05	-1.320034562	-1.615706644	0.647780245	5.65E-18
hsa-mir-139	FABP4	0.027835805	0.005354537	-0.622880792	-1.596768153	0.647546878	5.87E-18
hsa-mir-370	MYL3	7.84E-06	1.60E-09	-1.15297826	-2.008112231	0.647058446	6.24E-18
hsa-mir-495	DCN	3.48E-08	1.21E-06	-1.616920911	-1.380962365	0.647074319	6.24E-18
hsa-mir-409	SVEP1	1.84E-06	7.90E-06	-1.306805184	-1.479714602	0.647081409	6.24E-18
hsa-mir-409	PCDH7	1.84E-06	2.85E-12	-1.306805184	-2.145657264	0.647089427	6.24E-18
hsa-mir-758	HSPA12B	6.53E-06	2.95E-05	-1.320034562	-1.030051562	0.647190704	6.24E-18
hsa-mir-17	ILF3	2.39E-05	0.014552514	1.037775128	0.300972254	0.646818718	6.49E-18
hsa-mir-337	CNRIP1	3.09E-07	1.05E-08	-1.596027584	-1.173371818	0.646358312	7.04E-18
hsa-mir-493	AC007750.1	1.41E-05	1.03E-08	-1.122235939	-1.709735455	0.645416512	8.38E-18
hsa-mir-382	TSHZ3	2.02E-06	2.53E-06	-1.388636121	-1.175585699	0.645342137	8.44E-18
hsa-mir-431	OGN	1.34E-05	0.000191224	-1.308053172	-1.783872738	0.644746542	9.39E-18
hsa-mir-337	NDN	3.09E-07	8.08E-07	-1.596027584	-1.448961943	0.644697429	9.42E-18
hsa-mir-379	MYL3	2.16E-05	1.60E-09	-1.29266038	-2.008112231	0.644235843	1.02E-17
hsa-mir-4446	SIDT1-AS1	0.018397821	0.000197219	-1.679247355	-2.185731409	0.643692823	1.13E-17
hsa-mir-493	BNC2	1.41E-05	1.52E-07	-1.122235939	-1.587470322	0.643604584	1.14E-17
hsa-mir-127	PCDH7	1.15E-06	2.85E-12	-1.431965051	-2.145657264	0.643528869	1.15E-17
hsa-mir-370	HTRA1	7.84E-06	2.85E-15	-1.15297826	-1.879673293	0.642778569	1.31E-17
hsa-mir-758	PDGFRB	6.53E-06	1.67E-09	-1.320034562	-1.426173199	0.642640326	1.34E-17
hsa-mir-379	COL1A1	2.16E-05	2.50E-12	-1.29266038	-1.898043516	0.642557664	1.35E-17
hsa-mir-381	CNRIP1	0.005451917	1.05E-08	-0.855032976	-1.173371818	0.642197097	1.44E-17
hsa-mir-4446	SIDT1	0.018397821	0.001033173	-1.679247355	-1.128150153	0.642127226	1.45E-17
hsa-mir-127	CCDC80	1.15E-06	3.44E-05	-1.431965051	-1.1625827	0.64139371	1.64E-17
hsa-mir-493	FAP	1.41E-05	6.38E-07	-1.122235939	-1.306139941	0.64140761	1.64E-17
hsa-mir-382	COL3A1	2.02E-06	2.52E-10	-1.388636121	-1.733812351	0.641275561	1.67E-17
hsa-mir-379	EBF1	2.16E-05	0.000157617	-1.29266038	-1.149783006	0.640125349	2.06E-17
hsa-mir-493	NDN	1.41E-05	8.08E-07	-1.122235939	-1.448961943	0.640041949	2.08E-17
hsa-mir-493	POSTN	1.41E-05	6.78E-08	-1.122235939	-1.537842331	0.639936553	2.11E-17
hsa-mir-758	HTRA1	6.53E-06	2.85E-15	-1.320034562	-1.879673293	0.639195095	2.41E-17
hsa-mir-409	TENM3	1.84E-06	3.62E-06	-1.306805184	-1.749313003	0.638991378	2.49E-17
hsa-mir-18a	STMN1	0.000719651	0.00166401	0.977939468	0.682184576	0.63840631	2.76E-17
hsa-mir-431	HTRA1	1.34E-05	2.85E-15	-1.308053172	-1.879673293	0.638202076	2.85E-17
hsa-mir-370	COL6A3	7.84E-06	1.42E-07	-1.15297826	-1.439089403	0.638135401	2.87E-17
hsa-mir-379	MEG9	2.16E-05	3.39E-06	-1.29266038	-1.977322679	0.637814857	3.03E-17
hsa-mir-495	OLFML1	3.48E-08	2.37E-05	-1.616920911	-0.963227709	0.637669913	3.09E-17
hsa-mir-889	EMILIN1	3.86E-05	0.000817235	-1.360651705	-0.906049782	0.637256822	3.32E-17
hsa-let-7c	MIR99AHG	0.048097489	5.25E-08	-0.635359453	-1.702782733	0.637179742	3.35E-17
hsa-mir-409	RUNX1T1	1.84E-06	4.02E-08	-1.306805184	-1.50806482	0.637041408	3.42E-17
hsa-mir-431	PTH1R	1.34E-05	0.000269077	-1.308053172	-1.173625932	0.636717524	3.59E-17
hsa-mir-127	ZNF423	1.15E-06	1.25E-07	-1.431965051	-1.463994155	0.636737124	3.59E-17
hsa-mir-196b	HOXA-AS3	8.15E-07	3.76E-05	-1.744124328	-1.764567166	0.636545538	3.69E-17
hsa-mir-139	CXorf36	0.027835805	0.000305099	-0.622880792	-0.806950575	0.635780124	4.20E-17
hsa-mir-485	NDN	9.03E-07	8.08E-07	-1.374470906	-1.448961943	0.635787535	4.20E-17
hsa-mir-495	COL3A1	3.48E-08	2.52E-10	-1.616920911	-1.733812351	0.635334613	4.53E-17
hsa-mir-410	AL117190.1	1.84E-06	8.49E-05	-1.707107889	-1.615706644	0.635043935	4.76E-17
hsa-mir-409	FBN1	1.84E-06	4.50E-09	-1.306805184	-1.544567713	0.634873765	4.88E-17
hsa-mir-127	TENM3	1.15E-06	3.62E-06	-1.431965051	-1.749313003	0.634783524	4.94E-17
hsa-mir-382	BNC2	2.02E-06	1.52E-07	-1.388636121	-1.587470322	0.633696296	5.99E-17
hsa-mir-409	PDGFRB	1.84E-06	1.67E-09	-1.306805184	-1.426173199	0.633501966	6.18E-17
hsa-mir-379	HTRA1	2.16E-05	2.85E-15	-1.29266038	-1.879673293	0.633405495	6.25E-17
hsa-mir-127	ADAM12	1.15E-06	1.47E-07	-1.431965051	-1.425205784	0.633300629	6.34E-17
hsa-mir-127	ENSG00000261295	1.15E-06	8.61E-09	-1.431965051	-1.67678565	0.63321533	6.34E-17
hsa-mir-381	HSPA12B	0.005451917	2.95E-05	-0.855032976	-1.030051562	0.6332182	6.34E-17
hsa-mir-205	ENSG00000276335	0.000760579	0.000151306	-1.399945922	-2.116277099	0.633255432	6.34E-17
hsa-mir-1245a	COL1A1	2.97E-05	2.50E-12	-1.239670316	-1.898043516	0.632964907	6.57E-17
hsa-mir-409	COL1A1	1.84E-06	2.50E-12	-1.306805184	-1.898043516	0.632991646	6.57E-17
hsa-mir-196b	HOXA5	8.15E-07	0.000659625	-1.744124328	-1.230724722	0.632923573	6.59E-17
hsa-mir-1245a	PDPN	2.97E-05	1.76E-05	-1.239670316	-1.119601326	0.632816674	6.66E-17
hsa-mir-370	CNRIP1	7.84E-06	1.05E-08	-1.15297826	-1.173371818	0.632832708	6.66E-17
hsa-mir-379	PDGFRB	2.16E-05	1.67E-09	-1.29266038	-1.426173199	0.632447624	7.05E-17
hsa-mir-493	PCDH7	1.41E-05	2.85E-12	-1.122235939	-2.145657264	0.632471987	7.05E-17
hsa-mir-495	TSHZ3	3.48E-08	2.53E-06	-1.616920911	-1.175585699	0.63228961	7.22E-17
hsa-mir-18a	NUF2	0.000719651	0.000370105	0.977939468	0.84667656	0.631821316	7.82E-17
hsa-mir-889	NDN	3.86E-05	8.08E-07	-1.360651705	-1.448961943	0.631572017	8.11E-17
hsa-mir-10a	HOXB4	0.000110686	0.008548091	-0.982977325	-0.879158013	0.631574549	8.11E-17
hsa-mir-134	TSHZ3	3.14E-06	2.53E-06	-1.262305586	-1.175585699	0.631522622	8.14E-17
hsa-mir-708	LUM	0.041928465	3.78E-06	-0.513395695	-1.223205227	0.63138691	8.30E-17
hsa-mir-758	CTSK	6.53E-06	3.99E-11	-1.320034562	-1.762389686	0.631117924	8.68E-17
hsa-mir-889	HSPA12B	3.86E-05	2.95E-05	-1.360651705	-1.030051562	0.631028781	8.78E-17
hsa-mir-382	COL6A3	2.02E-06	1.42E-07	-1.388636121	-1.439089403	0.630870215	8.99E-17
hsa-mir-379	SVEP1	2.16E-05	7.90E-06	-1.29266038	-1.479714602	0.630812708	9.04E-17
hsa-mir-134	OLFML1	3.14E-06	2.37E-05	-1.262305586	-0.963227709	0.63076128	9.04E-17
hsa-mir-409	TLL1	1.84E-06	3.35E-10	-1.306805184	-2.22062703	0.630782244	9.04E-17
hsa-mir-409	ADAM12	1.84E-06	1.47E-07	-1.306805184	-1.425205784	0.630130025	1.01E-16
hsa-mir-139	MYCT1	0.027835805	0.002409957	-0.622880792	-0.756640767	0.629973015	1.03E-16
hsa-mir-337	RUNX1T1	3.09E-07	4.02E-08	-1.596027584	-1.50806482	0.629729297	1.07E-16
hsa-mir-495	VSTM4	3.48E-08	9.84E-08	-1.616920911	-1.330836444	0.629493381	1.11E-16
hsa-mir-493	C1QTNF6	1.41E-05	2.28E-11	-1.122235939	-1.546875989	0.62950179	1.11E-16
hsa-mir-934	ROPN1	0.003037828	5.57E-06	1.491826776	2.121332698	0.629302208	1.14E-16
hsa-mir-758	MEG8	6.53E-06	1.46E-08	-1.320034562	-2.349532055	0.6292198	1.15E-16
hsa-mir-577	PAPSS1	4.17E-08	1.84E-06	2.510206008	0.894751854	0.629219979	1.15E-16
hsa-let-7c	ENSG00000228798	0.048097489	0.000430315	-0.635359453	-1.309466859	0.629242793	1.15E-16
hsa-mir-379	VSTM4	2.16E-05	9.84E-08	-1.29266038	-1.330836444	0.628687562	1.26E-16
hsa-mir-409	COL5A2	1.84E-06	2.47E-10	-1.306805184	-1.54674842	0.628474284	1.29E-16
hsa-mir-337	TSHZ3	3.09E-07	2.53E-06	-1.596027584	-1.175585699	0.628496608	1.29E-16
hsa-mir-495	TGFB3	3.48E-08	1.37E-09	-1.616920911	-1.48396579	0.627962606	1.41E-16
hsa-mir-370	OLFML1	7.84E-06	2.37E-05	-1.15297826	-0.963227709	0.627812844	1.44E-16
hsa-mir-379	OLFML1	2.16E-05	2.37E-05	-1.29266038	-0.963227709	0.627614079	1.49E-16
hsa-mir-379	SERPINF1	2.16E-05	8.17E-05	-1.29266038	-0.929464938	0.627547169	1.49E-16
hsa-mir-493	THY1	1.41E-05	1.65E-13	-1.122235939	-1.656734934	0.627566102	1.49E-16
hsa-mir-758	COL1A2	6.53E-06	3.40E-11	-1.320034562	-1.726315664	0.627336133	1.53E-16
hsa-mir-127	ZEB1	1.15E-06	1.87E-06	-1.431965051	-1.168530417	0.627337397	1.53E-16
hsa-mir-139	EMCN	0.027835805	0.000579905	-0.622880792	-0.923090818	0.627381219	1.53E-16
hsa-mir-493	MMP2	1.41E-05	1.60E-11	-1.122235939	-1.651663037	0.627293321	1.54E-16
hsa-mir-139	AVPR2	0.027835805	0.046386648	-0.622880792	-0.735878522	0.627153567	1.57E-16
hsa-mir-139	CAVIN2	0.027835805	0.000499511	-0.622880792	-1.251552288	0.627113022	1.57E-16
hsa-mir-379	PODN	2.16E-05	1.51E-05	-1.29266038	-1.283516186	0.626984267	1.60E-16
hsa-mir-493	FAM198B	1.41E-05	7.54E-06	-1.122235939	-1.133589818	0.626950886	1.61E-16
hsa-mir-382	MYL3	2.02E-06	1.60E-09	-1.388636121	-2.008112231	0.626842478	1.63E-16
hsa-mir-758	BNC2	6.53E-06	1.52E-07	-1.320034562	-1.587470322	0.626727726	1.66E-16
hsa-mir-758	MYL3	6.53E-06	1.60E-09	-1.320034562	-2.008112231	0.626386385	1.76E-16
hsa-mir-409	ENSG00000261295	1.84E-06	8.61E-09	-1.306805184	-1.67678565	0.626281032	1.77E-16
hsa-mir-485	HTRA1	9.03E-07	2.85E-15	-1.374470906	-1.879673293	0.626302812	1.77E-16
hsa-mir-379	HIC1	2.16E-05	2.51E-05	-1.29266038	-1.108455205	0.626311929	1.77E-16
hsa-mir-409	SERPINF1	1.84E-06	8.17E-05	-1.306805184	-0.929464938	0.625958968	1.86E-16
hsa-mir-431	ADAM33	1.34E-05	1.19E-07	-1.308053172	-1.956011761	0.625933251	1.86E-16
hsa-mir-379	LINC02202	2.16E-05	4.48E-05	-1.29266038	-1.287673106	0.625900261	1.87E-16
hsa-mir-337	FAM198B	3.09E-07	7.54E-06	-1.596027584	-1.133589818	0.625597992	1.96E-16
hsa-mir-1269a	AC116049.2	0.045520004	0.022328643	-1.560590444	-1.93223936	0.625513688	1.98E-16
hsa-mir-337	AL117190.1	3.09E-07	8.49E-05	-1.596027584	-1.615706644	0.625436345	2.00E-16
hsa-mir-379	MMP2	2.16E-05	1.60E-11	-1.29266038	-1.651663037	0.625451828	2.00E-16
hsa-mir-18a	CDCA3	0.000719651	0.000375428	0.977939468	0.815448151	0.62535892	2.02E-16
hsa-mir-758	OGN	6.53E-06	0.000191224	-1.320034562	-1.783872738	0.625297391	2.03E-16
hsa-mir-889	PTH1R	3.86E-05	0.000269077	-1.360651705	-1.173625932	0.625174953	2.07E-16
hsa-mir-127	OGN	1.15E-06	0.000191224	-1.431965051	-1.783872738	0.625022303	2.12E-16
hsa-mir-17	IPO5	2.39E-05	0.035995338	1.037775128	0.424150888	0.624624409	2.26E-16
hsa-mir-379	ZNF423	2.16E-05	1.25E-07	-1.29266038	-1.463994155	0.624581295	2.27E-16
hsa-mir-431	SSC5D	1.34E-05	1.88E-07	-1.308053172	-1.465922978	0.624453002	2.30E-16
hsa-mir-889	HIC1	3.86E-05	2.51E-05	-1.360651705	-1.108455205	0.624465447	2.30E-16
hsa-mir-382	TENM3	2.02E-06	3.62E-06	-1.388636121	-1.749313003	0.624301735	2.36E-16
hsa-mir-139	CD34	0.027835805	0.003761098	-0.622880792	-0.61032582	0.624237948	2.37E-16
hsa-mir-134	LUM	3.14E-06	3.78E-06	-1.262305586	-1.223205227	0.624242359	2.37E-16
hsa-mir-495	NDN	3.48E-08	8.08E-07	-1.616920911	-1.448961943	0.624204031	2.37E-16
hsa-mir-218-1	FLRT2	0.003202765	2.42E-10	-0.717545382	-2.14742523	0.623961583	2.47E-16
hsa-mir-382	CNRIP1	2.02E-06	1.05E-08	-1.388636121	-1.173371818	0.623679146	2.58E-16
hsa-mir-370	RUNX1T1	7.84E-06	4.02E-08	-1.15297826	-1.50806482	0.623535523	2.63E-16
hsa-mir-493	COL5A1	1.41E-05	3.00E-13	-1.122235939	-1.771058682	0.623538417	2.63E-16
hsa-mir-127	TLL1	1.15E-06	3.35E-10	-1.431965051	-2.22062703	0.623355702	2.70E-16
hsa-mir-379	RUNX1T1	2.16E-05	4.02E-08	-1.29266038	-1.50806482	0.622854766	2.94E-16
hsa-mir-127	MAGI2-AS3	1.15E-06	0.008156147	-1.431965051	-0.711731525	0.622739628	2.99E-16
hsa-mir-196b	HOXA11-AS	8.15E-07	0.018959306	-1.744124328	-1.304417165	0.622713944	2.99E-16
hsa-mir-382	EBF1	2.02E-06	0.000157617	-1.388636121	-1.149783006	0.622670245	2.99E-16
hsa-mir-758	CFH	6.53E-06	5.22E-07	-1.320034562	-1.157918784	0.622685139	2.99E-16
hsa-mir-485	DCN	9.03E-07	1.21E-06	-1.374470906	-1.380962365	0.622540222	3.05E-16
hsa-mir-196b	HOXA7	8.15E-07	6.43E-05	-1.744124328	-1.654160894	0.622356545	3.14E-16
hsa-mir-409	ZNF423	1.84E-06	1.25E-07	-1.306805184	-1.463994155	0.622308643	3.16E-16
hsa-mir-493	SPARC	1.41E-05	2.43E-07	-1.122235939	-1.144024364	0.622231202	3.19E-16
hsa-mir-409	HTRA1	1.84E-06	2.85E-15	-1.306805184	-1.879673293	0.62219915	3.19E-16
hsa-mir-431	CNRIP1	1.34E-05	1.05E-08	-1.308053172	-1.173371818	0.622069976	3.24E-16
hsa-mir-127	PODN	1.15E-06	1.51E-05	-1.431965051	-1.283516186	0.622070985	3.24E-16
hsa-mir-409	FLRT2	1.84E-06	2.42E-10	-1.306805184	-2.14742523	0.62197772	3.29E-16
hsa-mir-493	CNRIP1	1.41E-05	1.05E-08	-1.122235939	-1.173371818	0.621834817	3.36E-16
hsa-mir-370	PDGFRB	7.84E-06	1.67E-09	-1.15297826	-1.426173199	0.621790383	3.37E-16
hsa-mir-493	RFX8	1.41E-05	1.54E-10	-1.122235939	-1.635892559	0.621653517	3.44E-16
hsa-mir-1245a	COL5A2	2.97E-05	2.47E-10	-1.239670316	-1.54674842	0.621577126	3.48E-16
hsa-mir-127	HTRA1	1.15E-06	2.85E-15	-1.431965051	-1.879673293	0.621508947	3.51E-16
hsa-mir-409	MYL3	1.84E-06	1.60E-09	-1.306805184	-2.008112231	0.621418402	3.55E-16
hsa-mir-127	MMP2	1.15E-06	1.60E-11	-1.431965051	-1.651663037	0.621329733	3.59E-16
hsa-mir-495	CCDC80	3.48E-08	3.44E-05	-1.616920911	-1.1625827	0.621291863	3.60E-16
hsa-mir-758	SVEP1	6.53E-06	7.90E-06	-1.320034562	-1.479714602	0.621063347	3.74E-16
hsa-mir-889	CNRIP1	3.86E-05	1.05E-08	-1.360651705	-1.173371818	0.620983032	3.78E-16
hsa-mir-382	POSTN	2.02E-06	6.78E-08	-1.388636121	-1.537842331	0.620807398	3.88E-16
hsa-mir-758	SERPINF1	6.53E-06	8.17E-05	-1.320034562	-0.929464938	0.620741338	3.90E-16
hsa-mir-382	OGN	2.02E-06	0.000191224	-1.388636121	-1.783872738	0.620758459	3.90E-16
hsa-mir-127	PDGFRB	1.15E-06	1.67E-09	-1.431965051	-1.426173199	0.62070403	3.91E-16
hsa-mir-139	ABCA8	0.027835805	0.000585355	-0.622880792	-1.43114014	0.620620784	3.96E-16
hsa-mir-127	MYL3	1.15E-06	1.60E-09	-1.431965051	-2.008112231	0.620424602	4.08E-16
hsa-mir-154	DCN	6.93E-07	1.21E-06	-1.292512848	-1.380962365	0.620334299	4.13E-16
hsa-mir-370	VSTM4	7.84E-06	9.84E-08	-1.15297826	-1.330836444	0.620288227	4.14E-16
hsa-mir-134	BNC2	3.14E-06	1.52E-07	-1.262305586	-1.587470322	0.620296258	4.14E-16
hsa-mir-337	COL3A1	3.09E-07	2.52E-10	-1.596027584	-1.733812351	0.619915757	4.40E-16
hsa-mir-127	LHFPL6	1.15E-06	0.000295007	-1.431965051	-0.78012498	0.619875692	4.42E-16
hsa-mir-125b-1	MIR100HG	0.002912712	0.036900033	-0.741120612	-0.700509042	0.619829962	4.44E-16
hsa-mir-218-1	LINC02202	0.003202765	4.48E-05	-0.717545382	-1.287673106	0.619586482	4.61E-16
hsa-mir-493	ADAM12	1.41E-05	1.47E-07	-1.122235939	-1.425205784	0.619529266	4.64E-16
hsa-mir-127	HSPA12B	1.15E-06	2.95E-05	-1.431965051	-1.030051562	0.619373102	4.76E-16
hsa-mir-337	SFRP4	3.09E-07	4.07E-06	-1.596027584	-1.562520821	0.61933476	4.76E-16
hsa-mir-409	COL1A2	1.84E-06	3.40E-11	-1.306805184	-1.726315664	0.619352975	4.76E-16
hsa-mir-218-1	HGF	0.003202765	2.55E-05	-0.717545382	-1.369008574	0.619287382	4.78E-16
hsa-mir-708	COL1A2	0.041928465	3.40E-11	-0.513395695	-1.726315664	0.619074308	4.95E-16
hsa-mir-370	COL1A1	7.84E-06	2.50E-12	-1.15297826	-1.898043516	0.619054543	4.95E-16
hsa-mir-134	ADAM12	3.14E-06	1.47E-07	-1.262305586	-1.425205784	0.618929907	5.04E-16
hsa-mir-758	PODN	6.53E-06	1.51E-05	-1.320034562	-1.283516186	0.618857184	5.09E-16
hsa-mir-495	ZNF423	3.48E-08	1.25E-07	-1.616920911	-1.463994155	0.618702286	5.21E-16
hsa-mir-106b	MCM7	0.032845917	0.02916678	0.381266294	0.416474463	0.618514704	5.36E-16
hsa-mir-382	PCDH7	2.02E-06	2.85E-12	-1.388636121	-2.145657264	0.618406516	5.45E-16
hsa-mir-431	TSHZ3	1.34E-05	2.53E-06	-1.308053172	-1.175585699	0.618316996	5.52E-16
hsa-mir-758	LUM	6.53E-06	3.78E-06	-1.320034562	-1.223205227	0.618137623	5.67E-16
hsa-mir-382	MEG9	2.02E-06	3.39E-06	-1.388636121	-1.977322679	0.618093191	5.70E-16
hsa-mir-431	PLAC9	1.34E-05	2.57E-11	-1.308053172	-2.228663632	0.617828901	5.93E-16
hsa-mir-139	CTSG	0.027835805	3.36E-07	-0.622880792	-2.249736201	0.617839759	5.93E-16
hsa-mir-379	JAM3	2.16E-05	0.006442999	-1.29266038	-0.736801072	0.61775066	5.99E-16
hsa-mir-134	CNRIP1	3.14E-06	1.05E-08	-1.262305586	-1.173371818	0.617697535	6.03E-16
hsa-mir-1245a	TSHZ3	2.97E-05	2.53E-06	-1.239670316	-1.175585699	0.617648374	6.04E-16
hsa-mir-218-2	LINC02202	0.00406237	4.48E-05	-0.718181248	-1.287673106	0.617663169	6.04E-16
hsa-mir-379	OGN	2.16E-05	0.000191224	-1.29266038	-1.783872738	0.61757674	6.10E-16
hsa-mir-379	LUM	2.16E-05	3.78E-06	-1.29266038	-1.223205227	0.617104087	6.59E-16
hsa-mir-485	TGFB3	9.03E-07	1.37E-09	-1.374470906	-1.48396579	0.617015345	6.68E-16
hsa-mir-299	CNRIP1	0.002631139	1.05E-08	-1.021795918	-1.173371818	0.616911184	6.76E-16
hsa-mir-337	COL6A3	3.09E-07	1.42E-07	-1.596027584	-1.439089403	0.616918679	6.76E-16
hsa-mir-516a-1	AC011453.1	0.001447073	0.000412488	1.826082045	1.776397304	0.616839751	6.80E-16
hsa-mir-432	ADAM33	2.02E-06	1.19E-07	-1.500449533	-1.956011761	0.616840042	6.80E-16
hsa-mir-337	OLFML1	3.09E-07	2.37E-05	-1.596027584	-0.963227709	0.616690921	6.95E-16
hsa-mir-758	MEG9	6.53E-06	3.39E-06	-1.320034562	-1.977322679	0.616601982	7.04E-16
hsa-mir-127	COL1A1	1.15E-06	2.50E-12	-1.431965051	-1.898043516	0.616561589	7.07E-16
hsa-mir-495	PDGFRB	3.48E-08	1.67E-09	-1.616920911	-1.426173199	0.616450404	7.18E-16
hsa-mir-127	FBN1	1.15E-06	4.50E-09	-1.431965051	-1.544567713	0.61637745	7.25E-16
hsa-mir-370	CCDC80	7.84E-06	3.44E-05	-1.15297826	-1.1625827	0.616312553	7.31E-16
hsa-mir-758	ZNF423	6.53E-06	1.25E-07	-1.320034562	-1.463994155	0.616253526	7.36E-16
hsa-mir-409	EMX2OS	1.84E-06	0.00719282	-1.306805184	-0.996404135	0.616190003	7.42E-16
hsa-mir-708	NTM	0.041928465	4.33E-05	-0.513395695	-1.163334808	0.615877426	7.81E-16
hsa-mir-134	MEG3	3.14E-06	1.04E-10	-1.262305586	-2.222192134	0.615529461	8.26E-16
hsa-mir-127	VSTM4	1.15E-06	9.84E-08	-1.431965051	-1.330836444	0.615439096	8.37E-16
hsa-mir-758	PCDH7	6.53E-06	2.85E-12	-1.320034562	-2.145657264	0.61478355	9.31E-16
hsa-mir-934	ROPN1B	0.003037828	4.78E-10	1.491826776	2.754607037	0.614786109	9.31E-16
hsa-mir-154	RUNX1T1	6.93E-07	4.02E-08	-1.292512848	-1.50806482	0.614763901	9.31E-16
hsa-mir-382	ADAM12	2.02E-06	1.47E-07	-1.388636121	-1.425205784	0.614633882	9.47E-16
hsa-mir-495	COL1A1	3.48E-08	2.50E-12	-1.616920911	-1.898043516	0.614645673	9.47E-16
hsa-mir-577	ROPN1B	4.17E-08	4.78E-10	2.510206008	2.754607037	0.614369392	9.88E-16
hsa-mir-17	MTBP	2.39E-05	9.71E-05	1.037775128	0.773030594	0.614270679	9.96E-16
hsa-mir-139	SEMA3G	0.027835805	0.035204505	-0.622880792	-0.693220046	0.614278107	9.96E-16
hsa-mir-409	CCDC80	1.84E-06	3.44E-05	-1.306805184	-1.1625827	0.614292702	9.96E-16
hsa-mir-758	PCOLCE	6.53E-06	1.25E-05	-1.320034562	-0.940126352	0.614131086	1.02E-15
hsa-mir-758	ADAM33	6.53E-06	1.19E-07	-1.320034562	-1.956011761	0.61392854	1.05E-15
hsa-mir-431	PCOLCE	1.34E-05	1.25E-05	-1.308053172	-0.940126352	0.613933182	1.05E-15
hsa-mir-139	IGF1	0.027835805	1.55E-05	-0.622880792	-1.530541586	0.613812241	1.06E-15
hsa-mir-758	CCDC80	6.53E-06	3.44E-05	-1.320034562	-1.1625827	0.613779847	1.07E-15
hsa-mir-889	MYL3	3.86E-05	1.60E-09	-1.360651705	-2.008112231	0.613750331	1.07E-15
hsa-mir-409	ZEB1	1.84E-06	1.87E-06	-1.306805184	-1.168530417	0.613621662	1.09E-15
hsa-mir-889	LINC02202	3.86E-05	4.48E-05	-1.360651705	-1.287673106	0.613578865	1.10E-15
hsa-mir-379	CTSK	2.16E-05	3.99E-11	-1.29266038	-1.762389686	0.613444564	1.11E-15
hsa-mir-127	DACT1	1.15E-06	8.87E-07	-1.431965051	-1.302487143	0.61345173	1.11E-15
hsa-mir-127	PDPN	1.15E-06	1.76E-05	-1.431965051	-1.119601326	0.613474219	1.11E-15
hsa-mir-379	EMILIN1	2.16E-05	0.000817235	-1.29266038	-0.906049782	0.613424062	1.11E-15
hsa-mir-493	P4HA3	1.41E-05	9.12E-12	-1.122235939	-1.828708484	0.61330005	1.13E-15
hsa-mir-758	GALNT10	6.53E-06	4.15E-12	-1.320034562	-1.218036663	0.613186776	1.15E-15
hsa-mir-889	COL1A1	3.86E-05	2.50E-12	-1.360651705	-1.898043516	0.613113352	1.16E-15
hsa-mir-379	PTH1R	2.16E-05	0.000269077	-1.29266038	-1.173625932	0.613049739	1.17E-15
hsa-mir-758	SRPX2	6.53E-06	2.45E-10	-1.320034562	-1.587254953	0.613000148	1.18E-15
hsa-mir-493	ENSG00000261295	1.41E-05	8.61E-09	-1.122235939	-1.67678565	0.612453725	1.29E-15
hsa-mir-493	NTM	1.41E-05	4.33E-05	-1.122235939	-1.163334808	0.612369389	1.31E-15
hsa-mir-370	MRGPRF	7.84E-06	6.41E-05	-1.15297826	-1.062987922	0.612099154	1.36E-15
hsa-mir-495	FAM198B	3.48E-08	7.54E-06	-1.616920911	-1.133589818	0.612049566	1.37E-15
hsa-mir-134	EBF1	3.14E-06	0.000157617	-1.262305586	-1.149783006	0.612026617	1.37E-15
hsa-mir-381	LINC02202	0.005451917	4.48E-05	-0.855032976	-1.287673106	0.611521171	1.49E-15
hsa-mir-1245a	DCN	2.97E-05	1.21E-06	-1.239670316	-1.380962365	0.611419751	1.51E-15
hsa-mir-431	MEG9	1.34E-05	3.39E-06	-1.308053172	-1.977322679	0.611254062	1.55E-15
hsa-mir-654	AL117190.1	6.47E-06	8.49E-05	-1.349821248	-1.615706644	0.611172362	1.57E-15
hsa-mir-409	PODN	1.84E-06	1.51E-05	-1.306805184	-1.283516186	0.611056021	1.60E-15
hsa-mir-654	DCN	6.47E-06	1.21E-06	-1.349821248	-1.380962365	0.610993818	1.61E-15
hsa-mir-134	PCDH7	3.14E-06	2.85E-12	-1.262305586	-2.145657264	0.610732671	1.68E-15
hsa-mir-487b	MEG9	6.89E-05	3.39E-06	-1.245644767	-1.977322679	0.610520876	1.73E-15
hsa-mir-127	SLIT3	1.15E-06	1.20E-08	-1.431965051	-1.54904247	0.610373446	1.77E-15
hsa-mir-409	VSTM4	1.84E-06	9.84E-08	-1.306805184	-1.330836444	0.61038393	1.77E-15
hsa-mir-758	VSTM4	6.53E-06	9.84E-08	-1.320034562	-1.330836444	0.610287873	1.79E-15
hsa-mir-758	SEMA5A	6.53E-06	3.42E-05	-1.320034562	-1.205796837	0.610224592	1.80E-15
hsa-mir-1245a	COL1A2	2.97E-05	3.40E-11	-1.239670316	-1.726315664	0.610225172	1.80E-15
hsa-mir-708	COL3A1	0.041928465	2.52E-10	-0.513395695	-1.733812351	0.609966127	1.87E-15
hsa-mir-218-1	HSPA12B	0.003202765	2.95E-05	-0.717545382	-1.030051562	0.609590287	1.99E-15
hsa-mir-139	LINC01537	0.027835805	2.75E-06	-0.622880792	-1.770311942	0.60955564	2.00E-15
hsa-mir-127	PRDM6	1.15E-06	4.42E-09	-1.431965051	-1.571430188	0.60947736	2.02E-15
hsa-mir-450a-2	MIR503HG	0.032592818	0.003107734	-0.615438484	-1.037219938	0.609439485	2.02E-15
hsa-mir-218-1	EBF1	0.003202765	0.000157617	-0.717545382	-1.149783006	0.609404449	2.03E-15
hsa-mir-337	HTRA1	3.09E-07	2.85E-15	-1.596027584	-1.879673293	0.609279754	2.07E-15
hsa-mir-409	COL14A1	1.84E-06	8.41E-07	-1.306805184	-1.689508533	0.609194211	2.09E-15
hsa-mir-409	CORO2B	1.84E-06	2.53E-06	-1.306805184	-1.344864637	0.609014799	2.15E-15
hsa-mir-493	FBN1	1.41E-05	4.50E-09	-1.122235939	-1.544567713	0.608861701	2.20E-15
hsa-mir-493	SERPINF1	1.41E-05	8.17E-05	-1.122235939	-0.929464938	0.608481777	2.34E-15
hsa-mir-127	CTSK	1.15E-06	3.99E-11	-1.431965051	-1.762389686	0.608400067	2.37E-15
hsa-mir-382	ZNF423	2.02E-06	1.25E-07	-1.388636121	-1.463994155	0.608204079	2.44E-15
hsa-mir-493	PRDM6	1.41E-05	4.42E-09	-1.122235939	-1.571430188	0.608185287	2.44E-15
hsa-mir-495	THY1	3.48E-08	1.65E-13	-1.616920911	-1.656734934	0.608128942	2.45E-15
hsa-mir-409	MMP2	1.84E-06	1.60E-11	-1.306805184	-1.651663037	0.608139383	2.45E-15
hsa-mir-758	ENSG00000261295	6.53E-06	8.61E-09	-1.320034562	-1.67678565	0.608076549	2.47E-15
hsa-mir-17	CREB3L1	2.39E-05	0.000253261	1.037775128	-1.104084282	-0.608020979	2.47E-15
hsa-mir-151a	PTK2	0.004601115	0.000597584	0.522517304	0.565409768	0.608029897	2.47E-15
hsa-mir-758	TGFB3	6.53E-06	1.37E-09	-1.320034562	-1.48396579	0.608041136	2.47E-15
hsa-mir-127	FILIP1L	1.15E-06	1.16E-06	-1.431965051	-1.13807599	0.608004198	2.47E-15
hsa-mir-410	VSTM4	1.84E-06	9.84E-08	-1.707107889	-1.330836444	0.607906098	2.51E-15
hsa-mir-218-2	EBF1	0.00406237	0.000157617	-0.718181248	-1.149783006	0.607883685	2.51E-15
hsa-mir-516a-2	AC011453.1	0.014108231	0.000412488	1.479424007	1.776397304	0.60780018	2.54E-15
hsa-mir-409	FBXL7	1.84E-06	8.23E-06	-1.306805184	-1.205950472	0.60770399	2.57E-15
hsa-mir-758	PTH1R	6.53E-06	0.000269077	-1.320034562	-1.173625932	0.607713754	2.57E-15
hsa-mir-154	TSHZ3	6.93E-07	2.53E-06	-1.292512848	-1.175585699	0.607668624	2.58E-15
hsa-mir-127	LINC02202	1.15E-06	4.48E-05	-1.431965051	-1.287673106	0.607584502	2.61E-15
hsa-mir-758	SFRP4	6.53E-06	4.07E-06	-1.320034562	-1.562520821	0.607542243	2.61E-15
hsa-mir-370	LUM	7.84E-06	3.78E-06	-1.15297826	-1.223205227	0.607551006	2.61E-15
hsa-mir-134	RUNX1T1	3.14E-06	4.02E-08	-1.262305586	-1.50806482	0.60746625	2.63E-15
hsa-mir-379	CCDC80	2.16E-05	3.44E-05	-1.29266038	-1.1625827	0.607468921	2.63E-15
hsa-mir-495	COL1A2	3.48E-08	3.40E-11	-1.616920911	-1.726315664	0.607450459	2.63E-15
hsa-mir-154	AL117190.1	6.93E-07	8.49E-05	-1.292512848	-1.615706644	0.607338799	2.68E-15
hsa-mir-431	SCN2B	1.34E-05	0.00132761	-1.308053172	-1.449102829	0.607257346	2.71E-15
hsa-mir-431	P4HA3	1.34E-05	9.12E-12	-1.308053172	-1.828708484	0.607173481	2.74E-15
hsa-mir-431	HIC1	1.34E-05	2.51E-05	-1.308053172	-1.108455205	0.607156474	2.74E-15
hsa-mir-379	TENM3	2.16E-05	3.62E-06	-1.29266038	-1.749313003	0.607134499	2.74E-15
hsa-mir-127	TBX15	1.15E-06	0.041317542	-1.431965051	-0.690762173	0.607119444	2.75E-15
hsa-mir-654	CNRIP1	6.47E-06	1.05E-08	-1.349821248	-1.173371818	0.60698112	2.79E-15
hsa-mir-409	FGF10	1.84E-06	0.000103016	-1.306805184	-1.76623847	0.606994555	2.79E-15
hsa-mir-431	SRPX2	1.34E-05	2.45E-10	-1.308053172	-1.587254953	0.606999107	2.79E-15
hsa-mir-382	ENSG00000261295	2.02E-06	8.61E-09	-1.388636121	-1.67678565	0.606935346	2.80E-15
hsa-mir-431	SPARC	1.34E-05	2.43E-07	-1.308053172	-1.144024364	0.60675801	2.88E-15
hsa-mir-127	COL5A2	1.15E-06	2.47E-10	-1.431965051	-1.54674842	0.606512138	2.99E-15
hsa-mir-370	COL1A2	7.84E-06	3.40E-11	-1.15297826	-1.726315664	0.606441778	3.02E-15
hsa-mir-1245a	MMP2	2.97E-05	1.60E-11	-1.239670316	-1.651663037	0.606388075	3.04E-15
hsa-mir-337	COL14A1	3.09E-07	8.41E-07	-1.596027584	-1.689508533	0.606220847	3.12E-15
hsa-mir-10a	HOXB8	0.000110686	1.76E-06	-0.982977325	-1.940422765	0.606031034	3.21E-15
hsa-mir-381	EMILIN1	0.005451917	0.000817235	-0.855032976	-0.906049782	0.605975067	3.24E-15
hsa-mir-127	SFRP4	1.15E-06	4.07E-06	-1.431965051	-1.562520821	0.605951441	3.24E-15
hsa-mir-708	TENM4	0.041928465	8.44E-08	-0.513395695	-1.49415206	0.605932611	3.24E-15
hsa-mir-495	SERPINF1	3.48E-08	8.17E-05	-1.616920911	-0.929464938	0.605909112	3.25E-15
hsa-mir-493	TENM3	1.41E-05	3.62E-06	-1.122235939	-1.749313003	0.605885637	3.25E-15
hsa-mir-369	AL117190.1	2.36E-05	8.49E-05	-1.182606868	-1.615706644	0.605624007	3.39E-15
hsa-mir-411	NDN	0.000455839	8.08E-07	-1.129852974	-1.448961943	0.605608979	3.39E-15
hsa-mir-299	MYL3	0.002631139	1.60E-09	-1.021795918	-2.008112231	0.605351227	3.53E-15
hsa-mir-493	SSC5D	1.41E-05	1.88E-07	-1.122235939	-1.465922978	0.605282245	3.56E-15
hsa-mir-139	ADGRL4	0.027835805	0.000694788	-0.622880792	-0.797290632	0.60525095	3.57E-15
hsa-mir-487b	KCNE4	6.89E-05	6.08E-07	-1.245644767	-1.311612096	0.605011383	3.71E-15
hsa-mir-381	BNC2	0.005451917	1.52E-07	-0.855032976	-1.587470322	0.604996778	3.71E-15
hsa-mir-370	COL5A1	7.84E-06	3.00E-13	-1.15297826	-1.771058682	0.604845942	3.80E-15
hsa-mir-431	MMP2	1.34E-05	1.60E-11	-1.308053172	-1.651663037	0.604748626	3.85E-15
hsa-mir-409	DACT1	1.84E-06	8.87E-07	-1.306805184	-1.302487143	0.604722506	3.86E-15
hsa-mir-370	SPARC	7.84E-06	2.43E-07	-1.15297826	-1.144024364	0.604651449	3.89E-15
hsa-mir-139	SOX17	0.027835805	0.002147979	-0.622880792	-0.840392616	0.604497813	3.98E-15
hsa-mir-370	ADAM12	7.84E-06	1.47E-07	-1.15297826	-1.425205784	0.604506568	3.98E-15
hsa-mir-411	CNRIP1	0.000455839	1.05E-08	-1.129852974	-1.173371818	0.604428223	4.00E-15
hsa-mir-337	SVEP1	3.09E-07	7.90E-06	-1.596027584	-1.479714602	0.604440041	4.00E-15
hsa-mir-409	FILIP1L	1.84E-06	1.16E-06	-1.306805184	-1.13807599	0.604448952	4.00E-15
hsa-mir-370	BNC2	7.84E-06	1.52E-07	-1.15297826	-1.587470322	0.604373359	4.02E-15
hsa-mir-127	DNM3OS	1.15E-06	0.004033425	-1.431965051	-1.218304964	0.604347352	4.03E-15
hsa-mir-134	TENM3	3.14E-06	3.62E-06	-1.262305586	-1.749313003	0.604162082	4.14E-15
hsa-mir-1245a	COL5A1	2.97E-05	3.00E-13	-1.239670316	-1.771058682	0.604168215	4.14E-15
hsa-mir-381	TSHZ3	0.005451917	2.53E-06	-0.855032976	-1.175585699	0.604146603	4.14E-15
hsa-mir-485	KCNE4	9.03E-07	6.08E-07	-1.374470906	-1.311612096	0.604089288	4.17E-15
hsa-mir-495	SFRP4	3.48E-08	4.07E-06	-1.616920911	-1.562520821	0.604071164	4.17E-15
hsa-mir-337	OGN	3.09E-07	0.000191224	-1.596027584	-1.783872738	0.604043445	4.18E-15
hsa-mir-381	HIC1	0.005451917	2.51E-05	-0.855032976	-1.108455205	0.603944186	4.24E-15
hsa-mir-370	SERPINF1	7.84E-06	8.17E-05	-1.15297826	-0.929464938	0.603904281	4.26E-15
hsa-mir-493	VSTM4	1.41E-05	9.84E-08	-1.122235939	-1.330836444	0.603854575	4.29E-15
hsa-mir-337	SEMA5A	3.09E-07	3.42E-05	-1.596027584	-1.205796837	0.603632162	4.44E-15
hsa-mir-889	TGFB3	3.86E-05	1.37E-09	-1.360651705	-1.48396579	0.603558489	4.48E-15
hsa-mir-577	SLC7A8	4.17E-08	5.01E-08	2.510206008	-1.339988714	-0.603467611	4.53E-15
hsa-mir-485	COL3A1	9.03E-07	2.52E-10	-1.374470906	-1.733812351	0.603471886	4.53E-15
hsa-mir-134	NDN	3.14E-06	8.08E-07	-1.262305586	-1.448961943	0.603388544	4.58E-15
hsa-mir-577	MLPH	4.17E-08	7.64E-08	2.510206008	-1.846093363	-0.603349035	4.60E-15
hsa-mir-379	DACT1	2.16E-05	8.87E-07	-1.29266038	-1.302487143	0.603177725	4.71E-15
hsa-mir-493	SFRP4	1.41E-05	4.07E-06	-1.122235939	-1.562520821	0.603183208	4.71E-15
hsa-mir-4446	AC093001.1	0.018397821	1.19E-06	-1.679247355	-3.2809222	0.603145241	4.73E-15
hsa-mir-218-2	HGF	0.00406237	2.55E-05	-0.718181248	-1.369008574	0.602837218	4.96E-15
hsa-mir-758	PEAR1	6.53E-06	2.12E-05	-1.320034562	-1.05572814	0.602759115	5.01E-15
hsa-mir-708	DCN	0.041928465	1.21E-06	-0.513395695	-1.380962365	0.602651302	5.08E-15
hsa-mir-337	BNC2	3.09E-07	1.52E-07	-1.596027584	-1.587470322	0.602651463	5.08E-15
hsa-mir-127	FAM198B	1.15E-06	7.54E-06	-1.431965051	-1.133589818	0.60255816	5.14E-15
hsa-mir-495	COL6A3	3.48E-08	1.42E-07	-1.616920911	-1.439089403	0.602561621	5.14E-15
hsa-mir-409	PDPN	1.84E-06	1.76E-05	-1.306805184	-1.119601326	0.602538511	5.15E-15
hsa-mir-758	MMP2	6.53E-06	1.60E-11	-1.320034562	-1.651663037	0.602496237	5.17E-15
hsa-mir-139	PEAR1	0.027835805	2.12E-05	-0.622880792	-1.05572814	0.602327707	5.30E-15
hsa-mir-337	PDGFRB	3.09E-07	1.67E-09	-1.596027584	-1.426173199	0.602139952	5.46E-15
hsa-mir-370	SSC5D	7.84E-06	1.88E-07	-1.15297826	-1.465922978	0.602048396	5.52E-15
hsa-mir-127	CALHM5	1.15E-06	8.23E-08	-1.431965051	-1.200628507	0.602057433	5.52E-15
hsa-mir-9-1	C1orf61	0.000697394	0.007051448	1.500620843	1.303792524	0.601860169	5.64E-15
hsa-mir-758	POSTN	6.53E-06	6.78E-08	-1.320034562	-1.537842331	0.60186207	5.64E-15
hsa-mir-409	LHFPL6	1.84E-06	0.000295007	-1.306805184	-0.78012498	0.601871119	5.64E-15
hsa-mir-409	SLIT2	1.84E-06	9.02E-08	-1.306805184	-1.418123148	0.601880314	5.64E-15
hsa-mir-125b-2	MIR100HG	0.002528094	0.036900033	-0.744388063	-0.700509042	0.601813728	5.66E-15
hsa-mir-127	AC007750.1	1.15E-06	1.03E-08	-1.431965051	-1.709735455	0.601820602	5.66E-15
hsa-mir-409	SEMA5A	1.84E-06	3.42E-05	-1.306805184	-1.205796837	0.601786272	5.68E-15
hsa-mir-758	TLL1	6.53E-06	3.35E-10	-1.320034562	-2.22062703	0.601738814	5.71E-15
hsa-mir-9-3	C1orf61	0.000756496	0.007051448	1.489423813	1.303792524	0.601719173	5.72E-15
hsa-mir-379	KCNE4	2.16E-05	6.08E-07	-1.29266038	-1.311612096	0.601479776	5.93E-15
hsa-mir-450a-1	MIR503HG	0.039091231	0.003107734	-0.581532451	-1.037219938	0.601361845	6.02E-15
hsa-mir-127	CFH	1.15E-06	5.22E-07	-1.431965051	-1.157918784	0.601371174	6.02E-15
hsa-mir-379	TLL1	2.16E-05	3.35E-10	-1.29266038	-2.22062703	0.601316784	6.06E-15
hsa-mir-493	PCOLCE	1.41E-05	1.25E-05	-1.122235939	-0.940126352	0.60126376	6.10E-15
hsa-mir-379	COL1A2	2.16E-05	3.40E-11	-1.29266038	-1.726315664	0.601168352	6.18E-15
hsa-mir-758	HIC1	6.53E-06	2.51E-05	-1.320034562	-1.108455205	0.601042103	6.30E-15
hsa-mir-758	HDC	6.53E-06	2.88E-08	-1.320034562	-2.074032591	0.601014881	6.31E-15
hsa-mir-139	TIE1	0.027835805	0.001975129	-0.622880792	-0.738695406	0.600995503	6.32E-15
hsa-mir-139	ECSCR	0.027835805	0.001125836	-0.622880792	-0.810614582	0.600983358	6.32E-15
hsa-mir-379	ENSG00000261295	2.16E-05	8.61E-09	-1.29266038	-1.67678565	0.600966066	6.32E-15
hsa-mir-381	PTH1R	0.005451917	0.000269077	-0.855032976	-1.173625932	0.600832216	6.45E-15
hsa-mir-127	MFAP4	1.15E-06	9.56E-05	-1.431965051	-1.383939154	0.600792159	6.48E-15
hsa-mir-139	DHH	0.027835805	0.02224663	-0.622880792	-0.881771555	0.600641499	6.63E-15
hsa-mir-10a	HOXB-AS2	0.000110686	2.35E-06	-0.982977325	-2.503645286	0.600584329	6.68E-15
hsa-mir-9-2	C1orf61	0.000756496	0.007051448	1.489421974	1.303792524	0.600472969	6.79E-15
hsa-mir-493	DACT1	1.41E-05	8.87E-07	-1.122235939	-1.302487143	0.600302986	6.96E-15
hsa-mir-337	ADAM12	3.09E-07	1.47E-07	-1.596027584	-1.425205784	0.600267997	6.99E-15
hsa-mir-369	MEG9	2.36E-05	3.39E-06	-1.182606868	-1.977322679	0.600201921	7.05E-15
hsa-mir-379	COL5A2	2.16E-05	2.47E-10	-1.29266038	-1.54674842	0.60004899	7.21E-15
hsa-mir-495	HTRA1	3.48E-08	2.85E-15	-1.616920911	-1.879673293	0.599966804	7.29E-15
hsa-mir-127	FLRT2	1.15E-06	2.42E-10	-1.431965051	-2.14742523	0.599879954	7.38E-15
hsa-mir-409	AC110597.1	1.84E-06	0.001676998	-1.306805184	-1.102777098	0.599814218	7.43E-15
hsa-mir-127	AL117190.1	1.15E-06	8.49E-05	-1.431965051	-1.615706644	0.599817235	7.43E-15
hsa-mir-409	CHSY3	1.84E-06	8.61E-09	-1.306805184	-1.267385962	0.599714514	7.54E-15
hsa-mir-409	LINC02202	1.84E-06	4.48E-05	-1.306805184	-1.287673106	0.599665239	7.59E-15
hsa-mir-323a	DCN	0.000224759	1.21E-06	-0.926955375	-1.380962365	0.599611986	7.64E-15
hsa-mir-493	LINC01638	1.41E-05	0.000226999	-1.122235939	-1.271600798	0.599512243	7.73E-15
hsa-mir-889	COL6A3	3.86E-05	1.42E-07	-1.360651705	-1.439089403	0.599522504	7.73E-15
hsa-mir-431	THY1	1.34E-05	1.65E-13	-1.308053172	-1.656734934	0.59949943	7.73E-15
hsa-mir-18a	CDC25A	0.000719651	0.046786685	0.977939468	0.471691233	0.59931855	7.95E-15
hsa-mir-758	FAP	6.53E-06	6.38E-07	-1.320034562	-1.306139941	0.599149246	8.11E-15
hsa-mir-409	AL117190.1	1.84E-06	8.49E-05	-1.306805184	-1.615706644	0.599152624	8.11E-15
hsa-mir-139	AQP7	0.027835805	0.005235004	-0.622880792	-1.458831582	0.599153684	8.11E-15
hsa-mir-370	PODN	7.84E-06	1.51E-05	-1.15297826	-1.283516186	0.599182372	8.11E-15
hsa-mir-495	BNC2	3.48E-08	1.52E-07	-1.616920911	-1.587470322	0.598995739	8.30E-15
hsa-mir-577	BCL11A	4.17E-08	0.001422682	2.510206008	0.886736996	0.5989392	8.36E-15
hsa-mir-889	COL3A1	3.86E-05	2.52E-10	-1.360651705	-1.733812351	0.598895911	8.40E-15
hsa-mir-409	FAM198B	1.84E-06	7.54E-06	-1.306805184	-1.133589818	0.598867116	8.41E-15
hsa-mir-337	LHFPL6	3.09E-07	0.000295007	-1.596027584	-0.78012498	0.598876592	8.41E-15
hsa-mir-379	ADAM12	2.16E-05	1.47E-07	-1.29266038	-1.425205784	0.598820994	8.46E-15
hsa-mir-337	ZNF423	3.09E-07	1.25E-07	-1.596027584	-1.463994155	0.598513147	8.87E-15
hsa-mir-455	AC008268.1	0.002577134	0.026859193	0.881724932	-1.443627065	-0.598287281	9.18E-15
hsa-mir-337	LINC02407	3.09E-07	4.14E-08	-1.596027584	-2.024526282	0.598265915	9.18E-15
hsa-mir-758	SCN2B	6.53E-06	0.00132761	-1.320034562	-1.449102829	0.598267094	9.18E-15
hsa-mir-370	LINC01638	7.84E-06	0.000226999	-1.15297826	-1.271600798	0.597808246	9.84E-15
hsa-mir-379	PLPP7	2.16E-05	6.46E-08	-1.29266038	-1.431330931	0.59781721	9.84E-15
hsa-mir-337	PODN	3.09E-07	1.51E-05	-1.596027584	-1.283516186	0.597766716	9.87E-15
hsa-mir-4446	NCBP2L	0.018397821	2.79E-05	-1.679247355	-2.6902898	0.597772948	9.87E-15
hsa-mir-485	THY1	9.03E-07	1.65E-13	-1.374470906	-1.656734934	0.597318668	1.06E-14
hsa-mir-370	SLIT3	7.84E-06	1.20E-08	-1.15297826	-1.54904247	0.597320788	1.06E-14
hsa-mir-409	SLIT3	1.84E-06	1.20E-08	-1.306805184	-1.54904247	0.597254306	1.07E-14
hsa-mir-382	NDN	2.02E-06	8.08E-07	-1.388636121	-1.448961943	0.597228906	1.07E-14
hsa-mir-379	SRPX2	2.16E-05	2.45E-10	-1.29266038	-1.587254953	0.597032004	1.10E-14
hsa-mir-381	COL3A1	0.005451917	2.52E-10	-0.855032976	-1.733812351	0.596978388	1.11E-14
hsa-mir-431	COL1A1	1.34E-05	2.50E-12	-1.308053172	-1.898043516	0.596958579	1.11E-14
hsa-mir-139	TMEM132C	0.027835805	0.014594719	-0.622880792	-1.465108678	0.596900277	1.12E-14
hsa-mir-758	LINC01638	6.53E-06	0.000226999	-1.320034562	-1.271600798	0.596816453	1.13E-14
hsa-mir-127	COL14A1	1.15E-06	8.41E-07	-1.431965051	-1.689508533	0.596743495	1.14E-14
hsa-mir-431	KCNE4	1.34E-05	6.08E-07	-1.308053172	-1.311612096	0.596703711	1.15E-14
hsa-mir-410	ADAM33	1.84E-06	1.19E-07	-1.707107889	-1.956011761	0.596615313	1.16E-14
hsa-mir-381	MYL3	0.005451917	1.60E-09	-0.855032976	-2.008112231	0.596599686	1.16E-14
hsa-mir-410	HSPA12B	1.84E-06	2.95E-05	-1.707107889	-1.030051562	0.596284845	1.22E-14
hsa-mir-218-1	PEAR1	0.003202765	2.12E-05	-0.717545382	-1.05572814	0.596144208	1.25E-14
hsa-mir-127	SCN2B	1.15E-06	0.00132761	-1.431965051	-1.449102829	0.596086748	1.26E-14
hsa-mir-323a	OLFML1	0.000224759	2.37E-05	-0.926955375	-0.963227709	0.596010957	1.26E-14
hsa-mir-485	RUNX1T1	9.03E-07	4.02E-08	-1.374470906	-1.50806482	0.596020288	1.26E-14
hsa-mir-33a	PHF5A	0.034146686	0.000333881	0.619705583	0.467229135	0.596028379	1.26E-14
hsa-mir-370	CTSK	7.84E-06	3.99E-11	-1.15297826	-1.762389686	0.596041074	1.26E-14
hsa-mir-577	ROPN1	4.17E-08	5.57E-06	2.510206008	2.121332698	0.595801601	1.30E-14
hsa-mir-382	HTRA1	2.02E-06	2.85E-15	-1.388636121	-1.879673293	0.59559223	1.34E-14
hsa-mir-758	THY1	6.53E-06	1.65E-13	-1.320034562	-1.656734934	0.595511036	1.36E-14
hsa-mir-410	PTH1R	1.84E-06	0.000269077	-1.707107889	-1.173625932	0.595342486	1.39E-14
hsa-mir-758	EMILIN1	6.53E-06	0.000817235	-1.320034562	-0.906049782	0.595145305	1.44E-14
hsa-mir-889	DCN	3.86E-05	1.21E-06	-1.360651705	-1.380962365	0.595128094	1.44E-14
hsa-mir-127	HGF	1.15E-06	2.55E-05	-1.431965051	-1.369008574	0.595004108	1.46E-14
hsa-mir-337	SLIT3	3.09E-07	1.20E-08	-1.596027584	-1.54904247	0.594978848	1.47E-14
hsa-mir-487b	AL117190.1	6.89E-05	8.49E-05	-1.245644767	-1.615706644	0.594781987	1.51E-14
hsa-mir-134	SVEP1	3.14E-06	7.90E-06	-1.262305586	-1.479714602	0.594730124	1.52E-14
hsa-mir-323a	COL3A1	0.000224759	2.52E-10	-0.926955375	-1.733812351	0.594671511	1.53E-14
hsa-mir-139	THBD	0.027835805	1.46E-07	-0.622880792	-1.208927667	0.594658631	1.53E-14
hsa-mir-1245a	COL6A3	2.97E-05	1.42E-07	-1.239670316	-1.439089403	0.594485928	1.57E-14
hsa-mir-379	ADAM33	2.16E-05	1.19E-07	-1.29266038	-1.956011761	0.594347919	1.61E-14
hsa-mir-127	CDH11	1.15E-06	5.65E-07	-1.431965051	-1.303798611	0.594317084	1.61E-14
hsa-mir-889	TSHZ3	3.86E-05	2.53E-06	-1.360651705	-1.175585699	0.59425368	1.62E-14
hsa-mir-485	TSHZ3	9.03E-07	2.53E-06	-1.374470906	-1.175585699	0.594259171	1.62E-14
hsa-mir-139	PECAM1	0.027835805	0.003930624	-0.622880792	-0.630060296	0.594122566	1.65E-14
hsa-mir-493	EDNRA	1.41E-05	1.05E-07	-1.122235939	-1.314865727	0.594132943	1.65E-14
hsa-mir-382	PRDM6	2.02E-06	4.42E-09	-1.388636121	-1.571430188	0.593945384	1.69E-14
hsa-mir-127	JAM3	1.15E-06	0.006442999	-1.431965051	-0.736801072	0.593889709	1.71E-14
hsa-mir-139	TNXB	0.027835805	0.037729195	-0.622880792	-0.810321155	0.593746341	1.74E-14
hsa-mir-495	PODN	3.48E-08	1.51E-05	-1.616920911	-1.283516186	0.593732187	1.74E-14
hsa-mir-758	CTSG	6.53E-06	3.36E-07	-1.320034562	-2.249736201	0.593485112	1.81E-14
hsa-mir-139	KANK3	0.027835805	0.007255529	-0.622880792	-0.762657507	0.593391334	1.83E-14
hsa-mir-455	CYP4Z2P	0.002577134	6.01E-33	0.881724932	-6.618232514	-0.59329896	1.86E-14
hsa-mir-758	P4HA3	6.53E-06	9.12E-12	-1.320034562	-1.828708484	0.593267981	1.86E-14
hsa-mir-127	INPP4B	1.15E-06	2.93E-06	-1.431965051	-1.314797882	0.593140409	1.90E-14
hsa-mir-139	CAPN11	0.027835805	0.04024913	-0.622880792	-0.615254652	0.593060441	1.92E-14
hsa-mir-379	PRDM6	2.16E-05	4.42E-09	-1.29266038	-1.571430188	0.593040593	1.92E-14
hsa-mir-127	FGF10	1.15E-06	0.000103016	-1.431965051	-1.76623847	0.592985725	1.94E-14
hsa-mir-708	DACT1	0.041928465	8.87E-07	-0.513395695	-1.302487143	0.592912311	1.96E-14
hsa-mir-379	PCOLCE	2.16E-05	1.25E-05	-1.29266038	-0.940126352	0.592881329	1.96E-14
hsa-mir-18a	KIF18B	0.000719651	0.001054914	0.977939468	0.718476279	0.592792953	1.99E-14
hsa-mir-139	CDH5	0.027835805	0.008757919	-0.622880792	-0.622829967	0.59263997	2.03E-14
hsa-mir-127	COL1A2	1.15E-06	3.40E-11	-1.431965051	-1.726315664	0.592646782	2.03E-14
hsa-mir-409	EDNRA	1.84E-06	1.05E-07	-1.306805184	-1.314865727	0.592567816	2.05E-14
hsa-mir-17	NCAPD2	2.39E-05	0.004677806	1.037775128	0.632694686	0.592549632	2.05E-14
hsa-mir-369	HTRA1	2.36E-05	2.85E-15	-1.182606868	-1.879673293	0.592493302	2.07E-14
hsa-mir-409	CALHM5	1.84E-06	8.23E-08	-1.306805184	-1.200628507	0.592477505	2.07E-14
hsa-mir-409	CDH11	1.84E-06	5.65E-07	-1.306805184	-1.303798611	0.592414761	2.08E-14
hsa-mir-758	KCNJ12	6.53E-06	1.53E-09	-1.320034562	-2.017746298	0.592380765	2.09E-14
hsa-mir-889	BNC2	3.86E-05	1.52E-07	-1.360651705	-1.587470322	0.592243651	2.13E-14
hsa-mir-127	CORO2B	1.15E-06	2.53E-06	-1.431965051	-1.344864637	0.592047818	2.20E-14
hsa-mir-370	KCNE4	7.84E-06	6.08E-07	-1.15297826	-1.311612096	0.591980991	2.22E-14
hsa-mir-379	SSC5D	2.16E-05	1.88E-07	-1.29266038	-1.465922978	0.591943177	2.23E-14
hsa-mir-577	GALNT10	4.17E-08	4.15E-12	2.510206008	-1.218036663	-0.591911916	2.23E-14
hsa-mir-493	COL12A1	1.41E-05	1.47E-08	-1.122235939	-1.673124135	0.591740923	2.29E-14
hsa-mir-139	CD36	0.027835805	0.000101249	-0.622880792	-1.498586844	0.591714212	2.30E-14
hsa-mir-379	THY1	2.16E-05	1.65E-13	-1.29266038	-1.656734934	0.591622052	2.33E-14
hsa-mir-139	ATP1A2	0.027835805	0.019206757	-0.622880792	-1.197440223	0.591355953	2.42E-14
hsa-mir-411	HIC1	0.000455839	2.51E-05	-1.129852974	-1.108455205	0.591358109	2.42E-14
hsa-mir-487b	NDN	6.89E-05	8.08E-07	-1.245644767	-1.448961943	0.59133118	2.42E-14
hsa-mir-337	LINC01638	3.09E-07	0.000226999	-1.596027584	-1.271600798	0.591254272	2.45E-14
hsa-mir-370	PLPP7	7.84E-06	6.46E-08	-1.15297826	-1.431330931	0.591181665	2.47E-14
hsa-mir-127	FBXL7	1.15E-06	8.23E-06	-1.431965051	-1.205950472	0.591112727	2.50E-14
hsa-mir-136	NDN	3.86E-05	8.08E-07	-1.149060336	-1.448961943	0.591100873	2.50E-14
hsa-mir-758	CPA3	6.53E-06	3.88E-09	-1.320034562	-2.305470725	0.591019879	2.53E-14
hsa-mir-127	PLXDC1	1.15E-06	1.11E-11	-1.431965051	-1.545928047	0.59100542	2.53E-14
hsa-mir-577	TMC5	4.17E-08	1.82E-08	2.510206008	-2.699834434	-0.590974827	2.54E-14
hsa-mir-495	LHFPL6	3.48E-08	0.000295007	-1.616920911	-0.78012498	0.590822862	2.59E-14
hsa-mir-493	SRPX2	1.41E-05	2.45E-10	-1.122235939	-1.587254953	0.59077165	2.60E-14
hsa-mir-431	DCN	1.34E-05	1.21E-06	-1.308053172	-1.380962365	0.59077783	2.60E-14
hsa-mir-1245a	CTSK	2.97E-05	3.99E-11	-1.239670316	-1.762389686	0.590789931	2.60E-14
hsa-mir-577	AC130456.2	4.17E-08	2.19E-09	2.510206008	-3.969765544	-0.590680484	2.63E-14
hsa-mir-410	CTSG	1.84E-06	3.36E-07	-1.707107889	-2.249736201	0.59052943	2.69E-14
hsa-mir-382	RUNX1T1	2.02E-06	4.02E-08	-1.388636121	-1.50806482	0.590406159	2.73E-14
hsa-mir-370	HIC1	7.84E-06	2.51E-05	-1.15297826	-1.108455205	0.590407593	2.73E-14
hsa-mir-379	AL117190.1	2.16E-05	8.49E-05	-1.29266038	-1.615706644	0.590423067	2.73E-14
hsa-mir-127	SRPX2	1.15E-06	2.45E-10	-1.431965051	-1.587254953	0.590326932	2.76E-14
hsa-mir-134	CALHM5	3.14E-06	8.23E-08	-1.262305586	-1.200628507	0.590176351	2.82E-14
hsa-mir-432	MEG9	2.02E-06	3.39E-06	-1.500449533	-1.977322679	0.590100807	2.85E-14
hsa-mir-485	COL1A1	9.03E-07	2.50E-12	-1.374470906	-1.898043516	0.590031809	2.88E-14
hsa-mir-17	ZNF232	2.39E-05	0.000120299	1.037775128	0.737766473	0.589944413	2.91E-14
hsa-mir-218-2	FLRT2	0.00406237	2.42E-10	-0.718181248	-2.14742523	0.589945675	2.91E-14
hsa-mir-379	PDPN	2.16E-05	1.76E-05	-1.29266038	-1.119601326	0.589946968	2.91E-14
hsa-mir-409	HSPA12B	1.84E-06	2.95E-05	-1.306805184	-1.030051562	0.589827128	2.96E-14
hsa-mir-337	COL1A1	3.09E-07	2.50E-12	-1.596027584	-1.898043516	0.589768141	2.98E-14
hsa-mir-431	PDGFRB	1.34E-05	1.67E-09	-1.308053172	-1.426173199	0.589733425	2.99E-14
hsa-mir-218-2	OGN	0.00406237	0.000191224	-0.718181248	-1.783872738	0.589666357	3.01E-14
hsa-mir-409	JAM3	1.84E-06	0.006442999	-1.306805184	-0.736801072	0.589669754	3.01E-14
hsa-mir-127	TGFB3	1.15E-06	1.37E-09	-1.431965051	-1.48396579	0.589671869	3.01E-14
hsa-mir-455	MLPH	0.002577134	7.64E-08	0.881724932	-1.846093363	-0.589567746	3.05E-14
hsa-mir-410	CNRIP1	1.84E-06	1.05E-08	-1.707107889	-1.173371818	0.58957247	3.05E-14
hsa-mir-370	SRPX2	7.84E-06	2.45E-10	-1.15297826	-1.587254953	0.589422434	3.11E-14
hsa-mir-431	AL117190.1	1.34E-05	8.49E-05	-1.308053172	-1.615706644	0.589361247	3.14E-14
hsa-mir-127	PRDM8	1.15E-06	0.016133557	-1.431965051	-0.627649355	0.589333279	3.14E-14
hsa-mir-127	TCEAL7	1.15E-06	0.022109561	-1.431965051	-0.766291445	0.589312056	3.15E-14
hsa-mir-758	TENM3	6.53E-06	3.62E-06	-1.320034562	-1.749313003	0.589285972	3.16E-14
hsa-mir-381	SERPINF1	0.005451917	8.17E-05	-0.855032976	-0.929464938	0.589176624	3.21E-14
hsa-mir-431	SLIT3	1.34E-05	1.20E-08	-1.308053172	-1.54904247	0.589165325	3.21E-14
hsa-mir-218-2	PEAR1	0.00406237	2.12E-05	-0.718181248	-1.05572814	0.58909141	3.24E-14
hsa-mir-655	MEG3	0.002130211	1.04E-10	-0.984626495	-2.222192134	0.589062767	3.25E-14
hsa-mir-758	COL5A2	6.53E-06	2.47E-10	-1.320034562	-1.54674842	0.588973588	3.29E-14
hsa-mir-127	NEGR1	1.15E-06	0.000960576	-1.431965051	-1.113331722	0.588929561	3.31E-14
hsa-mir-379	DNM3OS	2.16E-05	0.004033425	-1.29266038	-1.218304964	0.588854145	3.34E-14
hsa-mir-758	MRGPRF	6.53E-06	6.41E-05	-1.320034562	-1.062987922	0.588833153	3.34E-14
hsa-mir-139	ABCA6	0.027835805	1.44E-05	-0.622880792	-1.316171085	0.588842525	3.34E-14
hsa-mir-409	LDB2	1.84E-06	4.61E-06	-1.306805184	-1.072006305	0.588800674	3.36E-14
hsa-mir-379	TGFB3	2.16E-05	1.37E-09	-1.29266038	-1.48396579	0.588700731	3.40E-14
hsa-mir-708	COL1A1	0.041928465	2.50E-12	-0.513395695	-1.898043516	0.588590514	3.46E-14
hsa-mir-370	POSTN	7.84E-06	6.78E-08	-1.15297826	-1.537842331	0.588571026	3.46E-14
hsa-mir-889	PCOLCE	3.86E-05	1.25E-05	-1.360651705	-0.940126352	0.588406803	3.55E-14
hsa-mir-495	PEAR1	3.48E-08	2.12E-05	-1.616920911	-1.05572814	0.588355006	3.56E-14
hsa-mir-758	JAM3	6.53E-06	0.006442999	-1.320034562	-0.736801072	0.588357848	3.56E-14
hsa-mir-411	DCN	0.000455839	1.21E-06	-1.129852974	-1.380962365	0.58831727	3.58E-14
hsa-mir-127	RFX8	1.15E-06	1.54E-10	-1.431965051	-1.635892559	0.588296066	3.59E-14
hsa-mir-127	PTH1R	1.15E-06	0.000269077	-1.431965051	-1.173625932	0.588254993	3.59E-14
hsa-mir-370	CRISPLD2	7.84E-06	7.41E-09	-1.15297826	-1.301340986	0.588255043	3.59E-14
hsa-mir-370	FAP	7.84E-06	6.38E-07	-1.15297826	-1.306139941	0.588273003	3.59E-14
hsa-mir-410	HIC1	1.84E-06	2.51E-05	-1.707107889	-1.108455205	0.588213844	3.61E-14
hsa-mir-134	FAM198B	3.14E-06	7.54E-06	-1.262305586	-1.133589818	0.588163115	3.63E-14
hsa-mir-379	MFAP4	2.16E-05	9.56E-05	-1.29266038	-1.383939154	0.588099595	3.67E-14
hsa-mir-379	TBX15	2.16E-05	0.041317542	-1.29266038	-0.690762173	0.587986116	3.73E-14
hsa-mir-432	NDN	2.02E-06	8.08E-07	-1.500449533	-1.448961943	0.587975223	3.73E-14
hsa-mir-379	LINC01116	2.16E-05	5.20E-11	-1.29266038	-2.000928787	0.587876124	3.78E-14
hsa-mir-299	TSHZ3	0.002631139	2.53E-06	-1.021795918	-1.175585699	0.58784353	3.79E-14
hsa-mir-485	COL1A2	9.03E-07	3.40E-11	-1.374470906	-1.726315664	0.587779142	3.82E-14
hsa-mir-379	COL14A1	2.16E-05	8.41E-07	-1.29266038	-1.689508533	0.587787153	3.82E-14
hsa-mir-369	SSC5D	2.36E-05	1.88E-07	-1.182606868	-1.465922978	0.58773458	3.84E-14
hsa-mir-493	GLT8D2	1.41E-05	2.17E-10	-1.122235939	-1.368271407	0.587678885	3.87E-14
hsa-mir-370	PTH1R	7.84E-06	0.000269077	-1.15297826	-1.173625932	0.587653511	3.88E-14
hsa-mir-379	P4HA3	2.16E-05	9.12E-12	-1.29266038	-1.828708484	0.587601946	3.90E-14
hsa-mir-431	COL5A1	1.34E-05	3.00E-13	-1.308053172	-1.771058682	0.587474748	3.97E-14
hsa-mir-409	OGN	1.84E-06	0.000191224	-1.306805184	-1.783872738	0.587477471	3.97E-14
hsa-mir-654	NDN	6.47E-06	8.08E-07	-1.349821248	-1.448961943	0.587334823	4.05E-14
hsa-mir-134	FBN1	3.14E-06	4.50E-09	-1.262305586	-1.544567713	0.587313089	4.06E-14
hsa-mir-409	VCAN	1.84E-06	1.42E-10	-1.306805184	-1.609413854	0.587293653	4.06E-14
hsa-mir-370	COL14A1	7.84E-06	8.41E-07	-1.15297826	-1.689508533	0.587263997	4.08E-14
hsa-mir-370	AL117190.1	7.84E-06	8.49E-05	-1.15297826	-1.615706644	0.587214507	4.10E-14
hsa-mir-758	KCNE4	6.53E-06	6.08E-07	-1.320034562	-1.311612096	0.587201228	4.11E-14
hsa-mir-455	TAF4B	0.002577134	7.95E-06	0.881724932	1.00419299	0.587186572	4.11E-14
hsa-mir-431	LRP1	1.34E-05	1.30E-10	-1.308053172	-1.416315186	0.58704101	4.20E-14
hsa-mir-139	TEK	0.027835805	0.002863441	-0.622880792	-0.840121538	0.587022563	4.20E-14
hsa-mir-409	THY1	1.84E-06	1.65E-13	-1.306805184	-1.656734934	0.586919333	4.26E-14
hsa-mir-487b	CNRIP1	6.89E-05	1.05E-08	-1.245644767	-1.173371818	0.586861195	4.30E-14
hsa-mir-381	AL117190.1	0.005451917	8.49E-05	-0.855032976	-1.615706644	0.586842044	4.30E-14
hsa-mir-431	LRRN4CL	1.34E-05	4.49E-07	-1.308053172	-1.714063374	0.586848437	4.30E-14
hsa-mir-758	MAGI2-AS3	6.53E-06	0.008156147	-1.320034562	-0.711731525	0.58679663	4.32E-14
hsa-mir-758	F13A1	6.53E-06	3.07E-10	-1.320034562	-2.034627659	0.5866511	4.41E-14
hsa-mir-370	PDPN	7.84E-06	1.76E-05	-1.15297826	-1.119601326	0.586658131	4.41E-14
hsa-mir-409	HGF	1.84E-06	2.55E-05	-1.306805184	-1.369008574	0.58661845	4.42E-14
hsa-mir-432	PTH1R	2.02E-06	0.000269077	-1.500449533	-1.173625932	0.58657224	4.45E-14
hsa-mir-382	VSTM4	2.02E-06	9.84E-08	-1.388636121	-1.330836444	0.586511312	4.49E-14
hsa-mir-370	GLT8D2	7.84E-06	2.17E-10	-1.15297826	-1.368271407	0.586445502	4.52E-14
hsa-mir-758	FBN1	6.53E-06	4.50E-09	-1.320034562	-1.544567713	0.586368262	4.57E-14
hsa-mir-889	PDGFRB	3.86E-05	1.67E-09	-1.360651705	-1.426173199	0.58625516	4.64E-14
hsa-mir-495	ADAM12	3.48E-08	1.47E-07	-1.616920911	-1.425205784	0.586257312	4.64E-14
hsa-mir-495	COL14A1	3.48E-08	8.41E-07	-1.616920911	-1.689508533	0.586218284	4.66E-14
hsa-mir-379	C1QTNF6	2.16E-05	2.28E-11	-1.29266038	-1.546875989	0.586195011	4.67E-14
hsa-mir-127	ADAM33	1.15E-06	1.19E-07	-1.431965051	-1.956011761	0.586128627	4.71E-14
hsa-mir-369	RUNX1T1	2.36E-05	4.02E-08	-1.182606868	-1.50806482	0.586119319	4.71E-14
hsa-mir-337	LUM	3.09E-07	3.78E-06	-1.596027584	-1.223205227	0.586090212	4.73E-14
hsa-mir-431	CHRD	1.34E-05	4.83E-05	-1.308053172	-1.110756463	0.586005037	4.78E-14
hsa-mir-139	CLEC14A	0.027835805	0.001288208	-0.622880792	-0.751244624	0.585919126	4.84E-14
hsa-mir-411	SERPINF1	0.000455839	8.17E-05	-1.129852974	-0.929464938	0.585826963	4.90E-14
hsa-mir-495	LUM	3.48E-08	3.78E-06	-1.616920911	-1.223205227	0.585792162	4.92E-14
hsa-mir-382	MMP2	2.02E-06	1.60E-11	-1.388636121	-1.651663037	0.585709868	4.98E-14
hsa-mir-889	AL117190.1	3.86E-05	8.49E-05	-1.360651705	-1.615706644	0.585685898	4.99E-14
hsa-mir-139	CLDN5	0.027835805	9.31E-06	-0.622880792	-1.576208494	0.585570503	5.07E-14
hsa-mir-370	AC005291.1	7.84E-06	0.000657658	-1.15297826	-1.244354478	0.585375054	5.21E-14
hsa-mir-495	MMP2	3.48E-08	1.60E-11	-1.616920911	-1.651663037	0.585376917	5.21E-14
hsa-mir-382	SRPX2	2.02E-06	2.45E-10	-1.388636121	-1.587254953	0.585311742	5.26E-14
hsa-mir-409	TGFB3	1.84E-06	1.37E-09	-1.306805184	-1.48396579	0.585157056	5.38E-14
hsa-mir-20a	ILF3	0.003230571	0.014552514	0.794152692	0.300972254	0.585133937	5.39E-14
hsa-mir-577	SLC7A13	4.17E-08	4.77E-05	2.510206008	-2.71865502	-0.585108601	5.40E-14
hsa-mir-487b	RUNX1T1	6.89E-05	4.02E-08	-1.245644767	-1.50806482	0.585078356	5.42E-14
hsa-mir-708	TSHZ3	0.041928465	2.53E-06	-0.513395695	-1.175585699	0.584953664	5.52E-14
hsa-mir-382	FBN1	2.02E-06	4.50E-09	-1.388636121	-1.544567713	0.584854302	5.59E-14
hsa-mir-381	ADAM33	0.005451917	1.19E-07	-0.855032976	-1.956011761	0.584838289	5.60E-14
hsa-mir-379	FAM198B	2.16E-05	7.54E-06	-1.29266038	-1.133589818	0.58480776	5.62E-14
hsa-mir-299	PCDH7	0.002631139	2.85E-12	-1.021795918	-2.145657264	0.584659002	5.74E-14
hsa-mir-139	SELP	0.027835805	0.033257788	-0.622880792	-0.944384497	0.584621465	5.77E-14
hsa-mir-758	COL14A1	6.53E-06	8.41E-07	-1.320034562	-1.689508533	0.584568376	5.81E-14
hsa-mir-493	PRKG1	1.41E-05	5.31E-07	-1.122235939	-1.216708189	0.584430752	5.92E-14
hsa-mir-431	CTSG	1.34E-05	3.36E-07	-1.308053172	-2.249736201	0.584241578	6.09E-14
hsa-mir-18a	AURKB	0.000719651	0.011123623	0.977939468	0.614741791	0.584126113	6.19E-14
hsa-mir-18a	PIMREG	0.000719651	0.006041892	0.977939468	0.682895576	0.584065031	6.24E-14
hsa-mir-299	BNC2	0.002631139	1.52E-07	-1.021795918	-1.587470322	0.58404762	6.25E-14
hsa-mir-134	ENSG00000261295	3.14E-06	8.61E-09	-1.262305586	-1.67678565	0.58403811	6.25E-14
hsa-mir-758	INPP4B	6.53E-06	2.93E-06	-1.320034562	-1.314797882	0.583959241	6.32E-14
hsa-mir-495	EBF1	3.48E-08	0.000157617	-1.616920911	-1.149783006	0.583924742	6.33E-14
hsa-mir-409	AKAP12	1.84E-06	0.000296957	-1.306805184	-1.117150763	0.583932124	6.33E-14
hsa-mir-495	MRGPRF	3.48E-08	6.41E-05	-1.616920911	-1.062987922	0.583896757	6.35E-14
hsa-mir-379	FBXL7	2.16E-05	8.23E-06	-1.29266038	-1.205950472	0.583852866	6.39E-14
hsa-mir-493	CDH11	1.41E-05	5.65E-07	-1.122235939	-1.303798611	0.583831772	6.40E-14
hsa-mir-758	AC005291.1	6.53E-06	0.000657658	-1.320034562	-1.244354478	0.583714199	6.51E-14
hsa-mir-17	GALNT10	2.39E-05	4.15E-12	1.037775128	-1.218036663	-0.583663914	6.55E-14
hsa-mir-337	SCN2B	3.09E-07	0.00132761	-1.596027584	-1.449102829	0.583639878	6.56E-14
hsa-mir-758	IGF1	6.53E-06	1.55E-05	-1.320034562	-1.530541586	0.583615248	6.58E-14
hsa-mir-493	TBX15	1.41E-05	0.041317542	-1.122235939	-0.690762173	0.583579151	6.61E-14
hsa-mir-154	NDN	6.93E-07	8.08E-07	-1.292512848	-1.448961943	0.583490544	6.68E-14
hsa-mir-127	HIC1	1.15E-06	2.51E-05	-1.431965051	-1.108455205	0.583496289	6.68E-14
hsa-mir-337	VSTM4	3.09E-07	9.84E-08	-1.596027584	-1.330836444	0.583422537	6.74E-14
hsa-mir-758	ZEB1	6.53E-06	1.87E-06	-1.320034562	-1.168530417	0.583337661	6.82E-14
hsa-mir-370	THY1	7.84E-06	1.65E-13	-1.15297826	-1.656734934	0.583277399	6.87E-14
hsa-mir-127	F13A1	1.15E-06	3.07E-10	-1.431965051	-2.034627659	0.583250062	6.89E-14
hsa-mir-127	GLT8D2	1.15E-06	2.17E-10	-1.431965051	-1.368271407	0.583226963	6.91E-14
hsa-mir-758	EBF1	6.53E-06	0.000157617	-1.320034562	-1.149783006	0.583204636	6.92E-14
hsa-mir-370	COL5A2	7.84E-06	2.47E-10	-1.15297826	-1.54674842	0.583191643	6.93E-14
hsa-mir-432	HIC1	2.02E-06	2.51E-05	-1.500449533	-1.108455205	0.583153172	6.96E-14
hsa-mir-218-1	OGN	0.003202765	0.000191224	-0.717545382	-1.783872738	0.58311039	7.00E-14
hsa-mir-379	RFX8	2.16E-05	1.54E-10	-1.29266038	-1.635892559	0.583079012	7.01E-14
hsa-mir-136	LUM	3.86E-05	3.78E-06	-1.149060336	-1.223205227	0.583082726	7.01E-14
hsa-mir-154	COL3A1	6.93E-07	2.52E-10	-1.292512848	-1.733812351	0.58306705	7.02E-14
hsa-mir-432	CNRIP1	2.02E-06	1.05E-08	-1.500449533	-1.173371818	0.582923741	7.16E-14
hsa-mir-382	TGFB3	2.02E-06	1.37E-09	-1.388636121	-1.48396579	0.582854579	7.23E-14
hsa-mir-431	SFRP4	1.34E-05	4.07E-06	-1.308053172	-1.562520821	0.582800842	7.28E-14
hsa-mir-431	COL1A2	1.34E-05	3.40E-11	-1.308053172	-1.726315664	0.582770453	7.29E-14
hsa-mir-381	EBF1	0.005451917	0.000157617	-0.855032976	-1.149783006	0.582772748	7.29E-14
hsa-mir-337	CCDC80	3.09E-07	3.44E-05	-1.596027584	-1.1625827	0.582744204	7.30E-14
hsa-mir-493	KCNE4	1.41E-05	6.08E-07	-1.122235939	-1.311612096	0.582750587	7.30E-14
hsa-mir-495	SPARC	3.48E-08	2.43E-07	-1.616920911	-1.144024364	0.582759899	7.30E-14
hsa-mir-382	PTH1R	2.02E-06	0.000269077	-1.388636121	-1.173625932	0.582731824	7.30E-14
hsa-mir-431	COL3A1	1.34E-05	2.52E-10	-1.308053172	-1.733812351	0.582681136	7.35E-14
hsa-mir-376c	RUNX1T1	0.005451917	4.02E-08	-0.868615752	-1.50806482	0.582568204	7.47E-14
hsa-mir-337	ZCCHC24	3.09E-07	1.80E-10	-1.596027584	-1.328987894	0.582536251	7.49E-14
hsa-mir-432	TGFB3	2.02E-06	1.37E-09	-1.500449533	-1.48396579	0.582525155	7.50E-14
hsa-mir-431	IGFBP4	1.34E-05	7.37E-05	-1.308053172	-1.031969044	0.582296318	7.75E-14
hsa-mir-889	EBF1	3.86E-05	0.000157617	-1.360651705	-1.149783006	0.582221632	7.83E-14
hsa-mir-196b	HOXA4	8.15E-07	0.006889356	-1.744124328	-1.039802226	0.582068906	8.00E-14
hsa-mir-431	LRRC17	1.34E-05	3.67E-13	-1.308053172	-2.400661529	0.582007195	8.07E-14
hsa-mir-431	CCDC80	1.34E-05	3.44E-05	-1.308053172	-1.1625827	0.581996001	8.07E-14
hsa-mir-493	AEBP1	1.41E-05	7.23E-07	-1.122235939	-1.254082706	0.581961971	8.11E-14
hsa-mir-431	PLA2G5	1.34E-05	0.000367447	-1.308053172	-1.110588571	0.58194442	8.12E-14
hsa-mir-493	CRISPLD2	1.41E-05	7.41E-09	-1.122235939	-1.301340986	0.58190271	8.16E-14
hsa-mir-134	COL5A2	3.14E-06	2.47E-10	-1.262305586	-1.54674842	0.581871546	8.19E-14
hsa-mir-708	WNT2	0.041928465	0.000418	-0.513395695	-1.012976896	0.581780259	8.28E-14
hsa-mir-758	SSC5D	6.53E-06	1.88E-07	-1.320034562	-1.465922978	0.581786541	8.28E-14
hsa-mir-218-1	LDB2	0.003202765	4.61E-06	-0.717545382	-1.072006305	0.581738629	8.32E-14
hsa-mir-370	SVEP1	7.84E-06	7.90E-06	-1.15297826	-1.479714602	0.581691553	8.37E-14
hsa-mir-577	BLVRA	4.17E-08	0.019787139	2.510206008	-0.466374377	-0.581665232	8.39E-14
hsa-mir-382	FBXL7	2.02E-06	8.23E-06	-1.388636121	-1.205950472	0.581654043	8.40E-14
hsa-mir-934	RASGEF1C	0.003037828	2.01E-06	1.491826776	2.159602988	0.581562995	8.51E-14
hsa-mir-381	RUNX1T1	0.005451917	4.02E-08	-0.855032976	-1.50806482	0.581541362	8.52E-14
hsa-mir-379	AC005291.1	2.16E-05	0.000657658	-1.29266038	-1.244354478	0.581473159	8.60E-14
hsa-mir-409	SRPX2	1.84E-06	2.45E-10	-1.306805184	-1.587254953	0.581435126	8.64E-14
hsa-mir-379	INPP4B	2.16E-05	2.93E-06	-1.29266038	-1.314797882	0.581398298	8.68E-14
hsa-mir-18a	SFPQ	0.000719651	0.015588068	0.977939468	0.234555673	0.581258976	8.85E-14
hsa-mir-409	MEG9	1.84E-06	3.39E-06	-1.306805184	-1.977322679	0.581212397	8.90E-14
hsa-mir-379	ZEB1	2.16E-05	1.87E-06	-1.29266038	-1.168530417	0.581141974	8.99E-14
hsa-mir-299	PTH1R	0.002631139	0.000269077	-1.021795918	-1.173625932	0.581124004	8.99E-14
hsa-mir-485	SPARC	9.03E-07	2.43E-07	-1.374470906	-1.144024364	0.581125597	8.99E-14
hsa-mir-382	COL14A1	2.02E-06	8.41E-07	-1.388636121	-1.689508533	0.580941026	9.23E-14
hsa-mir-127	PRKG1	1.15E-06	5.31E-07	-1.431965051	-1.216708189	0.580918733	9.25E-14
hsa-mir-409	SSC5D	1.84E-06	1.88E-07	-1.306805184	-1.465922978	0.580861756	9.32E-14
hsa-mir-381	ZNF423	0.005451917	1.25E-07	-0.855032976	-1.463994155	0.580751047	9.46E-14
hsa-mir-495	SRPX2	3.48E-08	2.45E-10	-1.616920911	-1.587254953	0.580756787	9.46E-14
hsa-mir-127	EMX2OS	1.15E-06	0.00719282	-1.431965051	-0.996404135	0.58073356	9.47E-14
hsa-mir-495	CTSK	3.48E-08	3.99E-11	-1.616920911	-1.762389686	0.580629946	9.61E-14
hsa-mir-431	COL6A3	1.34E-05	1.42E-07	-1.308053172	-1.439089403	0.580578423	9.67E-14
hsa-mir-18a	AUNIP	0.000719651	0.012360989	0.977939468	0.562637411	0.580543182	9.71E-14
hsa-mir-382	OLFML1	2.02E-06	2.37E-05	-1.388636121	-0.963227709	0.580485873	9.77E-14
hsa-mir-410	MYL3	1.84E-06	1.60E-09	-1.707107889	-2.008112231	0.580489446	9.77E-14
hsa-mir-654	RUNX1T1	6.47E-06	4.02E-08	-1.349821248	-1.50806482	0.580438903	9.83E-14
hsa-mir-136	COL3A1	3.86E-05	2.52E-10	-1.149060336	-1.733812351	0.580331558	9.98E-14
hsa-mir-379	FBN1	2.16E-05	4.50E-09	-1.29266038	-1.544567713	0.580285094	1.00E-13
hsa-mir-889	CHRD	3.86E-05	4.83E-05	-1.360651705	-1.110756463	0.580171977	1.02E-13
hsa-mir-889	VSTM4	3.86E-05	9.84E-08	-1.360651705	-1.330836444	0.580130484	1.02E-13
hsa-mir-134	SERPINF1	3.14E-06	8.17E-05	-1.262305586	-0.929464938	0.580109107	1.03E-13
hsa-mir-382	COL5A2	2.02E-06	2.47E-10	-1.388636121	-1.54674842	0.580065211	1.03E-13
hsa-mir-127	NTM	1.15E-06	4.33E-05	-1.431965051	-1.163334808	0.5800709	1.03E-13
hsa-mir-410	MEG9	1.84E-06	3.39E-06	-1.707107889	-1.977322679	0.580003645	1.04E-13
hsa-mir-3170	FARP1	0.014902613	0.04702015	0.819174247	0.512733464	0.580009793	1.04E-13
hsa-mir-337	EBF1	3.09E-07	0.000157617	-1.596027584	-1.149783006	0.579933804	1.05E-13
hsa-mir-411	AL117190.1	0.000455839	8.49E-05	-1.129852974	-1.615706644	0.579938862	1.05E-13
hsa-mir-379	CORO2B	2.16E-05	2.53E-06	-1.29266038	-1.344864637	0.579946529	1.05E-13
hsa-mir-218-2	LDB2	0.00406237	4.61E-06	-0.718181248	-1.072006305	0.579896546	1.05E-13
hsa-mir-654	PDGFRB	6.47E-06	1.67E-09	-1.349821248	-1.426173199	0.579856357	1.06E-13
hsa-mir-370	CFH	7.84E-06	5.22E-07	-1.15297826	-1.157918784	0.579820173	1.06E-13
hsa-mir-889	ADAM33	3.86E-05	1.19E-07	-1.360651705	-1.956011761	0.579782365	1.06E-13
hsa-mir-758	CHRD	6.53E-06	4.83E-05	-1.320034562	-1.110756463	0.579668186	1.08E-13
hsa-mir-139	TUSC5	0.027835805	0.03981409	-0.622880792	-1.36151983	0.579639061	1.09E-13
hsa-mir-127	SEMA5A	1.15E-06	3.42E-05	-1.431965051	-1.205796837	0.579524439	1.10E-13
hsa-mir-493	LINC01116	1.41E-05	5.20E-11	-1.122235939	-2.000928787	0.579505024	1.11E-13
hsa-mir-493	PODN	1.41E-05	1.51E-05	-1.122235939	-1.283516186	0.579476346	1.11E-13
hsa-mir-708	COL6A3	0.041928465	1.42E-07	-0.513395695	-1.439089403	0.579449172	1.11E-13
hsa-mir-495	PLXDC1	3.48E-08	1.11E-11	-1.616920911	-1.545928047	0.579274691	1.14E-13
hsa-mir-382	AL117190.1	2.02E-06	8.49E-05	-1.388636121	-1.615706644	0.57923854	1.15E-13
hsa-mir-139	ADH1B	0.027835805	0.009287881	-0.622880792	-1.688495397	0.579108303	1.17E-13
hsa-mir-127	C3orf80	1.15E-06	0.000368645	-1.431965051	-0.944877586	0.579114244	1.17E-13
hsa-mir-758	DACT1	6.53E-06	8.87E-07	-1.320034562	-1.302487143	0.579077942	1.17E-13
hsa-mir-17	TFDP1	2.39E-05	0.004685644	1.037775128	0.6798949	0.579068937	1.17E-13
hsa-mir-337	SERPINF1	3.09E-07	8.17E-05	-1.596027584	-0.929464938	0.579033965	1.17E-13
hsa-mir-134	FILIP1L	3.14E-06	1.16E-06	-1.262305586	-1.13807599	0.578993432	1.18E-13
hsa-mir-495	CD248	3.48E-08	9.06E-05	-1.616920911	-0.914597507	0.578980023	1.18E-13
hsa-mir-577	TGFB3	4.17E-08	1.37E-09	2.510206008	-1.48396579	-0.57890376	1.19E-13
hsa-mir-493	ZNF423	1.41E-05	1.25E-07	-1.122235939	-1.463994155	0.578827573	1.21E-13
hsa-mir-18a	SKA1	0.000719651	0.00056624	0.977939468	0.782180874	0.578712031	1.23E-13
hsa-mir-379	LHFPL6	2.16E-05	0.000295007	-1.29266038	-0.78012498	0.578544138	1.26E-13
hsa-mir-379	AC007750.1	2.16E-05	1.03E-08	-1.29266038	-1.709735455	0.578341964	1.29E-13
hsa-mir-411	CTSK	0.000455839	3.99E-11	-1.129852974	-1.762389686	0.578310143	1.30E-13
hsa-mir-382	TBX15	2.02E-06	0.041317542	-1.388636121	-0.690762173	0.578298977	1.30E-13
hsa-mir-17	TEX30	2.39E-05	0.00014033	1.037775128	0.830135329	0.578110231	1.33E-13
hsa-mir-493	SFRP2	1.41E-05	8.25E-06	-1.122235939	-1.357593644	0.578083378	1.34E-13
hsa-mir-495	KCNE4	3.48E-08	6.08E-07	-1.616920911	-1.311612096	0.578063621	1.34E-13
hsa-mir-409	PRKG1	1.84E-06	5.31E-07	-1.306805184	-1.216708189	0.578036336	1.34E-13
hsa-mir-370	MEG9	7.84E-06	3.39E-06	-1.15297826	-1.977322679	0.577969298	1.36E-13
hsa-mir-381	ABLIM3	0.005451917	0.004942494	-0.855032976	-0.950185779	0.577958856	1.36E-13
hsa-mir-485	OLFML1	9.03E-07	2.37E-05	-1.374470906	-0.963227709	0.577927451	1.36E-13
hsa-mir-493	TGFB3	1.41E-05	1.37E-09	-1.122235939	-1.48396579	0.577839433	1.38E-13
hsa-mir-1245a	C1QTNF6	2.97E-05	2.28E-11	-1.239670316	-1.546875989	0.577809684	1.38E-13
hsa-mir-758	PDPN	6.53E-06	1.76E-05	-1.320034562	-1.119601326	0.577720051	1.39E-13
hsa-mir-370	PCDH7	7.84E-06	2.85E-12	-1.15297826	-2.145657264	0.577723378	1.39E-13
hsa-mir-337	F13A1	3.09E-07	3.07E-10	-1.596027584	-2.034627659	0.577725644	1.39E-13
hsa-mir-410	HTRA1	1.84E-06	2.85E-15	-1.707107889	-1.879673293	0.577737881	1.39E-13
hsa-mir-1245a	TENM3	2.97E-05	3.62E-06	-1.239670316	-1.749313003	0.577628123	1.41E-13
hsa-mir-337	COL1A2	3.09E-07	3.40E-11	-1.596027584	-1.726315664	0.577633767	1.41E-13
hsa-mir-369	COL1A1	2.36E-05	2.50E-12	-1.182606868	-1.898043516	0.57758666	1.42E-13
hsa-mir-382	MFAP4	2.02E-06	9.56E-05	-1.388636121	-1.383939154	0.577536222	1.43E-13
hsa-mir-493	CHSY3	1.41E-05	8.61E-09	-1.122235939	-1.267385962	0.577516309	1.43E-13
hsa-mir-495	HIC1	3.48E-08	2.51E-05	-1.616920911	-1.108455205	0.577450046	1.44E-13
hsa-mir-381	OGN	0.005451917	0.000191224	-0.855032976	-1.783872738	0.577343552	1.46E-13
hsa-mir-409	CFH	1.84E-06	5.22E-07	-1.306805184	-1.157918784	0.577322557	1.47E-13
hsa-mir-382	CCDC80	2.02E-06	3.44E-05	-1.388636121	-1.1625827	0.57727798	1.47E-13
hsa-mir-495	HSPA12B	3.48E-08	2.95E-05	-1.616920911	-1.030051562	0.57723407	1.48E-13
hsa-mir-127	MYH1	1.15E-06	1.99E-08	-1.431965051	-2.318551757	0.577182503	1.49E-13
hsa-mir-337	FGF10	3.09E-07	0.000103016	-1.596027584	-1.76623847	0.577183402	1.49E-13
hsa-mir-1245a	LUM	2.97E-05	3.78E-06	-1.239670316	-1.223205227	0.577111514	1.50E-13
hsa-mir-379	FLRT2	2.16E-05	2.42E-10	-1.29266038	-2.14742523	0.577118172	1.50E-13
hsa-mir-379	HDC	2.16E-05	2.88E-08	-1.29266038	-2.074032591	0.577121621	1.50E-13
hsa-mir-379	PLXDC1	2.16E-05	1.11E-11	-1.29266038	-1.545928047	0.577034115	1.52E-13
hsa-mir-411	RUNX1T1	0.000455839	4.02E-08	-1.129852974	-1.50806482	0.576996468	1.52E-13
hsa-mir-337	FBN1	3.09E-07	4.50E-09	-1.596027584	-1.544567713	0.576964926	1.53E-13
hsa-mir-370	GALNT10	7.84E-06	4.15E-12	-1.15297826	-1.218036663	0.576937868	1.53E-13
hsa-mir-127	LDB2	1.15E-06	4.61E-06	-1.431965051	-1.072006305	0.576898517	1.54E-13
hsa-mir-17	HNMT	2.39E-05	8.06E-05	1.037775128	-0.675362613	-0.576885636	1.54E-13
hsa-mir-493	VCAN	1.41E-05	1.42E-10	-1.122235939	-1.609413854	0.576862173	1.55E-13
hsa-mir-409	P4HA3	1.84E-06	9.12E-12	-1.306805184	-1.828708484	0.576846867	1.55E-13
hsa-mir-323a	TSHZ3	0.000224759	2.53E-06	-0.926955375	-1.175585699	0.576804629	1.56E-13
hsa-mir-376c	MEG3	0.005451917	1.04E-10	-0.868615752	-2.222192134	0.576749309	1.57E-13
hsa-mir-154	FAM198B	6.93E-07	7.54E-06	-1.292512848	-1.133589818	0.576720343	1.57E-13
hsa-mir-485	MYL3	9.03E-07	1.60E-09	-1.374470906	-2.008112231	0.576676291	1.58E-13
hsa-mir-337	FAP	3.09E-07	6.38E-07	-1.596027584	-1.306139941	0.576622571	1.59E-13
hsa-mir-495	OGN	3.48E-08	0.000191224	-1.616920911	-1.783872738	0.576614954	1.59E-13
hsa-mir-410	NDN	1.84E-06	8.08E-07	-1.707107889	-1.448961943	0.576590017	1.60E-13
hsa-mir-431	LINC02407	1.34E-05	4.14E-08	-1.308053172	-2.024526282	0.576515018	1.61E-13
hsa-mir-370	P4HA3	7.84E-06	9.12E-12	-1.15297826	-1.828708484	0.5764504	1.63E-13
hsa-mir-337	SSC5D	3.09E-07	1.88E-07	-1.596027584	-1.465922978	0.576415039	1.63E-13
hsa-mir-432	LINC02126	2.02E-06	4.06E-08	-1.500449533	-2.211852365	0.576401484	1.64E-13
hsa-mir-1245a	PCOLCE	2.97E-05	1.25E-05	-1.239670316	-0.940126352	0.576362843	1.64E-13
hsa-mir-323a	TENM3	0.000224759	3.62E-06	-0.926955375	-1.749313003	0.576369481	1.64E-13
hsa-mir-370	LINC01116	7.84E-06	5.20E-11	-1.15297826	-2.000928787	0.576348445	1.64E-13
hsa-mir-493	PLXDC1	1.41E-05	1.11E-11	-1.122235939	-1.545928047	0.576339995	1.64E-13
hsa-mir-495	SVEP1	3.48E-08	7.90E-06	-1.616920911	-1.479714602	0.576291757	1.65E-13
hsa-mir-432	TSHZ3	2.02E-06	2.53E-06	-1.500449533	-1.175585699	0.576277798	1.65E-13
hsa-mir-382	COL1A1	2.02E-06	2.50E-12	-1.388636121	-1.898043516	0.576261601	1.66E-13
hsa-mir-139	USHBP1	0.027835805	0.013007272	-0.622880792	-0.626784509	0.576262453	1.66E-13
hsa-mir-127	KCNE4	1.15E-06	6.08E-07	-1.431965051	-1.311612096	0.576209722	1.67E-13
hsa-mir-370	FBN1	7.84E-06	4.50E-09	-1.15297826	-1.544567713	0.576109468	1.69E-13
hsa-mir-125b-2	KIFC1	0.002528094	0.002449639	-0.744388063	0.641352778	-0.576071167	1.70E-13
hsa-mir-370	OGN	7.84E-06	0.000191224	-1.15297826	-1.783872738	0.576024697	1.71E-13
hsa-mir-654	COL3A1	6.47E-06	2.52E-10	-1.349821248	-1.733812351	0.575975799	1.72E-13
hsa-mir-577	AP001528.2	4.17E-08	9.39E-11	2.510206008	-1.999182265	-0.575942688	1.72E-13
hsa-mir-381	COL6A3	0.005451917	1.42E-07	-0.855032976	-1.439089403	0.575929174	1.73E-13
hsa-mir-17	GNA14	2.39E-05	9.65E-09	1.037775128	-1.52467214	-0.575871072	1.74E-13
hsa-mir-758	PLXDC1	6.53E-06	1.11E-11	-1.320034562	-1.545928047	0.575580042	1.81E-13
hsa-mir-22	CLEC11A	0.004637436	1.27E-06	-0.483257753	-1.398969608	0.575479978	1.84E-13
hsa-mir-431	COL14A1	1.34E-05	8.41E-07	-1.308053172	-1.689508533	0.575485254	1.84E-13
hsa-mir-379	MAGI2-AS3	2.16E-05	0.008156147	-1.29266038	-0.711731525	0.575439054	1.85E-13
hsa-mir-139	CCDC178	0.027835805	0.014043172	-0.622880792	-0.979633033	0.575145523	1.93E-13
hsa-mir-379	C3orf80	2.16E-05	0.000368645	-1.29266038	-0.944877586	0.575112717	1.93E-13
hsa-mir-369	SCN2B	2.36E-05	0.00132761	-1.182606868	-1.449102829	0.575113017	1.93E-13
hsa-mir-409	ADAM23	1.84E-06	2.39E-05	-1.306805184	-1.446890991	0.575102014	1.93E-13
hsa-mir-410	EMILIN1	1.84E-06	0.000817235	-1.707107889	-0.906049782	0.575028616	1.95E-13
hsa-mir-10a	CCDC80	0.000110686	3.44E-05	-0.982977325	-1.1625827	0.574940411	1.98E-13
hsa-mir-577	CROT	4.17E-08	0.000798201	2.510206008	-0.833930542	-0.574894742	1.99E-13
hsa-mir-409	PEAR1	1.84E-06	2.12E-05	-1.306805184	-1.05572814	0.574882504	1.99E-13
hsa-mir-889	HTRA1	3.86E-05	2.85E-15	-1.360651705	-1.879673293	0.574825511	2.00E-13
hsa-mir-218-2	JAM2	0.00406237	1.63E-05	-0.718181248	-1.055937702	0.574783137	2.01E-13
hsa-mir-381	PRDM8	0.005451917	0.016133557	-0.855032976	-0.627649355	0.574762811	2.02E-13
hsa-mir-409	BTBD11	1.84E-06	5.79E-08	-1.306805184	-1.763451105	0.574754125	2.02E-13
hsa-mir-495	TMEM119	3.48E-08	0.000533517	-1.616920911	-0.989969282	0.574636783	2.05E-13
hsa-mir-708	POSTN	0.041928465	6.78E-08	-0.513395695	-1.537842331	0.574627873	2.05E-13
hsa-mir-409	MSC-AS1	1.84E-06	4.66E-06	-1.306805184	-1.383004493	0.57454817	2.08E-13
hsa-mir-495	PCOLCE	3.48E-08	1.25E-05	-1.616920911	-0.940126352	0.574385352	2.12E-13
hsa-mir-379	CPA3	2.16E-05	3.88E-09	-1.29266038	-2.305470725	0.574325524	2.14E-13
hsa-mir-22	PPIC	0.004637436	0.000146732	-0.483257753	-0.743246285	0.574299359	2.14E-13
hsa-mir-493	PRSS23	1.41E-05	6.84E-08	-1.122235939	-1.098631279	0.574305525	2.14E-13
hsa-mir-409	NR2F1	1.84E-06	0.000897147	-1.306805184	-1.139229556	0.574243036	2.16E-13
hsa-mir-370	LRP1	7.84E-06	1.30E-10	-1.15297826	-1.416315186	0.574230684	2.16E-13
hsa-mir-431	IGFBP6	1.34E-05	1.11E-09	-1.308053172	-1.869615252	0.574064127	2.21E-13
hsa-mir-323a	MMP2	0.000224759	1.60E-11	-0.926955375	-1.651663037	0.574021249	2.22E-13
hsa-mir-139	GNG11	0.027835805	0.000216257	-0.622880792	-0.837594718	0.573907026	2.26E-13
hsa-mir-431	F13A1	1.34E-05	3.07E-10	-1.308053172	-2.034627659	0.573792394	2.30E-13
hsa-mir-18a	CTSO	0.000719651	0.020431425	0.977939468	-0.465167013	-0.573768331	2.30E-13
hsa-mir-369	PCOLCE	2.36E-05	1.25E-05	-1.182606868	-0.940126352	0.573675153	2.32E-13
hsa-mir-382	PDGFRB	2.02E-06	1.67E-09	-1.388636121	-1.426173199	0.573677971	2.32E-13
hsa-mir-154	OLFML1	6.93E-07	2.37E-05	-1.292512848	-0.963227709	0.573678065	2.32E-13
hsa-mir-323a	ADAM12	0.000224759	1.47E-07	-0.926955375	-1.425205784	0.573687982	2.32E-13
hsa-mir-409	CTSK	1.84E-06	3.99E-11	-1.306805184	-1.762389686	0.573688903	2.32E-13
hsa-mir-127	SSC5D	1.15E-06	1.88E-07	-1.431965051	-1.465922978	0.573653795	2.33E-13
hsa-mir-485	LINC01116	9.03E-07	5.20E-11	-1.374470906	-2.000928787	0.573643634	2.33E-13
hsa-mir-382	ZEB1	2.02E-06	1.87E-06	-1.388636121	-1.168530417	0.573559109	2.36E-13
hsa-mir-381	TENM3	0.005451917	3.62E-06	-0.855032976	-1.749313003	0.573440743	2.39E-13
hsa-mir-758	FEZ1	6.53E-06	1.81E-09	-1.320034562	-1.596312905	0.573425204	2.40E-13
hsa-mir-577	CYP4Z2P	4.17E-08	6.01E-33	2.510206008	-6.618232514	-0.573407941	2.40E-13
hsa-mir-382	SLIT3	2.02E-06	1.20E-08	-1.388636121	-1.54904247	0.573401505	2.40E-13
hsa-mir-485	COL6A3	9.03E-07	1.42E-07	-1.374470906	-1.439089403	0.573410628	2.40E-13
hsa-mir-370	AC007750.1	7.84E-06	1.03E-08	-1.15297826	-1.709735455	0.57336197	2.41E-13
hsa-mir-299	MEG3	0.002631139	1.04E-10	-1.021795918	-2.222192134	0.573275175	2.44E-13
hsa-mir-382	CPA3	2.02E-06	3.88E-09	-1.388636121	-2.305470725	0.573243826	2.45E-13
hsa-mir-379	GALNT10	2.16E-05	4.15E-12	-1.29266038	-1.218036663	0.573097569	2.50E-13
hsa-mir-218-2	HSPA12B	0.00406237	2.95E-05	-0.718181248	-1.030051562	0.573068007	2.51E-13
hsa-mir-127	PCOLCE	1.15E-06	1.25E-05	-1.431965051	-0.940126352	0.572963736	2.54E-13
hsa-mir-518e	AC011453.1	0.007591491	0.000412488	1.628351356	1.776397304	0.572944793	2.55E-13
hsa-mir-495	COL5A2	3.48E-08	2.47E-10	-1.616920911	-1.54674842	0.572885932	2.57E-13
hsa-mir-758	ADAM12	6.53E-06	1.47E-07	-1.320034562	-1.425205784	0.572854789	2.57E-13
hsa-mir-379	SCN2B	2.16E-05	0.00132761	-1.29266038	-1.449102829	0.572857568	2.57E-13
hsa-mir-136	POSTN	3.86E-05	6.78E-08	-1.149060336	-1.537842331	0.572847337	2.57E-13
hsa-mir-370	ADAMTS2	7.84E-06	4.02E-08	-1.15297826	-1.352244096	0.572813994	2.58E-13
hsa-mir-301a	CBX1	0.002577134	0.000205378	0.852785306	0.581918226	0.572814486	2.58E-13
hsa-mir-493	AL117190.1	1.41E-05	8.49E-05	-1.122235939	-1.615706644	0.572757452	2.60E-13
hsa-mir-370	TENM3	7.84E-06	3.62E-06	-1.15297826	-1.749313003	0.572724829	2.61E-13
hsa-mir-496	CNRIP1	9.03E-07	1.05E-08	-1.798443179	-1.173371818	0.572709961	2.61E-13
hsa-mir-127	THY1	1.15E-06	1.65E-13	-1.431965051	-1.656734934	0.572590055	2.66E-13
hsa-mir-431	PLXDC1	1.34E-05	1.11E-11	-1.308053172	-1.545928047	0.572559288	2.67E-13
hsa-mir-654	HTRA1	6.47E-06	2.85E-15	-1.349821248	-1.879673293	0.57253563	2.67E-13
hsa-mir-577	ANP32E	4.17E-08	0.00171447	2.510206008	0.734761496	0.572538726	2.67E-13
hsa-mir-323a	RUNX1T1	0.000224759	4.02E-08	-0.926955375	-1.50806482	0.572450535	2.70E-13
hsa-mir-758	SMIM3	6.53E-06	6.31E-13	-1.320034562	-1.402633654	0.572439422	2.70E-13
hsa-mir-409	COL5A1	1.84E-06	3.00E-13	-1.306805184	-1.771058682	0.572430567	2.70E-13
hsa-mir-431	ZCCHC24	1.34E-05	1.80E-10	-1.308053172	-1.328987894	0.572402077	2.71E-13
hsa-mir-654	SVEP1	6.47E-06	7.90E-06	-1.349821248	-1.479714602	0.572403933	2.71E-13
hsa-mir-127	TMEM119	1.15E-06	0.000533517	-1.431965051	-0.989969282	0.572408651	2.71E-13
hsa-mir-411	HSPA12B	0.000455839	2.95E-05	-1.129852974	-1.030051562	0.572263156	2.76E-13
hsa-mir-493	CALHM5	1.41E-05	8.23E-08	-1.122235939	-1.200628507	0.572255751	2.76E-13
hsa-mir-577	TAF4B	4.17E-08	7.95E-06	2.510206008	1.00419299	0.572186832	2.79E-13
hsa-mir-218-1	ANGPTL1	0.003202765	0.000219159	-0.717545382	-1.335980159	0.572159988	2.79E-13
hsa-mir-379	LAYN	2.16E-05	0.004258028	-1.29266038	-0.770496099	0.572153168	2.79E-13
hsa-mir-495	MFAP4	3.48E-08	9.56E-05	-1.616920911	-1.383939154	0.572126963	2.80E-13
hsa-mir-10a	GALNT10	0.000110686	4.15E-12	-0.982977325	-1.218036663	0.572103496	2.81E-13
hsa-mir-889	COL5A1	3.86E-05	3.00E-13	-1.360651705	-1.771058682	0.57209164	2.81E-13
hsa-mir-379	NEGR1	2.16E-05	0.000960576	-1.29266038	-1.113331722	0.57194758	2.87E-13
hsa-mir-134	PDPN	3.14E-06	1.76E-05	-1.262305586	-1.119601326	0.571930971	2.87E-13
hsa-mir-409	ANGPTL2	1.84E-06	1.70E-06	-1.306805184	-1.085090993	0.571876234	2.89E-13
hsa-mir-370	DACT1	7.84E-06	8.87E-07	-1.15297826	-1.302487143	0.571813565	2.92E-13
hsa-mir-134	ZNF423	3.14E-06	1.25E-07	-1.262305586	-1.463994155	0.571650228	2.98E-13
hsa-mir-409	SFRP4	1.84E-06	4.07E-06	-1.306805184	-1.562520821	0.571652764	2.98E-13
hsa-mir-758	FGF10	6.53E-06	0.000103016	-1.320034562	-1.76623847	0.571601262	3.00E-13
hsa-mir-134	PDGFRB	3.14E-06	1.67E-09	-1.262305586	-1.426173199	0.571559181	3.02E-13
hsa-mir-218-2	AC134043.2	0.00406237	1.93E-05	-0.718181248	-1.262007153	0.571552287	3.02E-13
hsa-mir-431	C1QTNF6	1.34E-05	2.28E-11	-1.308053172	-1.546875989	0.571469984	3.05E-13
hsa-mir-370	LINC02407	7.84E-06	4.14E-08	-1.15297826	-2.024526282	0.57133871	3.11E-13
hsa-mir-758	MS4A2	6.53E-06	8.81E-10	-1.320034562	-2.46531182	0.571249226	3.14E-13
hsa-mir-495	SCN2B	3.48E-08	0.00132761	-1.616920911	-1.449102829	0.571253941	3.14E-13
hsa-mir-495	CRISPLD2	3.48E-08	7.41E-09	-1.616920911	-1.301340986	0.571227767	3.14E-13
hsa-mir-409	PTH1R	1.84E-06	0.000269077	-1.306805184	-1.173625932	0.571229195	3.14E-13
hsa-mir-577	SYT17	4.17E-08	7.37E-05	2.510206008	-1.347537251	-0.571205077	3.15E-13
hsa-mir-654	FAM198B	6.47E-06	7.54E-06	-1.349821248	-1.133589818	0.571172448	3.16E-13
hsa-mir-487b	HTRA1	6.89E-05	2.85E-15	-1.245644767	-1.879673293	0.571154879	3.17E-13
hsa-mir-127	PEAR1	1.15E-06	2.12E-05	-1.431965051	-1.05572814	0.571133031	3.18E-13
hsa-mir-654	LINC01638	6.47E-06	0.000226999	-1.349821248	-1.271600798	0.571047047	3.21E-13
hsa-mir-889	TBX2	3.86E-05	8.64E-07	-1.360651705	-1.473032844	0.571026559	3.22E-13
hsa-mir-455	AC093001.1	0.002577134	1.19E-06	0.881724932	-3.2809222	-0.570981925	3.24E-13
hsa-mir-337	MMP2	3.09E-07	1.60E-11	-1.596027584	-1.651663037	0.570905553	3.27E-13
hsa-mir-654	HIC1	6.47E-06	2.51E-05	-1.349821248	-1.108455205	0.570874892	3.28E-13
hsa-mir-127	HSD17B11	1.15E-06	0.000132434	-1.431965051	-0.85794991	0.570712792	3.36E-13
hsa-mir-379	ABLIM3	2.16E-05	0.004942494	-1.29266038	-0.950185779	0.570679284	3.37E-13
hsa-mir-22	ANXA2	0.004637436	0.025540111	-0.483257753	-0.510435754	0.570620396	3.40E-13
hsa-mir-139	GPIHBP1	0.027835805	0.014639458	-0.622880792	-1.048105654	0.570587456	3.41E-13
hsa-mir-127	CHSY3	1.15E-06	8.61E-09	-1.431965051	-1.267385962	0.570593749	3.41E-13
hsa-mir-485	SSC5D	9.03E-07	1.88E-07	-1.374470906	-1.465922978	0.570569562	3.41E-13
hsa-mir-382	CDH11	2.02E-06	5.65E-07	-1.388636121	-1.303798611	0.570575328	3.41E-13
hsa-mir-708	COL5A2	0.041928465	2.47E-10	-0.513395695	-1.54674842	0.570559601	3.41E-13
hsa-mir-889	P4HA3	3.86E-05	9.12E-12	-1.360651705	-1.828708484	0.570543117	3.42E-13
hsa-mir-485	LINC02544	9.03E-07	1.92E-05	-1.374470906	-1.443385012	0.570500017	3.43E-13
hsa-mir-382	CHSY3	2.02E-06	8.61E-09	-1.388636121	-1.267385962	0.570464006	3.45E-13
hsa-mir-369	PTH1R	2.36E-05	0.000269077	-1.182606868	-1.173625932	0.570466092	3.45E-13
hsa-mir-654	PODN	6.47E-06	1.51E-05	-1.349821248	-1.283516186	0.570423618	3.46E-13
hsa-mir-382	MAGI2-AS3	2.02E-06	0.008156147	-1.388636121	-0.711731525	0.570425323	3.46E-13
hsa-mir-409	KCNE4	1.84E-06	6.08E-07	-1.306805184	-1.311612096	0.570356827	3.49E-13
hsa-mir-141	EBF1	0.002429983	0.000157617	0.78434126	-1.149783006	-0.570346036	3.49E-13
hsa-mir-127	GALNT10	1.15E-06	4.15E-12	-1.431965051	-1.218036663	0.570324581	3.50E-13
hsa-mir-431	MRGPRF	1.34E-05	6.41E-05	-1.308053172	-1.062987922	0.570327293	3.50E-13
hsa-mir-485	PDGFRB	9.03E-07	1.67E-09	-1.374470906	-1.426173199	0.570317146	3.50E-13
hsa-mir-889	ZNF423	3.86E-05	1.25E-07	-1.360651705	-1.463994155	0.570278239	3.51E-13
hsa-mir-409	PRDM6	1.84E-06	4.42E-09	-1.306805184	-1.571430188	0.570267798	3.52E-13
hsa-mir-889	PLPP7	3.86E-05	6.46E-08	-1.360651705	-1.431330931	0.570226497	3.53E-13
hsa-mir-381	VSTM4	0.005451917	9.84E-08	-0.855032976	-1.330836444	0.570232925	3.53E-13
hsa-mir-409	CHL1	1.84E-06	4.48E-13	-1.306805184	-2.731052778	0.570166236	3.55E-13
hsa-mir-409	F13A1	1.84E-06	3.07E-10	-1.306805184	-2.034627659	0.570171867	3.55E-13
hsa-mir-495	THPO	3.48E-08	0.00020847	-1.616920911	-0.973771335	0.570156507	3.56E-13
hsa-mir-381	MAGI2-AS3	0.005451917	0.008156147	-0.855032976	-0.711731525	0.57013521	3.56E-13
hsa-mir-654	COL6A3	6.47E-06	1.42E-07	-1.349821248	-1.439089403	0.56992876	3.67E-13
hsa-mir-299	NDN	0.002631139	8.08E-07	-1.021795918	-1.448961943	0.569904599	3.68E-13
hsa-mir-1245a	BNC2	2.97E-05	1.52E-07	-1.239670316	-1.587470322	0.569897526	3.68E-13
hsa-mir-125b-1	KIFC1	0.002912712	0.002449639	-0.741120612	0.641352778	-0.569823119	3.72E-13
hsa-mir-409	MAP1A	1.84E-06	6.15E-07	-1.306805184	-1.118807089	0.569804749	3.72E-13
hsa-mir-381	MMP2	0.005451917	1.60E-11	-0.855032976	-1.651663037	0.569679833	3.79E-13
hsa-mir-382	ADAM33	2.02E-06	1.19E-07	-1.388636121	-1.956011761	0.56965898	3.80E-13
hsa-mir-370	F13A1	7.84E-06	3.07E-10	-1.15297826	-2.034627659	0.569649863	3.80E-13
hsa-mir-409	COL12A1	1.84E-06	1.47E-08	-1.306805184	-1.673124135	0.569633091	3.80E-13
hsa-mir-708	OLFML1	0.041928465	2.37E-05	-0.513395695	-0.963227709	0.569554168	3.84E-13
hsa-mir-381	SVEP1	0.005451917	7.90E-06	-0.855032976	-1.479714602	0.569546351	3.84E-13
hsa-mir-654	PCDH7	6.47E-06	2.85E-12	-1.349821248	-2.145657264	0.569534465	3.85E-13
hsa-mir-758	LINC01116	6.53E-06	5.20E-11	-1.320034562	-2.000928787	0.569495973	3.85E-13
hsa-mir-136	TSHZ3	3.86E-05	2.53E-06	-1.149060336	-1.175585699	0.5695021	3.85E-13
hsa-mir-22	MVP	0.004637436	0.000109076	-0.483257753	-0.831390566	0.569504275	3.85E-13
hsa-mir-127	JCAD	1.15E-06	3.41E-05	-1.431965051	-0.954180368	0.569508867	3.85E-13
hsa-mir-127	AC110597.1	1.15E-06	0.001676998	-1.431965051	-1.102777098	0.569452118	3.88E-13
hsa-mir-431	DNM3OS	1.34E-05	0.004033425	-1.308053172	-1.218304964	0.569327866	3.94E-13
hsa-mir-337	POSTN	3.09E-07	6.78E-08	-1.596027584	-1.537842331	0.569234661	3.99E-13
hsa-mir-495	LINC01638	3.48E-08	0.000226999	-1.616920911	-1.271600798	0.569186597	4.02E-13
hsa-mir-889	MMP17	3.86E-05	0.000611923	-1.360651705	-1.177269563	0.569176809	4.02E-13
hsa-mir-379	SFRP4	2.16E-05	4.07E-06	-1.29266038	-1.562520821	0.569127579	4.04E-13
hsa-mir-758	HSD17B11	6.53E-06	0.000132434	-1.320034562	-0.85794991	0.569078592	4.07E-13
hsa-mir-758	MMP19	6.53E-06	3.32E-05	-1.320034562	-0.957290451	0.569043647	4.09E-13
hsa-mir-139	AC093278.2	0.027835805	0.001086613	-0.622880792	-0.77939069	0.568995857	4.11E-13
hsa-mir-409	LINC02407	1.84E-06	4.14E-08	-1.306805184	-2.024526282	0.568884778	4.17E-13
hsa-mir-323a	CNRIP1	0.000224759	1.05E-08	-0.926955375	-1.173371818	0.568808804	4.22E-13
hsa-mir-369	MYL3	2.36E-05	1.60E-09	-1.182606868	-2.008112231	0.568690615	4.29E-13
hsa-mir-493	ADAMTS2	1.41E-05	4.02E-08	-1.122235939	-1.352244096	0.568675913	4.29E-13
hsa-mir-382	FGF10	2.02E-06	0.000103016	-1.388636121	-1.76623847	0.568666088	4.29E-13
hsa-mir-154	MEG9	6.93E-07	3.39E-06	-1.292512848	-1.977322679	0.568614674	4.32E-13
hsa-mir-577	SIDT1	4.17E-08	0.001033173	2.510206008	-1.128150153	-0.568512584	4.37E-13
hsa-mir-127	EDNRA	1.15E-06	1.05E-07	-1.431965051	-1.314865727	0.568516272	4.37E-13
hsa-mir-379	GLT8D2	2.16E-05	2.17E-10	-1.29266038	-1.368271407	0.568516467	4.37E-13
hsa-mir-337	EPHA3	3.09E-07	2.18E-07	-1.596027584	-1.812187261	0.568405828	4.44E-13
hsa-mir-337	MEG9	3.09E-07	3.39E-06	-1.596027584	-1.977322679	0.568349596	4.47E-13
hsa-mir-381	TLL1	0.005451917	3.35E-10	-0.855032976	-2.22062703	0.568306127	4.49E-13
hsa-mir-493	CFH	1.41E-05	5.22E-07	-1.122235939	-1.157918784	0.568290373	4.50E-13
hsa-mir-495	ABLIM3	3.48E-08	0.004942494	-1.616920911	-0.950185779	0.568293293	4.50E-13
hsa-mir-127	PRRX1	1.15E-06	2.74E-05	-1.431965051	-1.067591163	0.568276958	4.50E-13
hsa-mir-409	PCOLCE	1.84E-06	1.25E-05	-1.306805184	-0.940126352	0.568187126	4.56E-13
hsa-mir-19b-1	CREB3L1	0.008683564	0.000253261	0.655634159	-1.104084282	-0.568170202	4.56E-13
hsa-mir-379	FILIP1L	2.16E-05	1.16E-06	-1.29266038	-1.13807599	0.568170823	4.56E-13
hsa-mir-134	COL1A1	3.14E-06	2.50E-12	-1.262305586	-1.898043516	0.568146659	4.57E-13
hsa-mir-381	DNM3OS	0.005451917	0.004033425	-0.855032976	-1.218304964	0.56811817	4.59E-13
hsa-mir-382	LUM	2.02E-06	3.78E-06	-1.388636121	-1.223205227	0.568009765	4.65E-13
hsa-mir-370	TGFB3	7.84E-06	1.37E-09	-1.15297826	-1.48396579	0.568003142	4.65E-13
hsa-mir-411	PODN	0.000455839	1.51E-05	-1.129852974	-1.283516186	0.567971791	4.67E-13
hsa-mir-370	KERA	7.84E-06	1.44E-05	-1.15297826	-1.892758569	0.567978001	4.67E-13
hsa-mir-577	TMEM86A	4.17E-08	3.44E-05	2.510206008	-1.094078971	-0.567899519	4.71E-13
hsa-mir-1245a	SERPINF1	2.97E-05	8.17E-05	-1.239670316	-0.929464938	0.567856603	4.74E-13
hsa-mir-577	MTBP	4.17E-08	9.71E-05	2.510206008	0.773030594	0.567794585	4.78E-13
hsa-mir-136	RUNX1T1	3.86E-05	4.02E-08	-1.149060336	-1.50806482	0.56775676	4.80E-13
hsa-mir-379	COL5A1	2.16E-05	3.00E-13	-1.29266038	-1.771058682	0.567748007	4.80E-13
hsa-mir-370	SFRP4	7.84E-06	4.07E-06	-1.15297826	-1.562520821	0.567736507	4.80E-13
hsa-mir-127	BTBD11	1.15E-06	5.79E-08	-1.431965051	-1.763451105	0.567647048	4.86E-13
hsa-mir-432	AL117190.1	2.02E-06	8.49E-05	-1.500449533	-1.615706644	0.567561823	4.92E-13
hsa-mir-139	GPD1	0.027835805	0.000215696	-0.622880792	-1.785084655	0.567555404	4.92E-13
hsa-mir-127	FAP	1.15E-06	6.38E-07	-1.431965051	-1.306139941	0.567547361	4.92E-13
hsa-mir-377	MEG9	0.00206101	3.39E-06	-1.082918188	-1.977322679	0.567505427	4.94E-13
hsa-mir-410	SCN2B	1.84E-06	0.00132761	-1.707107889	-1.449102829	0.567469569	4.96E-13
hsa-mir-139	SH2D3C	0.027835805	0.015716829	-0.622880792	-0.540912168	0.567471428	4.96E-13
hsa-mir-410	PLAC9	1.84E-06	2.57E-11	-1.707107889	-2.228663632	0.567450715	4.97E-13
hsa-mir-758	RFX8	6.53E-06	1.54E-10	-1.320034562	-1.635892559	0.567337507	5.05E-13
hsa-mir-410	SRPX2	1.84E-06	2.45E-10	-1.707107889	-1.587254953	0.567300222	5.07E-13
hsa-mir-496	TSHZ3	9.03E-07	2.53E-06	-1.798443179	-1.175585699	0.567245839	5.10E-13
hsa-mir-139	CMA1	0.027835805	3.20E-05	-0.622880792	-1.953551788	0.567246651	5.10E-13
hsa-mir-431	AC007750.1	1.34E-05	1.03E-08	-1.308053172	-1.709735455	0.567179759	5.15E-13
hsa-mir-379	CDH11	2.16E-05	5.65E-07	-1.29266038	-1.303798611	0.567171548	5.15E-13
hsa-mir-139	CD93	0.027835805	0.00011106	-0.622880792	-0.859707577	0.567154566	5.16E-13
hsa-mir-410	PDGFRB	1.84E-06	1.67E-09	-1.707107889	-1.426173199	0.567146331	5.16E-13
hsa-mir-139	C14orf180	0.027835805	0.022693853	-0.622880792	-1.544684521	0.567002423	5.26E-13
hsa-mir-370	CHSY3	7.84E-06	8.61E-09	-1.15297826	-1.267385962	0.566972342	5.28E-13
hsa-mir-495	IGFBP4	3.48E-08	7.37E-05	-1.616920911	-1.031969044	0.566965476	5.28E-13
hsa-mir-370	ADAM33	7.84E-06	1.19E-07	-1.15297826	-1.956011761	0.566940656	5.29E-13
hsa-mir-382	SSC5D	2.02E-06	1.88E-07	-1.388636121	-1.465922978	0.566903016	5.32E-13
hsa-mir-379	CHSY3	2.16E-05	8.61E-09	-1.29266038	-1.267385962	0.566857354	5.35E-13
hsa-mir-139	C6	0.027835805	0.000790976	-0.622880792	-2.089973166	0.566796742	5.38E-13
hsa-mir-369	OLFML1	2.36E-05	2.37E-05	-1.182606868	-0.963227709	0.566798068	5.38E-13
hsa-mir-758	ACVRL1	6.53E-06	2.76E-05	-1.320034562	-0.800733577	0.566798211	5.38E-13
hsa-mir-495	COL5A1	3.48E-08	3.00E-13	-1.616920911	-1.771058682	0.566799604	5.38E-13
hsa-mir-432	VSTM4	2.02E-06	9.84E-08	-1.500449533	-1.330836444	0.566704041	5.44E-13
hsa-mir-493	MEG9	1.41E-05	3.39E-06	-1.122235939	-1.977322679	0.566680332	5.46E-13
hsa-mir-127	IGF1	1.15E-06	1.55E-05	-1.431965051	-1.530541586	0.566556131	5.55E-13
hsa-mir-495	GALNT10	3.48E-08	4.15E-12	-1.616920911	-1.218036663	0.566526858	5.57E-13
hsa-mir-1245a	ADAMTS2	2.97E-05	4.02E-08	-1.239670316	-1.352244096	0.56651115	5.58E-13
hsa-mir-889	THY1	3.86E-05	1.65E-13	-1.360651705	-1.656734934	0.566390908	5.66E-13
hsa-mir-127	MAP1A	1.15E-06	6.15E-07	-1.431965051	-1.118807089	0.566393084	5.66E-13
hsa-mir-370	FAM198B	7.84E-06	7.54E-06	-1.15297826	-1.133589818	0.566400657	5.66E-13
hsa-mir-382	FAM198B	2.02E-06	7.54E-06	-1.388636121	-1.133589818	0.566325095	5.71E-13
hsa-mir-411	THY1	0.000455839	1.65E-13	-1.129852974	-1.656734934	0.566273478	5.75E-13
hsa-mir-337	THY1	3.09E-07	1.65E-13	-1.596027584	-1.656734934	0.566259461	5.75E-13
hsa-mir-127	MSC-AS1	1.15E-06	4.66E-06	-1.431965051	-1.383004493	0.566235614	5.77E-13
hsa-mir-19a	ILF3	0.002840721	0.014552514	0.869818806	0.300972254	0.566202351	5.79E-13
hsa-mir-134	CTSK	3.14E-06	3.99E-11	-1.262305586	-1.762389686	0.566203339	5.79E-13
hsa-mir-758	IGFBP4	6.53E-06	7.37E-05	-1.320034562	-1.031969044	0.566099203	5.87E-13
hsa-mir-139	BCL6B	0.027835805	0.001577746	-0.622880792	-0.69218863	0.566081642	5.88E-13
hsa-mir-369	CNRIP1	2.36E-05	1.05E-08	-1.182606868	-1.173371818	0.566074116	5.88E-13
hsa-mir-758	GLT8D2	6.53E-06	2.17E-10	-1.320034562	-1.368271407	0.566010867	5.93E-13
hsa-mir-136	BNC2	3.86E-05	1.52E-07	-1.149060336	-1.587470322	0.565930914	5.99E-13
hsa-mir-495	CHRD	3.48E-08	4.83E-05	-1.616920911	-1.110756463	0.565920436	6.00E-13
hsa-mir-382	BTBD11	2.02E-06	5.79E-08	-1.388636121	-1.763451105	0.565895534	6.01E-13
hsa-mir-485	SRPX2	9.03E-07	2.45E-10	-1.374470906	-1.587254953	0.565895671	6.01E-13
hsa-mir-323a	CTSK	0.000224759	3.99E-11	-0.926955375	-1.762389686	0.565867034	6.03E-13
hsa-mir-369	PCDH7	2.36E-05	2.85E-12	-1.182606868	-2.145657264	0.565858845	6.03E-13
hsa-mir-379	WLS	2.16E-05	4.05E-06	-1.29266038	-1.544310298	0.565808953	6.07E-13
hsa-mir-370	HSPA12B	7.84E-06	2.95E-05	-1.15297826	-1.030051562	0.565774939	6.09E-13
hsa-mir-758	CORO2B	6.53E-06	2.53E-06	-1.320034562	-1.344864637	0.565740441	6.12E-13
hsa-mir-337	SPARC	3.09E-07	2.43E-07	-1.596027584	-1.144024364	0.565635719	6.20E-13
hsa-mir-934	KRT23	0.003037828	0.00349902	1.491826776	1.278181669	0.565547592	6.28E-13
hsa-mir-139	CLEC3B	0.027835805	0.000848002	-0.622880792	-1.162074136	0.565528756	6.29E-13
hsa-mir-139	XPNPEP2	0.027835805	0.001457129	-0.622880792	-1.110566732	0.56551036	6.30E-13
hsa-mir-382	SVEP1	2.02E-06	7.90E-06	-1.388636121	-1.479714602	0.565466114	6.34E-13
hsa-mir-337	CORO2B	3.09E-07	2.53E-06	-1.596027584	-1.344864637	0.565430965	6.36E-13
hsa-mir-370	PRDM6	7.84E-06	4.42E-09	-1.15297826	-1.571430188	0.565416055	6.37E-13
hsa-mir-409	LPAR1	1.84E-06	3.70E-05	-1.306805184	-1.109986376	0.565369022	6.41E-13
hsa-mir-758	CHSY3	6.53E-06	8.61E-09	-1.320034562	-1.267385962	0.565257929	6.51E-13
hsa-mir-485	CNRIP1	9.03E-07	1.05E-08	-1.374470906	-1.173371818	0.565251036	6.51E-13
hsa-mir-218-1	JAM3	0.003202765	0.006442999	-0.717545382	-0.736801072	0.565211599	6.54E-13
hsa-mir-495	CORO2B	3.48E-08	2.53E-06	-1.616920911	-1.344864637	0.565198068	6.55E-13
hsa-mir-889	MEG8	3.86E-05	1.46E-08	-1.360651705	-2.349532055	0.565180438	6.56E-13
hsa-mir-758	STK32B	6.53E-06	0.0011367	-1.320034562	-1.241851145	0.565140138	6.59E-13
hsa-mir-370	C1QTNF6	7.84E-06	2.28E-11	-1.15297826	-1.546875989	0.565123854	6.60E-13
hsa-mir-758	ZCCHC24	6.53E-06	1.80E-10	-1.320034562	-1.328987894	0.565112352	6.60E-13
hsa-mir-455	SLC7A8	0.002577134	5.01E-08	0.881724932	-1.339988714	-0.565079608	6.62E-13
hsa-mir-889	SSC5D	3.86E-05	1.88E-07	-1.360651705	-1.465922978	0.565076367	6.62E-13
hsa-mir-495	THSD1	3.48E-08	4.22E-07	-1.616920911	-1.022410643	0.565085087	6.62E-13
hsa-mir-20a	FBXL5	0.003230571	0.048519297	0.794152692	-0.251989328	-0.565031577	6.65E-13
hsa-mir-370	FILIP1L	7.84E-06	1.16E-06	-1.15297826	-1.13807599	0.56503243	6.65E-13
hsa-mir-889	KCNE4	3.86E-05	6.08E-07	-1.360651705	-1.311612096	0.564985201	6.69E-13
hsa-mir-337	LINC01116	3.09E-07	5.20E-11	-1.596027584	-2.000928787	0.564960667	6.71E-13
hsa-mir-410	P4HA3	1.84E-06	9.12E-12	-1.707107889	-1.828708484	0.56482331	6.84E-13
hsa-mir-134	DACT1	3.14E-06	8.87E-07	-1.262305586	-1.302487143	0.564753087	6.90E-13
hsa-mir-409	TBX5	1.84E-06	0.002007951	-1.306805184	-0.956894042	0.564646164	7.00E-13
hsa-mir-10a	NDN	0.000110686	8.08E-07	-0.982977325	-1.448961943	0.564602327	7.04E-13
hsa-mir-493	HTRA3	1.41E-05	4.46E-05	-1.122235939	-1.26580571	0.564584025	7.05E-13
hsa-mir-487b	SFRP4	6.89E-05	4.07E-06	-1.245644767	-1.562520821	0.564469791	7.16E-13
hsa-mir-493	AC005291.1	1.41E-05	0.000657658	-1.122235939	-1.244354478	0.564417913	7.21E-13
hsa-mir-758	CRISPLD2	6.53E-06	7.41E-09	-1.320034562	-1.301340986	0.564395774	7.23E-13
hsa-mir-19b-1	IPO5	0.008683564	0.035995338	0.655634159	0.424150888	0.564372441	7.25E-13
hsa-mir-758	TMEM119	6.53E-06	0.000533517	-1.320034562	-0.989969282	0.564348492	7.26E-13
hsa-mir-493	ZEB1	1.41E-05	1.87E-06	-1.122235939	-1.168530417	0.564330839	7.27E-13
hsa-mir-495	CREB3L1	3.48E-08	0.000253261	-1.616920911	-1.104084282	0.564335857	7.27E-13
hsa-mir-455	ENSG00000280111	0.002577134	0.000979626	0.881724932	-0.910255008	-0.564266668	7.33E-13
hsa-mir-409	AC134043.2	1.84E-06	1.93E-05	-1.306805184	-1.262007153	0.564217147	7.38E-13
hsa-mir-154	SSC5D	6.93E-07	1.88E-07	-1.292512848	-1.465922978	0.564186122	7.40E-13
hsa-mir-379	HOXD-AS2	2.16E-05	0.000711685	-1.29266038	-1.006256099	0.564175593	7.41E-13
hsa-mir-379	HSD17B11	2.16E-05	0.000132434	-1.29266038	-0.85794991	0.564142609	7.44E-13
hsa-mir-382	EMX2OS	2.02E-06	0.00719282	-1.388636121	-0.996404135	0.564116536	7.46E-13
hsa-mir-493	ITGA11	1.41E-05	2.20E-08	-1.122235939	-1.663862051	0.564102694	7.47E-13
hsa-mir-136	OLFML1	3.86E-05	2.37E-05	-1.149060336	-0.963227709	0.56403407	7.54E-13
hsa-mir-485	LUM	9.03E-07	3.78E-06	-1.374470906	-1.223205227	0.564013186	7.55E-13
hsa-mir-409	INPP4B	1.84E-06	2.93E-06	-1.306805184	-1.314797882	0.563946456	7.62E-13
hsa-mir-455	NOSTRIN	0.002577134	0.000113822	0.881724932	-0.992536389	-0.563933539	7.62E-13
hsa-mir-654	TSHZ3	6.47E-06	2.53E-06	-1.349821248	-1.175585699	0.563933128	7.62E-13
hsa-mir-654	COL1A1	6.47E-06	2.50E-12	-1.349821248	-1.898043516	0.563901342	7.65E-13
hsa-mir-1245a	CNRIP1	2.97E-05	1.05E-08	-1.239670316	-1.173371818	0.563882216	7.66E-13
hsa-mir-337	PCDH7	3.09E-07	2.85E-12	-1.596027584	-2.145657264	0.56382722	7.72E-13
hsa-mir-381	COL1A1	0.005451917	2.50E-12	-0.855032976	-1.898043516	0.563784325	7.76E-13
hsa-mir-18a	SEPHS1	0.000719651	0.00353384	0.977939468	0.4889481	0.563763091	7.78E-13
hsa-mir-487b	TSHZ3	6.89E-05	2.53E-06	-1.245644767	-1.175585699	0.563712269	7.83E-13
hsa-mir-382	LHFPL6	2.02E-06	0.000295007	-1.388636121	-0.78012498	0.563700907	7.83E-13
hsa-mir-410	COL1A1	1.84E-06	2.50E-12	-1.707107889	-1.898043516	0.563658309	7.87E-13
hsa-mir-379	ADAM23	2.16E-05	2.39E-05	-1.29266038	-1.446890991	0.563637657	7.88E-13
hsa-mir-382	TLL1	2.02E-06	3.35E-10	-1.388636121	-2.22062703	0.563642248	7.88E-13
hsa-mir-1245a	COL12A1	2.97E-05	1.47E-08	-1.239670316	-1.673124135	0.563597282	7.92E-13
hsa-mir-486-1	HBB	0.02976445	0.010602795	-0.810173795	-1.157094528	0.563584347	7.93E-13
hsa-mir-379	EDNRA	2.16E-05	1.05E-07	-1.29266038	-1.314865727	0.563544269	7.97E-13
hsa-mir-577	FHOD1	4.17E-08	1.29E-07	2.510206008	-0.959678868	-0.563501622	8.01E-13
hsa-mir-758	ALDH1A2	6.53E-06	9.81E-08	-1.320034562	-1.588905178	0.56345684	8.06E-13
hsa-mir-495	MEG8	3.48E-08	1.46E-08	-1.616920911	-2.349532055	0.563447099	8.06E-13
hsa-mir-154	COL6A3	6.93E-07	1.42E-07	-1.292512848	-1.439089403	0.563435803	8.07E-13
hsa-mir-431	TMEM204	1.34E-05	0.006278969	-1.308053172	-0.63829211	0.563429257	8.07E-13
hsa-mir-758	COL5A1	6.53E-06	3.00E-13	-1.320034562	-1.771058682	0.563297596	8.22E-13
hsa-mir-379	MMP19	2.16E-05	3.32E-05	-1.29266038	-0.957290451	0.563284905	8.22E-13
hsa-mir-485	EPHA3	9.03E-07	2.18E-07	-1.374470906	-1.812187261	0.563159647	8.37E-13
hsa-mir-134	TBX15	3.14E-06	0.041317542	-1.262305586	-0.690762173	0.563129199	8.38E-13
hsa-mir-134	FBXL7	3.14E-06	8.23E-06	-1.262305586	-1.205950472	0.563129786	8.38E-13
hsa-mir-495	IGF1	3.48E-08	1.55E-05	-1.616920911	-1.530541586	0.563138115	8.38E-13
hsa-mir-337	TLL1	3.09E-07	3.35E-10	-1.596027584	-2.22062703	0.563104661	8.40E-13
hsa-mir-485	SMIM3	9.03E-07	6.31E-13	-1.374470906	-1.402633654	0.563085013	8.42E-13
hsa-mir-299	HTRA1	0.002631139	2.85E-15	-1.021795918	-1.879673293	0.563024217	8.49E-13
hsa-mir-410	SSC5D	1.84E-06	1.88E-07	-1.707107889	-1.465922978	0.563009085	8.50E-13
hsa-mir-1245a	FBN1	2.97E-05	4.50E-09	-1.239670316	-1.544567713	0.562961324	8.55E-13
hsa-mir-382	FOXO1	2.02E-06	0.002773534	-1.388636121	-0.656343002	0.562876735	8.65E-13
hsa-mir-455	TMC5	0.002577134	1.82E-08	0.881724932	-2.699834434	-0.562867385	8.65E-13
hsa-mir-17	PIMREG	2.39E-05	0.006041892	1.037775128	0.682895576	0.562765076	8.77E-13
hsa-mir-758	AC007750.1	6.53E-06	1.03E-08	-1.320034562	-1.709735455	0.562691322	8.86E-13
hsa-mir-125b-2	FEN1	0.002528094	0.029469378	-0.744388063	0.423139841	-0.562660423	8.88E-13
hsa-mir-758	FBXL7	6.53E-06	8.23E-06	-1.320034562	-1.205950472	0.562662102	8.88E-13
hsa-mir-370	CORO2B	7.84E-06	2.53E-06	-1.15297826	-1.344864637	0.562604029	8.95E-13
hsa-mir-134	VSTM4	3.14E-06	9.84E-08	-1.262305586	-1.330836444	0.56259691	8.95E-13
hsa-mir-431	SVEP1	1.34E-05	7.90E-06	-1.308053172	-1.479714602	0.56253659	9.02E-13
hsa-mir-136	COL6A3	3.86E-05	1.42E-07	-1.149060336	-1.439089403	0.562489862	9.07E-13
hsa-mir-154	VSTM4	6.93E-07	9.84E-08	-1.292512848	-1.330836444	0.562479721	9.08E-13
hsa-mir-139	PLIN1	0.027835805	0.002016145	-0.622880792	-1.681344315	0.562446566	9.11E-13
hsa-mir-134	EDNRA	3.14E-06	1.05E-07	-1.262305586	-1.314865727	0.562434747	9.12E-13
hsa-mir-495	ADAM23	3.48E-08	2.39E-05	-1.616920911	-1.446890991	0.562340869	9.24E-13
hsa-mir-337	IGF1	3.09E-07	1.55E-05	-1.596027584	-1.530541586	0.562322761	9.25E-13
hsa-mir-337	EDNRA	3.09E-07	1.05E-07	-1.596027584	-1.314865727	0.562304399	9.27E-13
hsa-mir-758	CPE	6.53E-06	2.81E-08	-1.320034562	-1.477852234	0.562235166	9.35E-13
hsa-mir-496	MYL3	9.03E-07	1.60E-09	-1.798443179	-2.008112231	0.562132371	9.48E-13
hsa-mir-370	EBF1	7.84E-06	0.000157617	-1.15297826	-1.149783006	0.562044081	9.60E-13
hsa-mir-127	CPA3	1.15E-06	3.88E-09	-1.431965051	-2.305470725	0.56202716	9.61E-13
hsa-mir-409	TCF4	1.84E-06	0.000338487	-1.306805184	-0.873967901	0.562014937	9.62E-13
hsa-mir-127	AGTR1	1.15E-06	0.001639357	-1.431965051	-1.129843654	0.562008753	9.62E-13
hsa-mir-381	POSTN	0.005451917	6.78E-08	-0.855032976	-1.537842331	0.56198025	9.64E-13
hsa-mir-379	CFH	2.16E-05	5.22E-07	-1.29266038	-1.157918784	0.56198235	9.64E-13
hsa-mir-337	CTSK	3.09E-07	3.99E-11	-1.596027584	-1.762389686	0.561987516	9.64E-13
hsa-mir-17	STMN1	2.39E-05	0.00166401	1.037775128	0.682184576	0.56193766	9.69E-13
hsa-mir-379	SLIT3	2.16E-05	1.20E-08	-1.29266038	-1.54904247	0.561905335	9.73E-13
hsa-mir-379	HGF	2.16E-05	2.55E-05	-1.29266038	-1.369008574	0.561781929	9.86E-13
hsa-mir-409	FAP	1.84E-06	6.38E-07	-1.306805184	-1.306139941	0.561782527	9.86E-13
hsa-mir-134	ZEB1	3.14E-06	1.87E-06	-1.262305586	-1.168530417	0.561790669	9.86E-13
hsa-mir-370	FBXL7	7.84E-06	8.23E-06	-1.15297826	-1.205950472	0.561792578	9.86E-13
hsa-mir-708	ADAMTS2	0.041928465	4.02E-08	-0.513395695	-1.352244096	0.561800916	9.86E-13
hsa-mir-485	PRDM6	9.03E-07	4.42E-09	-1.374470906	-1.571430188	0.561678536	1.00E-12
hsa-mir-127	P4HA3	1.15E-06	9.12E-12	-1.431965051	-1.828708484	0.561635148	1.01E-12
hsa-mir-455	CPHL1P	0.002577134	8.48E-06	0.881724932	-2.209037821	-0.561623458	1.01E-12
hsa-mir-577	MTHFD1L	4.17E-08	0.036951436	2.510206008	0.481372899	0.56146949	1.03E-12
hsa-mir-432	RUNX1T1	2.02E-06	4.02E-08	-1.500449533	-1.50806482	0.561447719	1.03E-12
hsa-mir-758	CREB3L1	6.53E-06	0.000253261	-1.320034562	-1.104084282	0.561412625	1.03E-12
hsa-mir-381	CCDC80	0.005451917	3.44E-05	-0.855032976	-1.1625827	0.56141716	1.03E-12
hsa-mir-708	TENM3	0.041928465	3.62E-06	-0.513395695	-1.749313003	0.561346639	1.04E-12
hsa-mir-758	THSD1	6.53E-06	4.22E-07	-1.320034562	-1.022410643	0.561311021	1.05E-12
hsa-mir-337	KLHL4	3.09E-07	1.89E-08	-1.596027584	-1.787459459	0.561280647	1.05E-12
hsa-mir-381	SCN2B	0.005451917	0.00132761	-0.855032976	-1.449102829	0.56127185	1.05E-12
hsa-mir-889	JAM3	3.86E-05	0.006442999	-1.360651705	-0.736801072	0.561185737	1.06E-12
hsa-mir-134	CCDC80	3.14E-06	3.44E-05	-1.262305586	-1.1625827	0.561186583	1.06E-12
hsa-mir-485	COL5A2	9.03E-07	2.47E-10	-1.374470906	-1.54674842	0.561169567	1.06E-12
hsa-mir-409	MAGI2-AS3	1.84E-06	0.008156147	-1.306805184	-0.711731525	0.561147137	1.07E-12
hsa-mir-495	FBN1	3.48E-08	4.50E-09	-1.616920911	-1.544567713	0.561072522	1.08E-12
hsa-mir-323a	FOXO1	0.000224759	0.002773534	-0.926955375	-0.656343002	0.561037153	1.08E-12
hsa-mir-758	CD34	6.53E-06	0.003761098	-1.320034562	-0.61032582	0.561003997	1.09E-12
hsa-mir-411	IGFBP4	0.000455839	7.37E-05	-1.129852974	-1.031969044	0.560974904	1.09E-12
hsa-mir-379	CPE	2.16E-05	2.81E-08	-1.29266038	-1.477852234	0.56084233	1.11E-12
hsa-mir-511	CD209	0.000544541	0.008573597	-1.018909887	-0.995103629	0.560787362	1.12E-12
hsa-mir-382	SERPINF1	2.02E-06	8.17E-05	-1.388636121	-0.929464938	0.560780195	1.12E-12
hsa-mir-577	RGMA	4.17E-08	3.38E-05	2.510206008	1.110540773	0.560764313	1.12E-12
hsa-mir-139	THSD1	0.027835805	4.22E-07	-0.622880792	-1.022410643	0.560736723	1.12E-12
hsa-mir-10a	HOXB7	0.000110686	0.000339637	-0.982977325	-1.092970817	0.560724156	1.12E-12
hsa-mir-493	TBX5-AS1	1.41E-05	0.001642544	-1.122235939	-0.940509773	0.560701313	1.13E-12
hsa-mir-758	TBX5-AS1	6.53E-06	0.001642544	-1.320034562	-0.940509773	0.56062688	1.14E-12
hsa-mir-127	TGFBR2	1.15E-06	7.67E-05	-1.431965051	-0.852817544	0.560627293	1.14E-12
hsa-mir-370	MYOSLID	7.84E-06	9.66E-21	-1.15297826	-2.641098903	0.560600181	1.14E-12
hsa-mir-299	EBF1	0.002631139	0.000157617	-1.021795918	-1.149783006	0.560604771	1.14E-12
hsa-mir-410	TSHZ3	1.84E-06	2.53E-06	-1.707107889	-1.175585699	0.560465837	1.16E-12
hsa-mir-17	BCL11A	2.39E-05	0.001422682	1.037775128	0.886736996	0.560466566	1.16E-12
hsa-mir-431	MEG8	1.34E-05	1.46E-08	-1.308053172	-2.349532055	0.560431662	1.16E-12
hsa-mir-139	ROBO4	0.027835805	0.001193486	-0.622880792	-0.673605644	0.560382678	1.17E-12
hsa-mir-17	IL1R1	2.39E-05	3.16E-07	1.037775128	-1.085882783	-0.560356706	1.17E-12
hsa-mir-485	LINC01638	9.03E-07	0.000226999	-1.374470906	-1.271600798	0.560318045	1.18E-12
hsa-mir-323a	LUM	0.000224759	3.78E-06	-0.926955375	-1.223205227	0.560297843	1.18E-12
hsa-mir-493	DNM3OS	1.41E-05	0.004033425	-1.122235939	-1.218304964	0.560284283	1.18E-12
hsa-mir-379	MSC	2.16E-05	4.90E-11	-1.29266038	-1.953693355	0.560252972	1.19E-12
hsa-mir-409	PRRX1	1.84E-06	2.74E-05	-1.306805184	-1.067591163	0.560230884	1.19E-12
hsa-mir-17	FAM198B-AS1	2.39E-05	0.000228897	1.037775128	-1.339342491	-0.560195934	1.19E-12
hsa-mir-708	MEG3	0.041928465	1.04E-10	-0.513395695	-2.222192134	0.560198899	1.19E-12
hsa-mir-708	DNM3OS	0.041928465	0.004033425	-0.513395695	-1.218304964	0.560182037	1.20E-12
hsa-mir-708	TBX5	0.041928465	0.002007951	-0.513395695	-0.956894042	0.560143109	1.20E-12
hsa-mir-411	PCDH7	0.000455839	2.85E-12	-1.129852974	-2.145657264	0.560144057	1.20E-12
hsa-mir-139	ERG	0.027835805	0.014762452	-0.622880792	-0.614403211	0.560136958	1.20E-12
hsa-mir-487a	MEG3	2.16E-05	1.04E-10	-1.372188897	-2.222192134	0.560068652	1.21E-12
hsa-mir-139	ESAM	0.027835805	0.000513979	-0.622880792	-0.705518071	0.560056166	1.21E-12
hsa-mir-889	PODN	3.86E-05	1.51E-05	-1.360651705	-1.283516186	0.560034289	1.22E-12
hsa-mir-337	KCNE4	3.09E-07	6.08E-07	-1.596027584	-1.311612096	0.560010738	1.22E-12
hsa-mir-409	PDE7B	1.84E-06	2.02E-06	-1.306805184	-1.461953175	0.559983689	1.22E-12
hsa-mir-493	NEGR1	1.41E-05	0.000960576	-1.122235939	-1.113331722	0.559972549	1.22E-12
hsa-mir-708	PCOLCE	0.041928465	1.25E-05	-0.513395695	-0.940126352	0.559947524	1.23E-12
hsa-mir-409	THPO	1.84E-06	0.00020847	-1.306805184	-0.973771335	0.55991766	1.23E-12
hsa-mir-127	ADAM23	1.15E-06	2.39E-05	-1.431965051	-1.446890991	0.559908407	1.23E-12
hsa-mir-577	CDK2AP1	4.17E-08	0.000132434	2.510206008	0.711361115	0.559870868	1.24E-12
hsa-mir-485	PTH1R	9.03E-07	0.000269077	-1.374470906	-1.173625932	0.559838057	1.24E-12
hsa-mir-381	IFFO1	0.005451917	0.014107489	-0.855032976	-0.582478875	0.559810268	1.25E-12
hsa-mir-381	PODN	0.005451917	1.51E-05	-0.855032976	-1.283516186	0.559780419	1.25E-12
hsa-mir-370	EMILIN1	7.84E-06	0.000817235	-1.15297826	-0.906049782	0.559714061	1.26E-12
hsa-mir-299	DCN	0.002631139	1.21E-06	-1.021795918	-1.380962365	0.55962936	1.28E-12
hsa-mir-889	COL1A2	3.86E-05	3.40E-11	-1.360651705	-1.726315664	0.559623875	1.28E-12
hsa-mir-381	OLFML1	0.005451917	2.37E-05	-0.855032976	-0.963227709	0.559589275	1.28E-12
hsa-mir-18a	GALNT10	0.000719651	4.15E-12	0.977939468	-1.218036663	-0.559583635	1.28E-12
hsa-mir-127	ABLIM3	1.15E-06	0.004942494	-1.431965051	-0.950185779	0.559567737	1.28E-12
hsa-mir-370	ZCCHC24	7.84E-06	1.80E-10	-1.15297826	-1.328987894	0.559535436	1.29E-12
hsa-mir-379	CALHM5	2.16E-05	8.23E-08	-1.29266038	-1.200628507	0.559539541	1.29E-12
hsa-mir-337	GALNT10	3.09E-07	4.15E-12	-1.596027584	-1.218036663	0.559517041	1.29E-12
hsa-mir-218-1	C7	0.003202765	0.018544435	-0.717545382	-1.339876237	0.559498228	1.29E-12
hsa-mir-495	CFH	3.48E-08	5.22E-07	-1.616920911	-1.157918784	0.559486738	1.29E-12
hsa-mir-889	SRPX2	3.86E-05	2.45E-10	-1.360651705	-1.587254953	0.559366092	1.31E-12
hsa-mir-487b	LINC01638	6.89E-05	0.000226999	-1.245644767	-1.271600798	0.55934292	1.32E-12
hsa-mir-432	ZCCHC24	2.02E-06	1.80E-10	-1.500449533	-1.328987894	0.559336007	1.32E-12
hsa-mir-411	COL1A1	0.000455839	2.50E-12	-1.129852974	-1.898043516	0.559305394	1.32E-12
hsa-mir-218-2	C7	0.00406237	0.018544435	-0.718181248	-1.339876237	0.559205507	1.34E-12
hsa-mir-139	PLAC9	0.027835805	2.57E-11	-0.622880792	-2.228663632	0.559144333	1.35E-12
hsa-mir-432	MYL3	2.02E-06	1.60E-09	-1.500449533	-2.008112231	0.559110585	1.36E-12
hsa-mir-379	PEAR1	2.16E-05	2.12E-05	-1.29266038	-1.05572814	0.559064848	1.36E-12
hsa-mir-431	NNMT	1.34E-05	4.22E-07	-1.308053172	-1.300172729	0.55903577	1.37E-12
hsa-mir-432	COL14A1	2.02E-06	8.41E-07	-1.500449533	-1.689508533	0.558978757	1.38E-12
hsa-mir-337	AC110597.1	3.09E-07	0.001676998	-1.596027584	-1.102777098	0.55886448	1.40E-12
hsa-mir-139	GRASP	0.027835805	0.011660286	-0.622880792	-0.676479278	0.558814553	1.41E-12
hsa-mir-495	LINC01116	3.48E-08	5.20E-11	-1.616920911	-2.000928787	0.558818102	1.41E-12
hsa-mir-299	HSPA12B	0.002631139	2.95E-05	-1.021795918	-1.030051562	0.558787227	1.41E-12
hsa-mir-409	TCEAL7	1.84E-06	0.022109561	-1.306805184	-0.766291445	0.558750867	1.42E-12
hsa-mir-369	TSHZ3	2.36E-05	2.53E-06	-1.182606868	-1.175585699	0.558707156	1.43E-12
hsa-mir-379	LINC02407	2.16E-05	4.14E-08	-1.29266038	-2.024526282	0.558709868	1.43E-12
hsa-mir-495	PRDM6	3.48E-08	4.42E-09	-1.616920911	-1.571430188	0.558696791	1.43E-12
hsa-mir-127	ABCA8	1.15E-06	0.000585355	-1.431965051	-1.43114014	0.558654588	1.43E-12
hsa-mir-337	ANGPTL2	3.09E-07	1.70E-06	-1.596027584	-1.085090993	0.55861893	1.44E-12
hsa-mir-379	SEMA5A	2.16E-05	3.42E-05	-1.29266038	-1.205796837	0.55859999	1.44E-12
hsa-mir-495	TLL1	3.48E-08	3.35E-10	-1.616920911	-2.22062703	0.558438111	1.47E-12
hsa-mir-409	NEGR1	1.84E-06	0.000960576	-1.306805184	-1.113331722	0.558225839	1.52E-12
hsa-mir-381	RFX8	0.005451917	1.54E-10	-0.855032976	-1.635892559	0.55820321	1.52E-12
hsa-mir-495	ZCCHC24	3.48E-08	1.80E-10	-1.616920911	-1.328987894	0.558160769	1.53E-12
hsa-mir-485	COL5A1	9.03E-07	3.00E-13	-1.374470906	-1.771058682	0.558162714	1.53E-12
hsa-mir-127	F2R	1.15E-06	0.000345553	-1.431965051	-0.821989265	0.558167396	1.53E-12
hsa-mir-1245a	ADAM12	2.97E-05	1.47E-07	-1.239670316	-1.425205784	0.558106227	1.54E-12
hsa-mir-337	ADAM33	3.09E-07	1.19E-07	-1.596027584	-1.956011761	0.558091266	1.54E-12
hsa-mir-370	ZNF423	7.84E-06	1.25E-07	-1.15297826	-1.463994155	0.558058728	1.55E-12
hsa-mir-758	AC005291.2	6.53E-06	0.003792331	-1.320034562	-1.060061384	0.558019348	1.55E-12
hsa-mir-423	PSMD11	0.005812335	0.049962747	0.395413885	0.299321752	0.558010863	1.55E-12
hsa-mir-432	HTRA1	2.02E-06	2.85E-15	-1.500449533	-1.879673293	0.558005073	1.55E-12
hsa-mir-379	TMEM119	2.16E-05	0.000533517	-1.29266038	-0.989969282	0.557987108	1.56E-12
hsa-mir-127	LAYN	1.15E-06	0.004258028	-1.431965051	-0.770496099	0.557937654	1.57E-12
hsa-mir-337	LRRN4CL	3.09E-07	4.49E-07	-1.596027584	-1.714063374	0.557925367	1.57E-12
hsa-mir-409	PLXDC1	1.84E-06	1.11E-11	-1.306805184	-1.545928047	0.557914447	1.57E-12
hsa-mir-154	BNC2	6.93E-07	1.52E-07	-1.292512848	-1.587470322	0.557863194	1.58E-12
hsa-mir-218-2	EMCN	0.00406237	0.000579905	-0.718181248	-0.923090818	0.557799923	1.59E-12
hsa-mir-127	HDC	1.15E-06	2.88E-08	-1.431965051	-2.074032591	0.557739915	1.61E-12
hsa-mir-379	FAP	2.16E-05	6.38E-07	-1.29266038	-1.306139941	0.557728037	1.61E-12
hsa-mir-369	MRGPRF	2.36E-05	6.41E-05	-1.182606868	-1.062987922	0.557685936	1.62E-12
hsa-mir-495	RAI2	3.48E-08	7.00E-07	-1.616920911	-1.331929125	0.557672534	1.62E-12
hsa-mir-370	ITGA5	7.84E-06	1.03E-08	-1.15297826	-1.166726516	0.557673423	1.62E-12
hsa-mir-493	PDPN	1.41E-05	1.76E-05	-1.122235939	-1.119601326	0.557636801	1.62E-12
hsa-mir-337	SRPX2	3.09E-07	2.45E-10	-1.596027584	-1.587254953	0.557604904	1.63E-12
hsa-mir-381	PDGFRB	0.005451917	1.67E-09	-0.855032976	-1.426173199	0.557597773	1.63E-12
hsa-mir-337	PRICKLE2	3.09E-07	3.95E-06	-1.596027584	-1.122117303	0.557586204	1.63E-12
hsa-mir-411	PDGFRB	0.000455839	1.67E-09	-1.129852974	-1.426173199	0.557587863	1.63E-12
hsa-mir-758	SNED1	6.53E-06	1.95E-08	-1.320034562	-1.483323599	0.55757552	1.63E-12
hsa-mir-495	ACVRL1	3.48E-08	2.76E-05	-1.616920911	-0.800733577	0.55754975	1.64E-12
hsa-mir-127	EMILIN1	1.15E-06	0.000817235	-1.431965051	-0.906049782	0.557514351	1.64E-12
hsa-mir-486-1	HBA2	0.02976445	0.001286235	-0.810173795	-1.526026981	0.557438389	1.66E-12
hsa-mir-337	COL5A2	3.09E-07	2.47E-10	-1.596027584	-1.54674842	0.557342722	1.68E-12
hsa-mir-577	ENSG00000279010	4.17E-08	0.000320398	2.510206008	1.065257361	0.557309489	1.69E-12
hsa-mir-381	LHFPL6	0.005451917	0.000295007	-0.855032976	-0.78012498	0.557289491	1.69E-12
hsa-mir-889	C1QTNF6	3.86E-05	2.28E-11	-1.360651705	-1.546875989	0.557260414	1.69E-12
hsa-mir-410	OGN	1.84E-06	0.000191224	-1.707107889	-1.783872738	0.557265298	1.69E-12
hsa-mir-409	GALNT10	1.84E-06	4.15E-12	-1.306805184	-1.218036663	0.557265595	1.69E-12
hsa-mir-409	GLT8D2	1.84E-06	2.17E-10	-1.306805184	-1.368271407	0.557202224	1.70E-12
hsa-mir-381	PDPN	0.005451917	1.76E-05	-0.855032976	-1.119601326	0.557206586	1.70E-12
hsa-mir-487b	DCN	6.89E-05	1.21E-06	-1.245644767	-1.380962365	0.55718818	1.71E-12
hsa-mir-379	LINC02126	2.16E-05	4.06E-08	-1.29266038	-2.211852365	0.557191397	1.71E-12
hsa-mir-337	FBXL7	3.09E-07	8.23E-06	-1.596027584	-1.205950472	0.557162548	1.71E-12
hsa-mir-376c	NDN	0.005451917	8.08E-07	-0.868615752	-1.448961943	0.557156026	1.71E-12
hsa-mir-370	CTSG	7.84E-06	3.36E-07	-1.15297826	-2.249736201	0.557095874	1.72E-12
hsa-mir-382	GALNT10	2.02E-06	4.15E-12	-1.388636121	-1.218036663	0.557051287	1.73E-12
hsa-mir-493	ADAMTS12	1.41E-05	9.37E-13	-1.122235939	-1.789929326	0.557012369	1.74E-12
hsa-mir-337	HIC1	3.09E-07	2.51E-05	-1.596027584	-1.108455205	0.556991691	1.75E-12
hsa-mir-4446	SLC7A13	0.018397821	4.77E-05	-1.679247355	-2.71865502	0.556981929	1.75E-12
hsa-mir-889	SAMD14	3.86E-05	0.005205715	-1.360651705	-0.69345578	0.556967612	1.75E-12
hsa-mir-127	AC134043.2	1.15E-06	1.93E-05	-1.431965051	-1.262007153	0.55695008	1.75E-12
hsa-mir-431	VSTM4	1.34E-05	9.84E-08	-1.308053172	-1.330836444	0.556902779	1.76E-12
hsa-mir-758	PLPP7	6.53E-06	6.46E-08	-1.320034562	-1.431330931	0.55686034	1.77E-12
hsa-mir-17	PCID2	2.39E-05	0.016531559	1.037775128	0.438200431	0.556853478	1.77E-12
hsa-mir-411	ADAM33	0.000455839	1.19E-07	-1.129852974	-1.956011761	0.556777045	1.79E-12
hsa-mir-299	COL3A1	0.002631139	2.52E-10	-1.021795918	-1.733812351	0.556779406	1.79E-12
hsa-mir-411	TSHZ3	0.000455839	2.53E-06	-1.129852974	-1.175585699	0.556769806	1.79E-12
hsa-mir-758	PRDM8	6.53E-06	0.016133557	-1.320034562	-0.627649355	0.556728153	1.80E-12
hsa-mir-431	KERA	1.34E-05	1.44E-05	-1.308053172	-1.892758569	0.556710058	1.80E-12
hsa-mir-758	MMP28	6.53E-06	2.52E-10	-1.320034562	-1.913557131	0.5567114	1.80E-12
hsa-mir-154	TGFB3	6.93E-07	1.37E-09	-1.292512848	-1.48396579	0.556697635	1.80E-12
hsa-mir-154	MRGPRF	6.93E-07	6.41E-05	-1.292512848	-1.062987922	0.556698115	1.80E-12
hsa-mir-379	AMPH	2.16E-05	1.79E-07	-1.29266038	-1.814589343	0.556665161	1.81E-12
hsa-mir-125b-2	MIR99AHG	0.002528094	5.25E-08	-0.744388063	-1.702782733	0.556655958	1.81E-12
hsa-mir-10a	HOXB-AS1	0.000110686	0.000307276	-0.982977325	-1.077618991	0.556637827	1.81E-12
hsa-mir-139	HSPA12B	0.027835805	2.95E-05	-0.622880792	-1.030051562	0.556566621	1.83E-12
hsa-mir-889	SERPINF1	3.86E-05	8.17E-05	-1.360651705	-0.929464938	0.556476315	1.85E-12
hsa-mir-218-2	GNG11	0.00406237	0.000216257	-0.718181248	-0.837594718	0.556441695	1.86E-12
hsa-mir-654	THY1	6.47E-06	1.65E-13	-1.349821248	-1.656734934	0.556428993	1.86E-12
hsa-mir-323a	COL6A3	0.000224759	1.42E-07	-0.926955375	-1.439089403	0.556413369	1.86E-12
hsa-mir-495	ANGPTL2	3.48E-08	1.70E-06	-1.616920911	-1.085090993	0.556398416	1.87E-12
hsa-mir-370	CDH11	7.84E-06	5.65E-07	-1.15297826	-1.303798611	0.556332572	1.88E-12
hsa-mir-758	AGTR1	6.53E-06	0.001639357	-1.320034562	-1.129843654	0.556271839	1.90E-12
hsa-mir-493	EBF1	1.41E-05	0.000157617	-1.122235939	-1.149783006	0.556128996	1.93E-12
hsa-mir-127	RASGRF2	1.15E-06	1.19E-11	-1.431965051	-1.404978607	0.556130341	1.93E-12
hsa-mir-127	TBX5	1.15E-06	0.002007951	-1.431965051	-0.956894042	0.556090748	1.94E-12
hsa-mir-139	ADIPOQ	0.027835805	0.013943649	-0.622880792	-1.670791743	0.556092909	1.94E-12
hsa-mir-337	SFRP2	3.09E-07	8.25E-06	-1.596027584	-1.357593644	0.556060184	1.95E-12
hsa-mir-127	THPO	1.15E-06	0.00020847	-1.431965051	-0.973771335	0.55604382	1.95E-12
hsa-mir-410	COL14A1	1.84E-06	8.41E-07	-1.707107889	-1.689508533	0.556012609	1.96E-12
hsa-mir-495	ADGRA2	3.48E-08	0.000629324	-1.616920911	-0.805013123	0.555999906	1.96E-12
hsa-mir-17	FYCO1	2.39E-05	0.014268551	1.037775128	-0.427541306	-0.555973553	1.96E-12
hsa-mir-411	HTRA1	0.000455839	2.85E-15	-1.129852974	-1.879673293	0.555975791	1.96E-12
hsa-mir-323a	BNC2	0.000224759	1.52E-07	-0.926955375	-1.587470322	0.555944272	1.97E-12
hsa-mir-495	ADAM33	3.48E-08	1.19E-07	-1.616920911	-1.956011761	0.555929479	1.97E-12
hsa-mir-485	C1QTNF6	9.03E-07	2.28E-11	-1.374470906	-1.546875989	0.5559098	1.98E-12
hsa-mir-495	ABCA8	3.48E-08	0.000585355	-1.616920911	-1.43114014	0.555902754	1.98E-12
hsa-mir-493	MYL3	1.41E-05	1.60E-09	-1.122235939	-2.008112231	0.555887345	1.98E-12
hsa-mir-379	ALDH1A2	2.16E-05	9.81E-08	-1.29266038	-1.588905178	0.555857972	1.99E-12
hsa-mir-382	COL5A1	2.02E-06	3.00E-13	-1.388636121	-1.771058682	0.555840896	1.99E-12
hsa-mir-382	ADAM23	2.02E-06	2.39E-05	-1.388636121	-1.446890991	0.55582365	1.99E-12
hsa-mir-379	MMP17	2.16E-05	0.000611923	-1.29266038	-1.177269563	0.555782981	2.00E-12
hsa-mir-370	MMP19	7.84E-06	3.32E-05	-1.15297826	-0.957290451	0.555767168	2.01E-12
hsa-mir-654	LINC02407	6.47E-06	4.14E-08	-1.349821248	-2.024526282	0.555705416	2.02E-12
hsa-mir-299	LPAR1	0.002631139	3.70E-05	-1.021795918	-1.109986376	0.555662548	2.03E-12
hsa-mir-379	MRGPRF	2.16E-05	6.41E-05	-1.29266038	-1.062987922	0.555647326	2.04E-12
hsa-mir-125b-2	BUB1	0.002528094	0.010845122	-0.744388063	0.588683858	-0.555610756	2.04E-12
hsa-mir-125b-1	FEN1	0.002912712	0.029469378	-0.741120612	0.423139841	-0.555610724	2.04E-12
hsa-mir-139	LRRC70	0.027835805	0.000697412	-0.622880792	-0.975086627	0.555617427	2.04E-12
hsa-mir-218-2	CD34	0.00406237	0.003761098	-0.718181248	-0.61032582	0.555619871	2.04E-12
hsa-mir-409	KLHL4	1.84E-06	1.89E-08	-1.306805184	-1.787459459	0.555622304	2.04E-12
hsa-mir-411	FAM198B	0.000455839	7.54E-06	-1.129852974	-1.133589818	0.555629722	2.04E-12
hsa-mir-218-2	CCDC178	0.00406237	0.014043172	-0.718181248	-0.979633033	0.555633408	2.04E-12
hsa-mir-485	ADAM12	9.03E-07	1.47E-07	-1.374470906	-1.425205784	0.55557633	2.05E-12
hsa-mir-127	TCF4	1.15E-06	0.000338487	-1.431965051	-0.873967901	0.555508358	2.06E-12
hsa-mir-134	MSC-AS1	3.14E-06	4.66E-06	-1.262305586	-1.383004493	0.555433758	2.08E-12
hsa-mir-758	ADAM23	6.53E-06	2.39E-05	-1.320034562	-1.446890991	0.555384706	2.10E-12
hsa-mir-369	THY1	2.36E-05	1.65E-13	-1.182606868	-1.656734934	0.555358255	2.10E-12
hsa-mir-431	TGFB1I1	1.34E-05	0.000241746	-1.308053172	-0.864381569	0.555334313	2.11E-12
hsa-mir-381	TMEM119	0.005451917	0.000533517	-0.855032976	-0.989969282	0.555324323	2.11E-12
hsa-mir-323a	PDPN	0.000224759	1.76E-05	-0.926955375	-1.119601326	0.555313933	2.11E-12
hsa-mir-487b	CORO2B	6.89E-05	2.53E-06	-1.245644767	-1.344864637	0.555301422	2.11E-12
hsa-mir-431	IGF1	1.34E-05	1.55E-05	-1.308053172	-1.530541586	0.555236435	2.13E-12
hsa-mir-218-2	SLIT3	0.00406237	1.20E-08	-0.718181248	-1.54904247	0.55520298	2.14E-12
hsa-mir-758	NTM	6.53E-06	4.33E-05	-1.320034562	-1.163334808	0.555140823	2.16E-12
hsa-mir-379	PRDM8	2.16E-05	0.016133557	-1.29266038	-0.627649355	0.55508943	2.17E-12
hsa-mir-432	PCOLCE	2.02E-06	1.25E-05	-1.500449533	-0.940126352	0.555047622	2.18E-12
hsa-mir-487b	PTH1R	6.89E-05	0.000269077	-1.245644767	-1.173625932	0.55505117	2.18E-12
hsa-mir-369	DCN	2.36E-05	1.21E-06	-1.182606868	-1.380962365	0.55502333	2.19E-12
hsa-mir-708	AC007750.1	0.041928465	1.03E-08	-0.513395695	-1.709735455	0.554958323	2.20E-12
hsa-mir-431	SERPINF1	1.34E-05	8.17E-05	-1.308053172	-0.929464938	0.554959584	2.20E-12
hsa-mir-127	ECM2	1.15E-06	7.36E-06	-1.431965051	-1.126173803	0.554952878	2.20E-12
hsa-mir-493	ASPN	1.41E-05	1.88E-05	-1.122235939	-1.530598389	0.554892622	2.22E-12
hsa-mir-409	RFX8	1.84E-06	1.54E-10	-1.306805184	-1.635892559	0.55489519	2.22E-12
hsa-mir-409	MFAP4	1.84E-06	9.56E-05	-1.306805184	-1.383939154	0.554870553	2.22E-12
hsa-mir-382	DNM3OS	2.02E-06	0.004033425	-1.388636121	-1.218304964	0.554856044	2.23E-12
hsa-mir-136	MEG9	3.86E-05	3.39E-06	-1.149060336	-1.977322679	0.554770676	2.25E-12
hsa-mir-218-1	CNRIP1	0.003202765	1.05E-08	-0.717545382	-1.173371818	0.554773347	2.25E-12
hsa-mir-758	SPARC	6.53E-06	2.43E-07	-1.320034562	-1.144024364	0.554759939	2.25E-12
hsa-mir-758	C1QTNF6	6.53E-06	2.28E-11	-1.320034562	-1.546875989	0.554713717	2.27E-12
hsa-mir-382	PEAR1	2.02E-06	2.12E-05	-1.388636121	-1.05572814	0.554644068	2.29E-12
hsa-mir-409	NTM	1.84E-06	4.33E-05	-1.306805184	-1.163334808	0.554637021	2.29E-12
hsa-mir-4446	AC130456.2	0.018397821	2.19E-09	-1.679247355	-3.969765544	0.55458263	2.30E-12
hsa-mir-134	SEMA5A	3.14E-06	3.42E-05	-1.262305586	-1.205796837	0.554535744	2.32E-12
hsa-mir-411	OLFML1	0.000455839	2.37E-05	-1.129852974	-0.963227709	0.554511735	2.32E-12
hsa-mir-337	RAI2	3.09E-07	7.00E-07	-1.596027584	-1.331929125	0.554492493	2.33E-12
hsa-mir-1245a	NDN	2.97E-05	8.08E-07	-1.239670316	-1.448961943	0.554478821	2.33E-12
hsa-mir-409	CRISPLD2	1.84E-06	7.41E-09	-1.306805184	-1.301340986	0.554481759	2.33E-12
hsa-mir-889	PRDM6	3.86E-05	4.42E-09	-1.360651705	-1.571430188	0.554449516	2.34E-12
hsa-mir-18a	BCL11A	0.000719651	0.001422682	0.977939468	0.886736996	0.554450523	2.34E-12
hsa-mir-432	COL1A1	2.02E-06	2.50E-12	-1.500449533	-1.898043516	0.554421567	2.34E-12
hsa-mir-379	NTM	2.16E-05	4.33E-05	-1.29266038	-1.163334808	0.554384288	2.35E-12
hsa-mir-127	AC005291.1	1.15E-06	0.000657658	-1.431965051	-1.244354478	0.554344008	2.36E-12
hsa-mir-20a	HNMT	0.003230571	8.06E-05	0.794152692	-0.675362613	-0.554256758	2.39E-12
hsa-mir-370	PEAR1	7.84E-06	2.12E-05	-1.15297826	-1.05572814	0.554256488	2.39E-12
hsa-mir-410	SPARC	1.84E-06	2.43E-07	-1.707107889	-1.144024364	0.554258416	2.39E-12
hsa-mir-370	TBX15	7.84E-06	0.041317542	-1.15297826	-0.690762173	0.554094322	2.44E-12
hsa-mir-379	NR2F1	2.16E-05	0.000897147	-1.29266038	-1.139229556	0.554077215	2.45E-12
hsa-mir-431	MIR22HG	1.34E-05	3.44E-05	-1.308053172	-0.787902474	0.554035475	2.46E-12
hsa-mir-381	LUM	0.005451917	3.78E-06	-0.855032976	-1.223205227	0.553989542	2.47E-12
hsa-mir-487b	ADAM33	6.89E-05	1.19E-07	-1.245644767	-1.956011761	0.553967506	2.48E-12
hsa-mir-154	CNRIP1	6.93E-07	1.05E-08	-1.292512848	-1.173371818	0.55395869	2.48E-12
hsa-mir-485	AL117190.1	9.03E-07	8.49E-05	-1.374470906	-1.615706644	0.553920838	2.49E-12
hsa-mir-18a	ZNF286B	0.000719651	5.04E-09	0.977939468	1.449572122	0.553925424	2.49E-12
hsa-mir-409	MAB21L1	1.84E-06	3.59E-08	-1.306805184	-2.115422049	0.553878308	2.50E-12
hsa-mir-218-1	AC134043.2	0.003202765	1.93E-05	-0.717545382	-1.262007153	0.553836251	2.51E-12
hsa-mir-758	LHFPL6	6.53E-06	0.000295007	-1.320034562	-0.78012498	0.553839241	2.51E-12
hsa-mir-485	PCOLCE	9.03E-07	1.25E-05	-1.374470906	-0.940126352	0.55380254	2.52E-12
hsa-mir-495	INPP4B	3.48E-08	2.93E-06	-1.616920911	-1.314797882	0.553770165	2.53E-12
hsa-mir-495	ZEB1	3.48E-08	1.87E-06	-1.616920911	-1.168530417	0.553754738	2.54E-12
hsa-mir-411	MEG9	0.000455839	3.39E-06	-1.129852974	-1.977322679	0.553739695	2.54E-12
hsa-mir-495	GNA14	3.48E-08	9.65E-09	-1.616920911	-1.52467214	0.553743372	2.54E-12
hsa-mir-337	PLXDC1	3.09E-07	1.11E-11	-1.596027584	-1.545928047	0.553722409	2.54E-12
hsa-mir-218-1	DHH	0.003202765	0.02224663	-0.717545382	-0.881771555	0.553714782	2.54E-12
hsa-mir-654	CTSK	6.47E-06	3.99E-11	-1.349821248	-1.762389686	0.553703043	2.55E-12
hsa-mir-337	LRRC17	3.09E-07	3.67E-13	-1.596027584	-2.400661529	0.553676972	2.55E-12
hsa-mir-758	ABLIM3	6.53E-06	0.004942494	-1.320034562	-0.950185779	0.55366178	2.56E-12
hsa-mir-409	JCAD	1.84E-06	3.41E-05	-1.306805184	-0.954180368	0.553638329	2.56E-12
hsa-mir-154	HTRA1	6.93E-07	2.85E-15	-1.292512848	-1.879673293	0.553642231	2.56E-12
hsa-mir-154	LUM	6.93E-07	3.78E-06	-1.292512848	-1.223205227	0.553602386	2.57E-12
hsa-mir-889	POSTN	3.86E-05	6.78E-08	-1.360651705	-1.537842331	0.553581884	2.58E-12
hsa-mir-541	MEG9	0.000544541	3.39E-06	-1.730475351	-1.977322679	0.553560499	2.59E-12
hsa-mir-382	LRP1	2.02E-06	1.30E-10	-1.388636121	-1.416315186	0.553553711	2.59E-12
hsa-mir-495	CD34	3.48E-08	0.003761098	-1.616920911	-0.61032582	0.553515625	2.60E-12
hsa-mir-431	BNC2	1.34E-05	1.52E-07	-1.308053172	-1.587470322	0.553455231	2.62E-12
hsa-mir-127	C1QTNF6	1.15E-06	2.28E-11	-1.431965051	-1.546875989	0.553397761	2.64E-12
hsa-mir-218-1	EMCN	0.003202765	0.000579905	-0.717545382	-0.923090818	0.553380559	2.64E-12
hsa-mir-323a	SERPINF1	0.000224759	8.17E-05	-0.926955375	-0.929464938	0.553339692	2.66E-12
hsa-mir-127	LINC02407	1.15E-06	4.14E-08	-1.431965051	-2.024526282	0.553322483	2.66E-12
hsa-mir-218-1	CORO2B	0.003202765	2.53E-06	-0.717545382	-1.344864637	0.553295755	2.67E-12
hsa-mir-1245a	OLFML1	2.97E-05	2.37E-05	-1.239670316	-0.963227709	0.553274388	2.67E-12
hsa-mir-17	EHD4	2.39E-05	0.001796923	1.037775128	-0.384936257	-0.55326185	2.68E-12
hsa-mir-889	LRP1	3.86E-05	1.30E-10	-1.360651705	-1.416315186	0.553244774	2.68E-12
hsa-mir-432	HSPA12B	2.02E-06	2.95E-05	-1.500449533	-1.030051562	0.553177827	2.71E-12
hsa-mir-323a	AGTR1	0.000224759	0.001639357	-0.926955375	-1.129843654	0.553140417	2.72E-12
hsa-mir-654	SERPINF1	6.47E-06	8.17E-05	-1.349821248	-0.929464938	0.553126988	2.72E-12
hsa-mir-485	PCDH7	9.03E-07	2.85E-12	-1.374470906	-2.145657264	0.553080243	2.73E-12
hsa-mir-379	SPARC	2.16E-05	2.43E-07	-1.29266038	-1.144024364	0.553083539	2.73E-12
hsa-mir-370	PCOLCE	7.84E-06	1.25E-05	-1.15297826	-0.940126352	0.552950996	2.78E-12
hsa-mir-431	CARMN	1.34E-05	0.007039551	-1.308053172	-1.000356773	0.552932954	2.79E-12
hsa-mir-493	AC110597.1	1.41E-05	0.001676998	-1.122235939	-1.102777098	0.552847777	2.82E-12
hsa-mir-337	PDE1A	3.09E-07	1.97E-06	-1.596027584	-1.155884228	0.552802844	2.83E-12
hsa-mir-889	PLXDC1	3.86E-05	1.11E-11	-1.360651705	-1.545928047	0.552794728	2.84E-12
hsa-mir-337	CHSY3	3.09E-07	8.61E-09	-1.596027584	-1.267385962	0.552776513	2.84E-12
hsa-mir-18a	DBF4B	0.000719651	7.27E-05	0.977939468	0.568561003	0.552762695	2.84E-12
hsa-mir-370	NNMT	7.84E-06	4.22E-07	-1.15297826	-1.300172729	0.55274184	2.85E-12
hsa-mir-196b	HOXA-AS2	8.15E-07	9.66E-11	-1.744124328	-1.998191399	0.552702456	2.86E-12
hsa-mir-431	PEAR1	1.34E-05	2.12E-05	-1.308053172	-1.05572814	0.552706296	2.86E-12
hsa-mir-411	TMEM119	0.000455839	0.000533517	-1.129852974	-0.989969282	0.552707152	2.86E-12
hsa-mir-758	ADGRA2	6.53E-06	0.000629324	-1.320034562	-0.805013123	0.552709439	2.86E-12
hsa-mir-127	LINC01116	1.15E-06	5.20E-11	-1.431965051	-2.000928787	0.552659153	2.87E-12
hsa-mir-125b-2	TYMS	0.002528094	0.000134697	-0.744388063	0.964378961	-0.552632999	2.88E-12
hsa-mir-337	PEAR1	3.09E-07	2.12E-05	-1.596027584	-1.05572814	0.552612401	2.89E-12
hsa-mir-485	MMP2	9.03E-07	1.60E-11	-1.374470906	-1.651663037	0.552589771	2.90E-12
hsa-mir-134	MMP2	3.14E-06	1.60E-11	-1.262305586	-1.651663037	0.552567058	2.90E-12
hsa-mir-758	LIMA1	6.53E-06	2.85E-15	-1.320034562	-1.402165505	0.55255398	2.90E-12
hsa-mir-495	P4HA3	3.48E-08	9.12E-12	-1.616920911	-1.828708484	0.552558481	2.90E-12
hsa-mir-381	PCOLCE	0.005451917	1.25E-05	-0.855032976	-0.940126352	0.552546625	2.91E-12
hsa-mir-369	HIC1	2.36E-05	2.51E-05	-1.182606868	-1.108455205	0.552541846	2.91E-12
hsa-mir-154	GALNT10	6.93E-07	4.15E-12	-1.292512848	-1.218036663	0.55248098	2.93E-12
hsa-mir-17	EPAS1	2.39E-05	2.33E-05	1.037775128	-0.887981907	-0.552468771	2.93E-12
hsa-mir-758	FAM198B-AS1	6.53E-06	0.000228897	-1.320034562	-1.339342491	0.552431177	2.95E-12
hsa-mir-134	BTBD11	3.14E-06	5.79E-08	-1.262305586	-1.763451105	0.552425475	2.95E-12
hsa-mir-139	VEGFD	0.027835805	0.000204269	-0.622880792	-1.502726087	0.552419211	2.95E-12
hsa-mir-4446	AC010280.1	0.018397821	0.021353311	-1.679247355	-1.763633333	0.552353517	2.97E-12
hsa-mir-370	SCN2B	7.84E-06	0.00132761	-1.15297826	-1.449102829	0.552336763	2.98E-12
hsa-mir-382	HDC	2.02E-06	2.88E-08	-1.388636121	-2.074032591	0.552329705	2.98E-12
hsa-mir-493	SEMA5A	1.41E-05	3.42E-05	-1.122235939	-1.205796837	0.55229463	2.99E-12
hsa-mir-410	MEG8	1.84E-06	1.46E-08	-1.707107889	-2.349532055	0.552204246	3.02E-12
hsa-mir-758	SFRP2	6.53E-06	8.25E-06	-1.320034562	-1.357593644	0.552207905	3.02E-12
hsa-mir-18a	MTBP	0.000719651	9.71E-05	0.977939468	0.773030594	0.552186449	3.03E-12
hsa-mir-493	SVEP1	1.41E-05	7.90E-06	-1.122235939	-1.479714602	0.552188604	3.03E-12
hsa-mir-323a	FAP	0.000224759	6.38E-07	-0.926955375	-1.306139941	0.55216205	3.04E-12
hsa-mir-409	ABCA8	1.84E-06	0.000585355	-1.306805184	-1.43114014	0.552140613	3.04E-12
hsa-mir-337	PRKG1	3.09E-07	5.31E-07	-1.596027584	-1.216708189	0.552088275	3.06E-12
hsa-mir-495	SSC5D	3.48E-08	1.88E-07	-1.616920911	-1.465922978	0.552083122	3.06E-12
hsa-mir-379	MYH1	2.16E-05	1.99E-08	-1.29266038	-2.318551757	0.552076284	3.06E-12
hsa-mir-487b	OGN	6.89E-05	0.000191224	-1.245644767	-1.783872738	0.552029461	3.08E-12
hsa-mir-370	MAGI2-AS3	7.84E-06	0.008156147	-1.15297826	-0.711731525	0.552008122	3.09E-12
hsa-mir-134	HTRA1	3.14E-06	2.85E-15	-1.262305586	-1.879673293	0.55190624	3.13E-12
hsa-mir-409	F2R	1.84E-06	0.000345553	-1.306805184	-0.821989265	0.551862057	3.15E-12
hsa-mir-381	MMP19	0.005451917	3.32E-05	-0.855032976	-0.957290451	0.551846193	3.15E-12
hsa-mir-337	MFAP4	3.09E-07	9.56E-05	-1.596027584	-1.383939154	0.551789575	3.17E-12
hsa-mir-758	LRRC32	6.53E-06	6.66E-07	-1.320034562	-1.139124887	0.551596964	3.26E-12
hsa-mir-134	CFH	3.14E-06	5.22E-07	-1.262305586	-1.157918784	0.55159788	3.26E-12
hsa-mir-495	PCDH7	3.48E-08	2.85E-12	-1.616920911	-2.145657264	0.551573143	3.26E-12
hsa-mir-382	HSPA12B	2.02E-06	2.95E-05	-1.388636121	-1.030051562	0.551525034	3.28E-12
hsa-mir-379	CHRD	2.16E-05	4.83E-05	-1.29266038	-1.110756463	0.551519852	3.28E-12
hsa-mir-577	ABCD4	4.17E-08	0.000732729	2.510206008	-0.500898957	-0.551444578	3.32E-12
hsa-mir-758	FLRT2	6.53E-06	2.42E-10	-1.320034562	-2.14742523	0.55143709	3.32E-12
hsa-mir-379	LRP1	2.16E-05	1.30E-10	-1.29266038	-1.416315186	0.551424781	3.32E-12
hsa-mir-337	TGFB3	3.09E-07	1.37E-09	-1.596027584	-1.48396579	0.55140371	3.33E-12
hsa-mir-370	ACOX2	7.84E-06	0.000152574	-1.15297826	-1.297971185	0.551405962	3.33E-12
hsa-mir-337	MMP28	3.09E-07	2.52E-10	-1.596027584	-1.913557131	0.551391842	3.33E-12
hsa-mir-125b-1	BUB1	0.002912712	0.010845122	-0.741120612	0.588683858	-0.551310554	3.36E-12
hsa-mir-17	KIF18B	2.39E-05	0.001054914	1.037775128	0.718476279	0.551311122	3.36E-12
hsa-mir-299	RUNX1T1	0.002631139	4.02E-08	-1.021795918	-1.50806482	0.551287388	3.37E-12
hsa-mir-134	INPP4B	3.14E-06	2.93E-06	-1.262305586	-1.314797882	0.551191091	3.41E-12
hsa-mir-139	FAM124B	0.027835805	0.024411199	-0.622880792	-0.650673722	0.551183678	3.42E-12
hsa-mir-379	AC134043.2	2.16E-05	1.93E-05	-1.29266038	-1.262007153	0.551170441	3.42E-12
hsa-mir-874	KLHL3	0.00088836	7.44E-07	-0.639587474	-0.994954162	0.551133457	3.43E-12
hsa-mir-758	PRDM6	6.53E-06	4.42E-09	-1.320034562	-1.571430188	0.55111998	3.44E-12
hsa-mir-382	CORO2B	2.02E-06	2.53E-06	-1.388636121	-1.344864637	0.551081868	3.46E-12
hsa-mir-382	CTSK	2.02E-06	3.99E-11	-1.388636121	-1.762389686	0.551056904	3.46E-12
hsa-mir-485	RAI2	9.03E-07	7.00E-07	-1.374470906	-1.331929125	0.551035371	3.47E-12
hsa-mir-495	MAF	3.48E-08	1.31E-09	-1.616920911	-1.300870926	0.551029332	3.47E-12
hsa-mir-381	MFAP4	0.005451917	9.56E-05	-0.855032976	-1.383939154	0.550983979	3.49E-12
hsa-mir-381	HTRA1	0.005451917	2.85E-15	-0.855032976	-1.879673293	0.55093497	3.51E-12
hsa-mir-337	CPE	3.09E-07	2.81E-08	-1.596027584	-1.477852234	0.550921445	3.52E-12
hsa-mir-758	LDB2	6.53E-06	4.61E-06	-1.320034562	-1.072006305	0.550867767	3.54E-12
hsa-mir-139	NOTCH4	0.027835805	0.000486145	-0.622880792	-0.673909611	0.550843125	3.55E-12
hsa-mir-337	CTSG	3.09E-07	3.36E-07	-1.596027584	-2.249736201	0.550827191	3.56E-12
hsa-mir-1245a	SPARC	2.97E-05	2.43E-07	-1.239670316	-1.144024364	0.55082952	3.56E-12
hsa-mir-106a	MIR22HG	0.001117844	3.44E-05	1.146205135	-0.787902474	-0.550785605	3.57E-12
hsa-mir-758	STARD8	6.53E-06	2.05E-06	-1.320034562	-0.925003029	0.550774709	3.58E-12
hsa-mir-654	OLFML1	6.47E-06	2.37E-05	-1.349821248	-0.963227709	0.550713729	3.60E-12
hsa-mir-431	PCDH7	1.34E-05	2.85E-12	-1.308053172	-2.145657264	0.550701503	3.61E-12
hsa-mir-370	SMIM3	7.84E-06	6.31E-13	-1.15297826	-1.402633654	0.550669609	3.62E-12
hsa-mir-369	ADAM33	2.36E-05	1.19E-07	-1.182606868	-1.956011761	0.550649755	3.63E-12
hsa-mir-134	AMPH	3.14E-06	1.79E-07	-1.262305586	-1.814589343	0.55062573	3.64E-12
hsa-mir-1245a	MEG3	2.97E-05	1.04E-10	-1.239670316	-2.222192134	0.550613683	3.64E-12
hsa-mir-381	PCDH7	0.005451917	2.85E-12	-0.855032976	-2.145657264	0.550531898	3.68E-12
hsa-mir-154	COL1A2	6.93E-07	3.40E-11	-1.292512848	-1.726315664	0.550523931	3.68E-12
hsa-mir-134	COL1A2	3.14E-06	3.40E-11	-1.262305586	-1.726315664	0.550462549	3.71E-12
hsa-mir-17	RAI2	2.39E-05	7.00E-07	1.037775128	-1.331929125	-0.550444806	3.72E-12
hsa-mir-337	FILIP1L	3.09E-07	1.16E-06	-1.596027584	-1.13807599	0.550441874	3.72E-12
hsa-mir-369	COL3A1	2.36E-05	2.52E-10	-1.182606868	-1.733812351	0.550432449	3.72E-12
hsa-mir-382	MAP1A	2.02E-06	6.15E-07	-1.388636121	-1.118807089	0.550397879	3.73E-12
hsa-mir-382	PDPN	2.02E-06	1.76E-05	-1.388636121	-1.119601326	0.550401703	3.73E-12
hsa-mir-379	AGTR1	2.16E-05	0.001639357	-1.29266038	-1.129843654	0.550386536	3.74E-12
hsa-mir-18a	UBE2C	0.000719651	0.010444751	0.977939468	0.662103975	0.550350432	3.75E-12
hsa-mir-370	ABLIM3	7.84E-06	0.004942494	-1.15297826	-0.950185779	0.550353851	3.75E-12
hsa-mir-337	ZEB1	3.09E-07	1.87E-06	-1.596027584	-1.168530417	0.550251098	3.80E-12
hsa-mir-379	TCEAL7	2.16E-05	0.022109561	-1.29266038	-0.766291445	0.550170838	3.84E-12
hsa-mir-379	STK32B	2.16E-05	0.0011367	-1.29266038	-1.241851145	0.550137582	3.85E-12
hsa-mir-758	TBX15	6.53E-06	0.041317542	-1.320034562	-0.690762173	0.550139432	3.85E-12
hsa-mir-543	MEG3	0.033159236	1.04E-10	-0.760831742	-2.222192134	0.550145797	3.85E-12
hsa-mir-154	SCN2B	6.93E-07	0.00132761	-1.292512848	-1.449102829	0.550096145	3.87E-12
hsa-mir-17	SLC7A8	2.39E-05	5.01E-08	1.037775128	-1.339988714	-0.55007751	3.88E-12
hsa-mir-382	P4HA3	2.02E-06	9.12E-12	-1.388636121	-1.828708484	0.550075313	3.88E-12
hsa-mir-495	AC007750.1	3.48E-08	1.03E-08	-1.616920911	-1.709735455	0.54991343	3.96E-12
hsa-mir-653	CALCR	0.001891233	0.026746858	-0.84425793	-0.854820172	0.549889586	3.97E-12
hsa-mir-431	RUNX1T1	1.34E-05	4.02E-08	-1.308053172	-1.50806482	0.549829163	4.00E-12
hsa-mir-577	BTBD11	4.17E-08	5.79E-08	2.510206008	-1.763451105	-0.549809483	4.01E-12
hsa-mir-337	IGF2	3.09E-07	1.36E-06	-1.596027584	-1.693733939	0.549798366	4.01E-12
hsa-mir-889	MMP2	3.86E-05	1.60E-11	-1.360651705	-1.651663037	0.54977569	4.02E-12
hsa-mir-136	SERPINF1	3.86E-05	8.17E-05	-1.149060336	-0.929464938	0.549770384	4.02E-12
hsa-mir-139	VWF	0.027835805	0.003278897	-0.622880792	-0.743861263	0.549764427	4.03E-12
hsa-mir-889	PLAC9	3.86E-05	2.57E-11	-1.360651705	-2.228663632	0.549751006	4.03E-12
hsa-mir-455	SLC7A13	0.002577134	4.77E-05	0.881724932	-2.71865502	-0.549682485	4.07E-12
hsa-mir-758	MAB21L1	6.53E-06	3.59E-08	-1.320034562	-2.115422049	0.549623863	4.10E-12
hsa-mir-493	THPO	1.41E-05	0.00020847	-1.122235939	-0.973771335	0.549610834	4.10E-12
hsa-mir-654	KCNE4	6.47E-06	6.08E-07	-1.349821248	-1.311612096	0.549573724	4.12E-12
hsa-mir-125b-1	TYMS	0.002912712	0.000134697	-0.741120612	0.964378961	-0.549565388	4.12E-12
hsa-mir-10a	INPP4B	0.000110686	2.93E-06	-0.982977325	-1.314797882	0.549539372	4.13E-12
hsa-mir-654	AC005291.1	6.47E-06	0.000657658	-1.349821248	-1.244354478	0.54953271	4.13E-12
hsa-mir-708	TBX5-AS1	0.041928465	0.001642544	-0.513395695	-0.940509773	0.549526469	4.14E-12
hsa-mir-495	F13A1	3.48E-08	3.07E-10	-1.616920911	-2.034627659	0.549489204	4.15E-12
hsa-mir-379	MAP1A	2.16E-05	6.15E-07	-1.29266038	-1.118807089	0.549491898	4.15E-12
hsa-mir-299	MAB21L1	0.002631139	3.59E-08	-1.021795918	-2.115422049	0.549473094	4.16E-12
hsa-mir-337	LRRC32	3.09E-07	6.66E-07	-1.596027584	-1.139124887	0.549416743	4.19E-12
hsa-mir-934	RANBP20P	0.003037828	1.19E-05	1.491826776	2.591601929	0.549372222	4.21E-12
hsa-mir-495	FAP	3.48E-08	6.38E-07	-1.616920911	-1.306139941	0.549375484	4.21E-12
hsa-mir-17	INPP4B	2.39E-05	2.93E-06	1.037775128	-1.314797882	-0.549356308	4.21E-12
hsa-mir-10a	MEG3	0.000110686	1.04E-10	-0.982977325	-2.222192134	0.549318658	4.23E-12
hsa-mir-758	LINC02202	6.53E-06	4.48E-05	-1.320034562	-1.287673106	0.549284564	4.25E-12
hsa-mir-758	AKAP12	6.53E-06	0.000296957	-1.320034562	-1.117150763	0.549264817	4.26E-12
hsa-mir-431	ZFHX4	1.34E-05	0.000208798	-1.308053172	-1.254718889	0.549248939	4.27E-12
hsa-mir-127	WLS	1.15E-06	4.05E-06	-1.431965051	-1.544310298	0.549229618	4.28E-12
hsa-mir-127	TBX5-AS1	1.15E-06	0.001642544	-1.431965051	-0.940509773	0.549178979	4.30E-12
hsa-mir-758	JCAD	6.53E-06	3.41E-05	-1.320034562	-0.954180368	0.549156676	4.31E-12
hsa-mir-17	LHFPL6	2.39E-05	0.000295007	1.037775128	-0.78012498	-0.549116116	4.33E-12
hsa-mir-369	IGFBP4	2.36E-05	7.37E-05	-1.182606868	-1.031969044	0.549096905	4.34E-12
hsa-mir-758	LRP1	6.53E-06	1.30E-10	-1.320034562	-1.416315186	0.549079475	4.35E-12
hsa-mir-411	EBF1	0.000455839	0.000157617	-1.129852974	-1.149783006	0.549069099	4.35E-12
hsa-mir-493	KERA	1.41E-05	1.44E-05	-1.122235939	-1.892758569	0.549045251	4.37E-12
hsa-mir-485	CFH	9.03E-07	5.22E-07	-1.374470906	-1.157918784	0.549000968	4.39E-12
hsa-mir-495	POSTN	3.48E-08	6.78E-08	-1.616920911	-1.537842331	0.548955943	4.41E-12
hsa-mir-323a	COL1A1	0.000224759	2.50E-12	-0.926955375	-1.898043516	0.548943239	4.42E-12
hsa-mir-410	ADGRA2	1.84E-06	0.000629324	-1.707107889	-0.805013123	0.548872507	4.46E-12
hsa-mir-17	RBMX	2.39E-05	0.002171467	1.037775128	0.295244253	0.548789946	4.51E-12
hsa-mir-370	HRH1	7.84E-06	9.61E-10	-1.15297826	-1.317597848	0.548755494	4.52E-12
hsa-mir-382	COL1A2	2.02E-06	3.40E-11	-1.388636121	-1.726315664	0.548759126	4.52E-12
hsa-mir-19b-1	ILF3	0.008683564	0.014552514	0.655634159	0.300972254	0.548735313	4.53E-12
hsa-mir-493	PTH1R	1.41E-05	0.000269077	-1.122235939	-1.173625932	0.548727045	4.54E-12
hsa-mir-337	ENSG00000261295	3.09E-07	8.61E-09	-1.596027584	-1.67678565	0.548682558	4.56E-12
hsa-mir-380	MEG8	0.000131194	1.46E-08	-1.575244558	-2.349532055	0.548671092	4.56E-12
hsa-mir-218-1	GNG11	0.003202765	0.000216257	-0.717545382	-0.837594718	0.548622341	4.59E-12
hsa-mir-431	CORO2B	1.34E-05	2.53E-06	-1.308053172	-1.344864637	0.548536773	4.64E-12
hsa-mir-127	MSC	1.15E-06	4.90E-11	-1.431965051	-1.953693355	0.548528941	4.65E-12
hsa-mir-495	RFX8	3.48E-08	1.54E-10	-1.616920911	-1.635892559	0.548513512	4.65E-12
hsa-mir-410	LRRC17	1.84E-06	3.67E-13	-1.707107889	-2.400661529	0.548408844	4.72E-12
hsa-mir-22	ZBTB47	0.004637436	0.00258017	-0.483257753	-0.540499201	0.548397774	4.72E-12
hsa-mir-455	INPP4B	0.002577134	2.93E-06	0.881724932	-1.314797882	-0.548379727	4.73E-12
hsa-mir-141	CNRIP1	0.002429983	1.05E-08	0.78434126	-1.173371818	-0.548344406	4.75E-12
hsa-mir-370	BTBD11	7.84E-06	5.79E-08	-1.15297826	-1.763451105	0.548322557	4.76E-12
hsa-mir-495	MMP19	3.48E-08	3.32E-05	-1.616920911	-0.957290451	0.548300099	4.77E-12
hsa-mir-22	COL1A2	0.004637436	3.40E-11	-0.483257753	-1.726315664	0.548267115	4.79E-12
hsa-mir-494	EBF1	0.006946047	0.000157617	-1.137360663	-1.149783006	0.548254994	4.79E-12
hsa-mir-323a	CALHM5	0.000224759	8.23E-08	-0.926955375	-1.200628507	0.548256415	4.79E-12
hsa-mir-577	LIMA1	4.17E-08	2.85E-15	2.510206008	-1.402165505	-0.548243266	4.80E-12
hsa-mir-409	LINC02544	1.84E-06	1.92E-05	-1.306805184	-1.443385012	0.548229122	4.80E-12
hsa-mir-139	SPARCL1	0.027835805	0.004238816	-0.622880792	-0.832006457	0.548211022	4.81E-12
hsa-mir-493	MAP1A	1.41E-05	6.15E-07	-1.122235939	-1.118807089	0.548191321	4.82E-12
hsa-mir-127	FOXO1	1.15E-06	0.002773534	-1.431965051	-0.656343002	0.548178077	4.83E-12
hsa-mir-410	TGFB3	1.84E-06	1.37E-09	-1.707107889	-1.48396579	0.548159051	4.83E-12
hsa-mir-495	GLT8D2	3.48E-08	2.17E-10	-1.616920911	-1.368271407	0.548162374	4.83E-12
hsa-mir-154	SVEP1	6.93E-07	7.90E-06	-1.292512848	-1.479714602	0.548167003	4.83E-12
hsa-mir-139	LDB2	0.027835805	4.61E-06	-0.622880792	-1.072006305	0.548120672	4.86E-12
hsa-mir-127	DIRC1	1.15E-06	0.000292459	-1.431965051	-1.434245128	0.548030167	4.91E-12
hsa-mir-493	LINC02544	1.41E-05	1.92E-05	-1.122235939	-1.443385012	0.548020583	4.92E-12
hsa-mir-411	KCNE4	0.000455839	6.08E-07	-1.129852974	-1.311612096	0.548004243	4.92E-12
hsa-mir-18a	SLC7A8	0.000719651	5.01E-08	0.977939468	-1.339988714	-0.547989356	4.93E-12
hsa-mir-495	ENSG00000261295	3.48E-08	8.61E-09	-1.616920911	-1.67678565	0.54797204	4.94E-12
hsa-mir-379	PRRX1	2.16E-05	2.74E-05	-1.29266038	-1.067591163	0.54795871	4.95E-12
hsa-mir-432	COL1A2	2.02E-06	3.40E-11	-1.500449533	-1.726315664	0.547941311	4.96E-12
hsa-mir-493	CORO2B	1.41E-05	2.53E-06	-1.122235939	-1.344864637	0.547903575	4.98E-12
hsa-mir-758	KERA	6.53E-06	1.44E-05	-1.320034562	-1.892758569	0.547776317	5.06E-12
hsa-mir-337	CD248	3.09E-07	9.06E-05	-1.596027584	-0.914597507	0.547751103	5.08E-12
hsa-mir-409	STK32B	1.84E-06	0.0011367	-1.306805184	-1.241851145	0.54770637	5.10E-12
hsa-mir-154	F13A1	6.93E-07	3.07E-10	-1.292512848	-2.034627659	0.547709578	5.10E-12
hsa-mir-493	CD248	1.41E-05	9.06E-05	-1.122235939	-0.914597507	0.547710198	5.10E-12
hsa-mir-889	CORO2B	3.86E-05	2.53E-06	-1.360651705	-1.344864637	0.547699987	5.10E-12
hsa-mir-409	GPC6	1.84E-06	1.09E-05	-1.306805184	-1.352102448	0.547626812	5.15E-12
hsa-mir-409	PDE1A	1.84E-06	1.97E-06	-1.306805184	-1.155884228	0.547598367	5.16E-12
hsa-mir-337	JAM3	3.09E-07	0.006442999	-1.596027584	-0.736801072	0.547555743	5.19E-12
hsa-mir-323a	HTRA1	0.000224759	2.85E-15	-0.926955375	-1.879673293	0.547549116	5.19E-12
hsa-mir-493	RASGRF2	1.41E-05	1.19E-11	-1.122235939	-1.404978607	0.547523933	5.20E-12
hsa-mir-431	LRRC32	1.34E-05	6.66E-07	-1.308053172	-1.139124887	0.547525689	5.20E-12
hsa-mir-409	AGTR1	1.84E-06	0.001639357	-1.306805184	-1.129843654	0.547511195	5.21E-12
hsa-mir-369	PDGFRB	2.36E-05	1.67E-09	-1.182606868	-1.426173199	0.547449429	5.25E-12
hsa-mir-493	WISP1	1.41E-05	1.23E-06	-1.122235939	-1.407547401	0.547371375	5.30E-12
hsa-mir-127	PDE1A	1.15E-06	1.97E-06	-1.431965051	-1.155884228	0.547363938	5.31E-12
hsa-mir-218-1	SLIT3	0.003202765	1.20E-08	-0.717545382	-1.54904247	0.547301661	5.35E-12
hsa-mir-409	IGF1	1.84E-06	1.55E-05	-1.306805184	-1.530541586	0.547294804	5.35E-12
hsa-mir-381	TGFB3	0.005451917	1.37E-09	-0.855032976	-1.48396579	0.547278297	5.36E-12
hsa-mir-370	ANGPTL2	7.84E-06	1.70E-06	-1.15297826	-1.085090993	0.547056793	5.52E-12
hsa-mir-379	IGF2-AS	2.16E-05	0.005794791	-1.29266038	-1.35051477	0.547047955	5.52E-12
hsa-mir-376c	OLFML1	0.005451917	2.37E-05	-0.868615752	-0.963227709	0.547050237	5.52E-12
hsa-mir-381	PLPP7	0.005451917	6.46E-08	-0.855032976	-1.431330931	0.547040331	5.52E-12
hsa-mir-370	SERPINE1	7.84E-06	3.03E-10	-1.15297826	-1.999755134	0.54701467	5.54E-12
hsa-mir-154	COL1A1	6.93E-07	2.50E-12	-1.292512848	-1.898043516	0.546965879	5.57E-12
hsa-mir-409	LRP1	1.84E-06	1.30E-10	-1.306805184	-1.416315186	0.546958859	5.57E-12
hsa-mir-485	F13A1	9.03E-07	3.07E-10	-1.374470906	-2.034627659	0.546901569	5.61E-12
hsa-mir-432	OGN	2.02E-06	0.000191224	-1.500449533	-1.783872738	0.54688434	5.62E-12
hsa-mir-134	VCAN	3.14E-06	1.42E-10	-1.262305586	-1.609413854	0.546877226	5.63E-12
hsa-mir-125b-1	E2F1	0.002912712	0.001000421	-0.741120612	0.705947513	-0.546841172	5.65E-12
hsa-mir-370	IGF1	7.84E-06	1.55E-05	-1.15297826	-1.530541586	0.546840176	5.65E-12
hsa-mir-889	COL14A1	3.86E-05	8.41E-07	-1.360651705	-1.689508533	0.546734408	5.72E-12
hsa-mir-431	GLT8D2	1.34E-05	2.17E-10	-1.308053172	-1.368271407	0.546735658	5.72E-12
hsa-mir-1245a	THY1	2.97E-05	1.65E-13	-1.239670316	-1.656734934	0.546710377	5.74E-12
hsa-mir-127	SCG2	1.15E-06	1.66E-07	-1.431965051	-1.673864873	0.546693343	5.75E-12
hsa-mir-379	CTSG	2.16E-05	3.36E-07	-1.29266038	-2.249736201	0.546652547	5.78E-12
hsa-mir-4446	FOXA1	0.018397821	2.23E-06	-1.679247355	-2.139759948	0.546626992	5.79E-12
hsa-mir-495	MYL3	3.48E-08	1.60E-09	-1.616920911	-2.008112231	0.546627544	5.79E-12
hsa-mir-432	DCN	2.02E-06	1.21E-06	-1.500449533	-1.380962365	0.546611217	5.80E-12
hsa-mir-382	NEGR1	2.02E-06	0.000960576	-1.388636121	-1.113331722	0.546589244	5.81E-12
hsa-mir-379	PRKG1	2.16E-05	5.31E-07	-1.29266038	-1.216708189	0.546565924	5.83E-12
hsa-mir-411	CTSG	0.000455839	3.36E-07	-1.129852974	-2.249736201	0.546548443	5.84E-12
hsa-mir-134	FAP	3.14E-06	6.38E-07	-1.262305586	-1.306139941	0.546508241	5.86E-12
hsa-mir-377	MEG3	0.00206101	1.04E-10	-1.082918188	-2.222192134	0.54651089	5.86E-12
hsa-mir-127	AKAP12	1.15E-06	0.000296957	-1.431965051	-1.117150763	0.546511679	5.86E-12
hsa-mir-455	TTC6	0.002577134	5.00E-09	0.881724932	-2.68390634	-0.546478798	5.88E-12
hsa-mir-493	SLIT3	1.41E-05	1.20E-08	-1.122235939	-1.54904247	0.546470545	5.88E-12
hsa-mir-431	OLFML1	1.34E-05	2.37E-05	-1.308053172	-0.963227709	0.546455867	5.89E-12
hsa-mir-218-2	PDE7B	0.00406237	2.02E-06	-0.718181248	-1.461953175	0.546459822	5.89E-12
hsa-mir-370	IGFBP4	7.84E-06	7.37E-05	-1.15297826	-1.031969044	0.546462655	5.89E-12
hsa-mir-17	FBXL5	2.39E-05	0.048519297	1.037775128	-0.251989328	-0.546417079	5.91E-12
hsa-mir-431	IGF2-AS	1.34E-05	0.005794791	-1.308053172	-1.35051477	0.546417253	5.91E-12
hsa-mir-577	ZCCHC24	4.17E-08	1.80E-10	2.510206008	-1.328987894	-0.546409514	5.91E-12
hsa-mir-493	ANGPTL2	1.41E-05	1.70E-06	-1.122235939	-1.085090993	0.546407178	5.91E-12
hsa-mir-370	RAI2	7.84E-06	7.00E-07	-1.15297826	-1.331929125	0.546401426	5.91E-12
hsa-mir-431	LINC01638	1.34E-05	0.000226999	-1.308053172	-1.271600798	0.546368723	5.93E-12
hsa-mir-708	AEBP1	0.041928465	7.23E-07	-0.513395695	-1.254082706	0.546370469	5.93E-12
hsa-mir-411	IGF1	0.000455839	1.55E-05	-1.129852974	-1.530541586	0.546323289	5.95E-12
hsa-mir-379	SFRP2	2.16E-05	8.25E-06	-1.29266038	-1.357593644	0.546325737	5.95E-12
hsa-mir-487b	OLFML1	6.89E-05	2.37E-05	-1.245644767	-0.963227709	0.546326347	5.95E-12
hsa-mir-218-1	SPRY1	0.003202765	5.82E-07	-0.717545382	-1.223207008	0.546328821	5.95E-12
hsa-mir-577	DSCC1	4.17E-08	6.15E-05	2.510206008	0.783891061	0.546245302	6.01E-12
hsa-mir-370	CPE	7.84E-06	2.81E-08	-1.15297826	-1.477852234	0.546224523	6.03E-12
hsa-mir-139	APLNR	0.027835805	0.003379701	-0.622880792	-0.825812512	0.546207172	6.04E-12
hsa-mir-218-2	PDE1A	0.00406237	1.97E-06	-0.718181248	-1.155884228	0.546088805	6.13E-12
hsa-mir-409	HSD17B11	1.84E-06	0.000132434	-1.306805184	-0.85794991	0.546072923	6.14E-12
hsa-mir-127	LINC02126	1.15E-06	4.06E-08	-1.431965051	-2.211852365	0.546059065	6.15E-12
hsa-mir-409	SPARC	1.84E-06	2.43E-07	-1.306805184	-1.144024364	0.546006375	6.19E-12
hsa-mir-17	CTSO	2.39E-05	0.020431425	1.037775128	-0.465167013	-0.545993229	6.19E-12
hsa-mir-410	COL6A3	1.84E-06	1.42E-07	-1.707107889	-1.439089403	0.54599483	6.19E-12
hsa-mir-493	EMX2OS	1.41E-05	0.00719282	-1.122235939	-0.996404135	0.54591145	6.26E-12
hsa-mir-495	LRP1	3.48E-08	1.30E-10	-1.616920911	-1.416315186	0.545906852	6.26E-12
hsa-mir-370	NTM	7.84E-06	4.33E-05	-1.15297826	-1.163334808	0.545881638	6.28E-12
hsa-mir-758	MAP1A	6.53E-06	6.15E-07	-1.320034562	-1.118807089	0.545859049	6.29E-12
hsa-mir-10a	SLIT3	0.000110686	1.20E-08	-0.982977325	-1.54904247	0.545841592	6.31E-12
hsa-mir-134	CDH11	3.14E-06	5.65E-07	-1.262305586	-1.303798611	0.545821976	6.32E-12
hsa-mir-758	LRRC17	6.53E-06	3.67E-13	-1.320034562	-2.400661529	0.545790184	6.34E-12
hsa-mir-495	STARD8	3.48E-08	2.05E-06	-1.616920911	-0.925003029	0.545750846	6.37E-12
hsa-mir-381	CPA3	0.005451917	3.88E-09	-0.855032976	-2.305470725	0.54572468	6.39E-12
hsa-mir-431	COX7A1	1.34E-05	0.003512424	-1.308053172	-0.824748819	0.545728097	6.39E-12
hsa-mir-496	BNC2	9.03E-07	1.52E-07	-1.798443179	-1.587470322	0.545719062	6.39E-12
hsa-mir-127	MAB21L1	1.15E-06	3.59E-08	-1.431965051	-2.115422049	0.545705715	6.39E-12
hsa-mir-370	ENSG00000261295	7.84E-06	8.61E-09	-1.15297826	-1.67678565	0.545708046	6.39E-12
hsa-mir-654	MMP28	6.47E-06	2.52E-10	-1.349821248	-1.913557131	0.545709367	6.39E-12
hsa-mir-218-1	PLAC9	0.003202765	2.57E-11	-0.717545382	-2.228663632	0.545688809	6.40E-12
hsa-mir-409	AC007750.1	1.84E-06	1.03E-08	-1.306805184	-1.709735455	0.545633393	6.45E-12
hsa-mir-493	DIRC1	1.41E-05	0.000292459	-1.122235939	-1.434245128	0.545582823	6.49E-12
hsa-mir-431	DKC1	1.34E-05	2.57E-05	-1.308053172	0.603379548	-0.54556723	6.50E-12
hsa-mir-370	MFAP4	7.84E-06	9.56E-05	-1.15297826	-1.383939154	0.545529451	6.53E-12
hsa-mir-379	F13A1	2.16E-05	3.07E-10	-1.29266038	-2.034627659	0.545502028	6.55E-12
hsa-mir-299	COL6A3	0.002631139	1.42E-07	-1.021795918	-1.439089403	0.54546837	6.57E-12
hsa-mir-758	SLIT3	6.53E-06	1.20E-08	-1.320034562	-1.54904247	0.545443838	6.59E-12
hsa-mir-432	COL6A3	2.02E-06	1.42E-07	-1.500449533	-1.439089403	0.545430433	6.59E-12
hsa-mir-485	SERPINF1	9.03E-07	8.17E-05	-1.374470906	-0.929464938	0.545432049	6.59E-12
hsa-mir-379	LINC02544	2.16E-05	1.92E-05	-1.29266038	-1.443385012	0.545381504	6.63E-12
hsa-mir-337	COL5A1	3.09E-07	3.00E-13	-1.596027584	-1.771058682	0.545382423	6.63E-12
hsa-mir-577	AL022334.1	4.17E-08	1.84E-08	2.510206008	1.981750644	0.545368643	6.64E-12
hsa-mir-487b	TGFB3	6.89E-05	1.37E-09	-1.245644767	-1.48396579	0.545359182	6.64E-12
hsa-mir-577	PLEKHB1	4.17E-08	0.015704027	2.510206008	0.836376559	0.54533641	6.66E-12
hsa-mir-370	LHFPL6	7.84E-06	0.000295007	-1.15297826	-0.78012498	0.545314967	6.68E-12
hsa-mir-22	MMP2	0.004637436	1.60E-11	-0.483257753	-1.651663037	0.545306031	6.68E-12
hsa-mir-431	MAGI2-AS3	1.34E-05	0.008156147	-1.308053172	-0.711731525	0.54526289	6.72E-12
hsa-mir-17	CHST15	2.39E-05	0.010732665	1.037775128	-0.612700443	-0.545194107	6.75E-12
hsa-mir-411	MFAP4	0.000455839	9.56E-05	-1.129852974	-1.383939154	0.545192403	6.75E-12
hsa-mir-18a	HJURP	0.000719651	0.038892602	0.977939468	0.447557893	0.545197586	6.75E-12
hsa-mir-431	RFX8	1.34E-05	1.54E-10	-1.308053172	-1.635892559	0.545199288	6.75E-12
hsa-mir-485	ZNF423	9.03E-07	1.25E-07	-1.374470906	-1.463994155	0.545206055	6.75E-12
hsa-mir-409	GNG11	1.84E-06	0.000216257	-1.306805184	-0.837594718	0.545212502	6.75E-12
hsa-mir-431	MFAP4	1.34E-05	9.56E-05	-1.308053172	-1.383939154	0.545216153	6.75E-12
hsa-mir-431	EMILIN1	1.34E-05	0.000817235	-1.308053172	-0.906049782	0.545219872	6.75E-12
hsa-mir-409	TGFBR2	1.84E-06	7.67E-05	-1.306805184	-0.852817544	0.54517252	6.76E-12
hsa-mir-409	FOXO1	1.84E-06	0.002773534	-1.306805184	-0.656343002	0.545096466	6.83E-12
hsa-mir-377	CNRIP1	0.00206101	1.05E-08	-1.082918188	-1.173371818	0.54506108	6.86E-12
hsa-mir-127	NDNF	1.15E-06	0.000688907	-1.431965051	-1.464925943	0.545053137	6.86E-12
hsa-mir-379	MAGEL2	2.16E-05	0.000763028	-1.29266038	-1.136910057	0.544983245	6.92E-12
hsa-mir-134	TLL1	3.14E-06	3.35E-10	-1.262305586	-2.22062703	0.544969835	6.93E-12
hsa-mir-495	SLIT3	3.48E-08	1.20E-08	-1.616920911	-1.54904247	0.544951786	6.95E-12
hsa-mir-10a	ZNF423	0.000110686	1.25E-07	-0.982977325	-1.463994155	0.544945859	6.95E-12
hsa-mir-379	LINC01638	2.16E-05	0.000226999	-1.29266038	-1.271600798	0.544935552	6.95E-12
hsa-mir-127	LINC01638	1.15E-06	0.000226999	-1.431965051	-1.271600798	0.544912955	6.97E-12
hsa-mir-432	ABLIM3	2.02E-06	0.004942494	-1.500449533	-0.950185779	0.544900841	6.98E-12
hsa-mir-410	CHRD	1.84E-06	4.83E-05	-1.707107889	-1.110756463	0.544877609	7.00E-12
hsa-mir-127	KERA	1.15E-06	1.44E-05	-1.431965051	-1.892758569	0.5448406	7.03E-12
hsa-mir-125b-2	E2F1	0.002528094	0.001000421	-0.744388063	0.705947513	-0.544794907	7.07E-12
hsa-mir-758	CXorf36	6.53E-06	0.000305099	-1.320034562	-0.806950575	0.544769847	7.09E-12
hsa-mir-134	PODN	3.14E-06	1.51E-05	-1.262305586	-1.283516186	0.544764086	7.09E-12
hsa-mir-493	PRRX1	1.41E-05	2.74E-05	-1.122235939	-1.067591163	0.544759562	7.09E-12
hsa-mir-379	FGF10	2.16E-05	0.000103016	-1.29266038	-1.76623847	0.54472003	7.12E-12
hsa-mir-379	EMX2OS	2.16E-05	0.00719282	-1.29266038	-0.996404135	0.54471567	7.12E-12
hsa-mir-758	NR2F1	6.53E-06	0.000897147	-1.320034562	-1.139229556	0.54464789	7.18E-12
hsa-mir-139	LRRN4CL	0.027835805	4.49E-07	-0.622880792	-1.714063374	0.544639556	7.19E-12
hsa-mir-218-1	CD34	0.003202765	0.003761098	-0.717545382	-0.61032582	0.544581488	7.24E-12
hsa-mir-127	LINC02544	1.15E-06	1.92E-05	-1.431965051	-1.443385012	0.544518678	7.30E-12
hsa-mir-134	MAP1A	3.14E-06	6.15E-07	-1.262305586	-1.118807089	0.544507514	7.30E-12
hsa-mir-654	POSTN	6.47E-06	6.78E-08	-1.349821248	-1.537842331	0.544465924	7.34E-12
hsa-mir-17	MCM3	2.39E-05	0.000701707	1.037775128	0.599230552	0.544458141	7.35E-12
hsa-mir-369	MFAP4	2.36E-05	9.56E-05	-1.182606868	-1.383939154	0.544443235	7.36E-12
hsa-mir-493	CCDC80	1.41E-05	3.44E-05	-1.122235939	-1.1625827	0.544399296	7.40E-12
hsa-mir-218-2	LHFPL6	0.00406237	0.000295007	-0.718181248	-0.78012498	0.544388234	7.40E-12
hsa-mir-379	ZCCHC24	2.16E-05	1.80E-10	-1.29266038	-1.328987894	0.544380507	7.41E-12
hsa-mir-22	RBMX	0.004637436	0.002171467	-0.483257753	0.295244253	-0.54437427	7.41E-12
hsa-mir-381	HOXD-AS2	0.005451917	0.000711685	-0.855032976	-1.006256099	0.544335213	7.44E-12
hsa-mir-134	NEGR1	3.14E-06	0.000960576	-1.262305586	-1.113331722	0.544336584	7.44E-12
hsa-mir-431	EFEMP2	1.34E-05	5.86E-08	-1.308053172	-1.25515662	0.544341649	7.44E-12
hsa-mir-218-1	TLL1	0.003202765	3.35E-10	-0.717545382	-2.22062703	0.544330743	7.44E-12
hsa-mir-381	ADAM23	0.005451917	2.39E-05	-0.855032976	-1.446890991	0.544289819	7.47E-12
hsa-mir-455	GNA14	0.002577134	9.65E-09	0.881724932	-1.52467214	-0.544283645	7.48E-12
hsa-mir-495	FILIP1L	3.48E-08	1.16E-06	-1.616920911	-1.13807599	0.544253047	7.50E-12
hsa-mir-337	ABCA8	3.09E-07	0.000585355	-1.596027584	-1.43114014	0.544240581	7.51E-12
hsa-mir-432	LRRC17	2.02E-06	3.67E-13	-1.500449533	-2.400661529	0.544232436	7.51E-12
hsa-mir-758	MFAP4	6.53E-06	9.56E-05	-1.320034562	-1.383939154	0.54421342	7.53E-12
hsa-mir-487b	ACOX2	6.89E-05	0.000152574	-1.245644767	-1.297971185	0.544163272	7.58E-12
hsa-mir-134	CHL1	3.14E-06	4.48E-13	-1.262305586	-2.731052778	0.544146704	7.59E-12
hsa-mir-1245a	CHSY3	2.97E-05	8.61E-09	-1.239670316	-1.267385962	0.544109138	7.62E-12
hsa-mir-410	IGFBP4	1.84E-06	7.37E-05	-1.707107889	-1.031969044	0.544099606	7.63E-12
hsa-mir-299	CHSY3	0.002631139	8.61E-09	-1.021795918	-1.267385962	0.544039939	7.69E-12
hsa-mir-337	LINC02544	3.09E-07	1.92E-05	-1.596027584	-1.443385012	0.544026915	7.70E-12
hsa-mir-577	GDF15	4.17E-08	0.013755394	2.510206008	-1.159435215	-0.543994142	7.73E-12
hsa-mir-381	PRDM6	0.005451917	4.42E-09	-0.855032976	-1.571430188	0.543907706	7.80E-12
hsa-mir-382	WLS	2.02E-06	4.05E-06	-1.388636121	-1.544310298	0.543908321	7.80E-12
hsa-mir-382	EDNRA	2.02E-06	1.05E-07	-1.388636121	-1.314865727	0.543911426	7.80E-12
hsa-mir-127	CHL1	1.15E-06	4.48E-13	-1.431965051	-2.731052778	0.543893766	7.81E-12
hsa-mir-382	HGF	2.02E-06	2.55E-05	-1.388636121	-1.369008574	0.543895307	7.81E-12
hsa-mir-127	SFRP2	1.15E-06	8.25E-06	-1.431965051	-1.357593644	0.54390082	7.81E-12
hsa-mir-382	LINC02202	2.02E-06	4.48E-05	-1.388636121	-1.287673106	0.543878589	7.81E-12
hsa-mir-410	COL3A1	1.84E-06	2.52E-10	-1.707107889	-1.733812351	0.54388232	7.81E-12
hsa-mir-410	COL5A1	1.84E-06	3.00E-13	-1.707107889	-1.771058682	0.543867873	7.82E-12
hsa-mir-18a	NDC80	0.000719651	0.032873291	0.977939468	0.532178371	0.543847043	7.84E-12
hsa-mir-889	PCDH7	3.86E-05	2.85E-12	-1.360651705	-2.145657264	0.543829889	7.84E-12
hsa-mir-654	SEMA5A	6.47E-06	3.42E-05	-1.349821248	-1.205796837	0.54383122	7.84E-12
hsa-mir-758	IGF2	6.53E-06	1.36E-06	-1.320034562	-1.693733939	0.543835188	7.84E-12
hsa-mir-758	RAI2	6.53E-06	7.00E-07	-1.320034562	-1.331929125	0.543794619	7.87E-12
hsa-mir-218-2	JAM3	0.00406237	0.006442999	-0.718181248	-0.736801072	0.543797838	7.87E-12
hsa-mir-218-2	TGFB3	0.00406237	1.37E-09	-0.718181248	-1.48396579	0.543786313	7.88E-12
hsa-mir-431	ADGRA2	1.34E-05	0.000629324	-1.308053172	-0.805013123	0.543734865	7.93E-12
hsa-mir-218-1	DCN	0.003202765	1.21E-06	-0.717545382	-1.380962365	0.54368629	7.97E-12
hsa-mir-379	FEZ1	2.16E-05	1.81E-09	-1.29266038	-1.596312905	0.543674757	7.98E-12
hsa-mir-431	CLEC11A	1.34E-05	1.27E-06	-1.308053172	-1.398969608	0.543635914	8.02E-12
hsa-mir-495	ADAMTS2	3.48E-08	4.02E-08	-1.616920911	-1.352244096	0.543593951	8.06E-12
hsa-mir-432	CCDC36	2.02E-06	2.45E-08	-1.500449533	-1.517804282	0.543586085	8.06E-12
hsa-mir-381	EMX2OS	0.005451917	0.00719282	-0.855032976	-0.996404135	0.543574479	8.07E-12
hsa-mir-337	LDB2	3.09E-07	4.61E-06	-1.596027584	-1.072006305	0.543540307	8.10E-12
hsa-mir-654	JAM3	6.47E-06	0.006442999	-1.349821248	-0.736801072	0.543543224	8.10E-12
hsa-mir-495	CPA3	3.48E-08	3.88E-09	-1.616920911	-2.305470725	0.543526029	8.11E-12
hsa-mir-485	DNM3OS	9.03E-07	0.004033425	-1.374470906	-1.218304964	0.543506636	8.13E-12
hsa-mir-22	GLT8D2	0.004637436	2.17E-10	-0.483257753	-1.368271407	0.543446988	8.19E-12
hsa-mir-934	ELF5	0.003037828	0.04541556	1.491826776	0.917870041	0.543406011	8.23E-12
hsa-mir-493	OGN	1.41E-05	0.000191224	-1.122235939	-1.783872738	0.543379536	8.25E-12
hsa-mir-485	BNC2	9.03E-07	1.52E-07	-1.374470906	-1.587470322	0.543380557	8.25E-12
hsa-mir-379	IGFBP4	2.16E-05	7.37E-05	-1.29266038	-1.031969044	0.543363028	8.27E-12
hsa-mir-127	ABCA6	1.15E-06	1.44E-05	-1.431965051	-1.316171085	0.543321596	8.31E-12
hsa-mir-485	P4HA3	9.03E-07	9.12E-12	-1.374470906	-1.828708484	0.543304831	8.32E-12
hsa-mir-455	GNMT	0.002577134	0.013310727	0.881724932	-0.913400771	-0.543242204	8.39E-12
hsa-mir-411	SVEP1	0.000455839	7.90E-06	-1.129852974	-1.479714602	0.543220806	8.41E-12
hsa-mir-337	KERA	3.09E-07	1.44E-05	-1.596027584	-1.892758569	0.543198643	8.43E-12
hsa-mir-17	NUF2	2.39E-05	0.000370105	1.037775128	0.84667656	0.543176822	8.45E-12
hsa-mir-4446	AC005077.4	0.018397821	7.72E-11	-1.679247355	-2.433392446	0.543126963	8.50E-12
hsa-mir-708	SERPINF1	0.041928465	8.17E-05	-0.513395695	-0.929464938	0.543071635	8.56E-12
hsa-mir-370	RGS4	7.84E-06	4.41E-08	-1.15297826	-1.667796741	0.543058154	8.57E-12
hsa-mir-381	PEAR1	0.005451917	2.12E-05	-0.855032976	-1.05572814	0.543048947	8.58E-12
hsa-mir-127	NR2F1	1.15E-06	0.000897147	-1.431965051	-1.139229556	0.543021411	8.60E-12
hsa-mir-432	PLAC9	2.02E-06	2.57E-11	-1.500449533	-2.228663632	0.542998297	8.62E-12
hsa-mir-381	MAB21L1	0.005451917	3.59E-08	-0.855032976	-2.115422049	0.542977994	8.64E-12
hsa-mir-487b	EBF1	6.89E-05	0.000157617	-1.245644767	-1.149783006	0.542935291	8.69E-12
hsa-mir-382	TCEAL7	2.02E-06	0.022109561	-1.388636121	-0.766291445	0.542920901	8.70E-12
hsa-mir-758	ADRA2A	6.53E-06	0.002687897	-1.320034562	-1.054777071	0.542883512	8.74E-12
hsa-mir-22	CTSB	0.004637436	0.018327157	-0.483257753	-0.449186813	0.542857326	8.77E-12
hsa-mir-381	HDC	0.005451917	2.88E-08	-0.855032976	-2.074032591	0.542809071	8.81E-12
hsa-mir-493	FILIP1L	1.41E-05	1.16E-06	-1.122235939	-1.13807599	0.542810168	8.81E-12
hsa-mir-337	NEGR1	3.09E-07	0.000960576	-1.596027584	-1.113331722	0.542812039	8.81E-12
hsa-mir-493	AC005291.2	1.41E-05	0.003792331	-1.122235939	-1.060061384	0.542793526	8.82E-12
hsa-mir-127	VCAN	1.15E-06	1.42E-10	-1.431965051	-1.609413854	0.542782953	8.83E-12
hsa-mir-379	THPO	2.16E-05	0.00020847	-1.29266038	-0.973771335	0.542785619	8.83E-12
hsa-mir-154	COL14A1	6.93E-07	8.41E-07	-1.292512848	-1.689508533	0.542685425	8.94E-12
hsa-mir-134	CORO2B	3.14E-06	2.53E-06	-1.262305586	-1.344864637	0.542660921	8.96E-12
hsa-mir-431	LINC02544	1.34E-05	1.92E-05	-1.308053172	-1.443385012	0.542644683	8.98E-12
hsa-mir-409	C1QTNF6	1.84E-06	2.28E-11	-1.306805184	-1.546875989	0.542635978	8.98E-12
hsa-mir-539	DCN	0.000530789	1.21E-06	-1.124908767	-1.380962365	0.542607539	9.01E-12
hsa-mir-487b	RAI2	6.89E-05	7.00E-07	-1.245644767	-1.331929125	0.542584644	9.03E-12
hsa-mir-370	CARMN	7.84E-06	0.007039551	-1.15297826	-1.000356773	0.542567642	9.05E-12
hsa-mir-323a	SPARC	0.000224759	2.43E-07	-0.926955375	-1.144024364	0.542533462	9.09E-12
hsa-mir-337	AC007750.1	3.09E-07	1.03E-08	-1.596027584	-1.709735455	0.542488556	9.14E-12
hsa-mir-369	COL1A2	2.36E-05	3.40E-11	-1.182606868	-1.726315664	0.542412822	9.22E-12
hsa-mir-431	SMIM3	1.34E-05	6.31E-13	-1.308053172	-1.402633654	0.542405291	9.23E-12
hsa-mir-1245a	HTRA1	2.97E-05	2.85E-15	-1.239670316	-1.879673293	0.54239817	9.23E-12
hsa-mir-370	NEGR1	7.84E-06	0.000960576	-1.15297826	-1.113331722	0.542374012	9.26E-12
hsa-mir-18a	ABLIM3	0.000719651	0.004942494	0.977939468	-0.950185779	-0.542368929	9.26E-12
hsa-mir-154	IGFBP4	6.93E-07	7.37E-05	-1.292512848	-1.031969044	0.542352812	9.27E-12
hsa-mir-485	CCDC80	9.03E-07	3.44E-05	-1.374470906	-1.1625827	0.542297093	9.34E-12
hsa-mir-134	CHSY3	3.14E-06	8.61E-09	-1.262305586	-1.267385962	0.542264415	9.37E-12
hsa-mir-493	SGCD	1.41E-05	3.84E-09	-1.122235939	-1.55361642	0.542264847	9.37E-12
hsa-mir-22	KCTD11	0.004637436	0.017046076	-0.483257753	-0.440587699	0.54226497	9.37E-12
hsa-mir-455	DUSP5	0.002577134	0.013492126	0.881724932	-0.534799261	-0.54223809	9.38E-12
hsa-mir-381	DACT1	0.005451917	8.87E-07	-0.855032976	-1.302487143	0.542237869	9.38E-12
hsa-mir-411	OGN	0.000455839	0.000191224	-1.129852974	-1.783872738	0.542244426	9.38E-12
hsa-let-7c	ENSG00000270093	0.048097489	5.44E-05	-0.635359453	-1.625872373	0.542219751	9.40E-12
hsa-mir-654	STK32B	6.47E-06	0.0011367	-1.349821248	-1.241851145	0.542207406	9.41E-12
hsa-mir-411	MRGPRF	0.000455839	6.41E-05	-1.129852974	-1.062987922	0.542162521	9.46E-12
hsa-mir-19b-2	CREB3L1	0.01929745	0.000253261	0.612141553	-1.104084282	-0.542117907	9.52E-12
hsa-mir-299	FBXL7	0.002631139	8.23E-06	-1.021795918	-1.205950472	0.542007179	9.64E-12
hsa-mir-410	KCNE4	1.84E-06	6.08E-07	-1.707107889	-1.311612096	0.542009761	9.64E-12
hsa-mir-323a	LINC01638	0.000224759	0.000226999	-0.926955375	-1.271600798	0.542013607	9.64E-12
hsa-mir-889	COL5A2	3.86E-05	2.47E-10	-1.360651705	-1.54674842	0.54198125	9.67E-12
hsa-mir-139	SCN2B	0.027835805	0.00132761	-0.622880792	-1.449102829	0.541953705	9.70E-12
hsa-mir-369	BTBD11	2.36E-05	5.79E-08	-1.182606868	-1.763451105	0.541956633	9.70E-12
hsa-mir-410	SEMA6B	1.84E-06	6.05E-05	-1.707107889	-1.012609823	0.541944825	9.70E-12
hsa-mir-382	DIRC1	2.02E-06	0.000292459	-1.388636121	-1.434245128	0.541946909	9.70E-12
hsa-mir-139	CA4	0.027835805	3.00E-05	-0.622880792	-2.216667401	0.541930561	9.71E-12
hsa-mir-382	CALHM5	2.02E-06	8.23E-08	-1.388636121	-1.200628507	0.541897068	9.75E-12
hsa-mir-577	KCNQ4	4.17E-08	3.09E-05	2.510206008	1.412600315	0.541885983	9.75E-12
hsa-mir-370	CD248	7.84E-06	9.06E-05	-1.15297826	-0.914597507	0.541886706	9.75E-12
hsa-mir-337	AOC3	3.09E-07	0.000394038	-1.596027584	-1.04760589	0.54187491	9.76E-12
hsa-mir-127	MMP19	1.15E-06	3.32E-05	-1.431965051	-0.957290451	0.541878384	9.76E-12
hsa-mir-127	MS4A2	1.15E-06	8.81E-10	-1.431965051	-2.46531182	0.541856663	9.78E-12
hsa-mir-758	CDH11	6.53E-06	5.65E-07	-1.320034562	-1.303798611	0.541842844	9.79E-12
hsa-mir-409	PRDM8	1.84E-06	0.016133557	-1.306805184	-0.627649355	0.541836663	9.79E-12
hsa-mir-496	GALNT10	9.03E-07	4.15E-12	-1.798443179	-1.218036663	0.541800612	9.84E-12
hsa-mir-370	MAP1A	7.84E-06	6.15E-07	-1.15297826	-1.118807089	0.541761878	9.88E-12
hsa-mir-139	CCM2L	0.027835805	0.039493421	-0.622880792	-0.543365383	0.541740815	9.90E-12
hsa-mir-376a-2	AL117190.1	0.010238141	8.49E-05	-1.125786767	-1.615706644	0.541675518	9.99E-12
hsa-mir-495	SEMA5A	3.48E-08	3.42E-05	-1.616920911	-1.205796837	0.541670055	9.99E-12
hsa-mir-337	PTGER3	3.09E-07	0.000152343	-1.596027584	-1.306663348	0.54162609	1.00E-11
hsa-mir-369	SERPINF1	2.36E-05	8.17E-05	-1.182606868	-0.929464938	0.541605203	1.01E-11
hsa-mir-127	PLPP7	1.15E-06	6.46E-08	-1.431965051	-1.431330931	0.541606154	1.01E-11
hsa-mir-379	SCG2	2.16E-05	1.66E-07	-1.29266038	-1.673864873	0.541586332	1.01E-11
hsa-mir-495	CXorf36	3.48E-08	0.000305099	-1.616920911	-0.806950575	0.541557065	1.01E-11
hsa-mir-154	PODN	6.93E-07	1.51E-05	-1.292512848	-1.283516186	0.541547394	1.01E-11
hsa-mir-431	EBF1	1.34E-05	0.000157617	-1.308053172	-1.149783006	0.541530702	1.01E-11
hsa-mir-495	MAB21L1	3.48E-08	3.59E-08	-1.616920911	-2.115422049	0.541459062	1.02E-11
[truncated: 345,181 more rows]
